# Supplementary material for: Sequential conditioning-stimulation reveals distinct gene- and stimulus-specific effects of Type I and II IFN on human macrophage functions
Source: Sci Rep. 2019 Mar 27;9:5288. doi: 10.1038/s41598-019-40503-y (PMC6437173; doi:10.1038/s41598-019-40503-y)
Supplement: Supplementary file 2 — Supplementary Table 1 [file 41598_2019_40503_MOESM2_ESM.xlsx]

## Sheet: Data
		naïve			naïve	IFN-𝛽		IFN𝛽	IFN-𝛾		IFN𝛾		d1 naïve				d2 naïve			d3 naïve				naïve				d1 IFNb				d3 IFNb				IFN𝛽				d1 IFNg				d2 IFNg			IFN𝛾
		Unstimulated											TNF𝛼
name	cluster(Fig2)	d1.UT.UT.0	d2.UT.UT.0	d3.UT.UT.0		d1.IFNb.UT.0	d3.IFNb.UT.0		d1.IFNg.UT.0	d2.IFNg.UT.0			d1.UT.TNF.1.5	d1.UT.TNF.3	d1.UT.TNF.5.5	d1.UT.TNF.10	d2.UT.TNF.3	d2.UT.TNF.5.5	d2.UT.TNF.10	d3.UT.TNF.1.5	d3.UT.TNF.3	d3.UT.TNF.5.5	d3.UT.TNF.10	1.5h	3h	5.5h	10h	d1.IFNb.TNF.1.5	d1.IFNb.TNF.3	d1.IFNb.TNF.5.5	d1.IFNb.TNF.10	d3.IFNb.TNF.1.5	d3.IFNb.TNF.3	d3.IFNb.TNF.5.5	d3.IFNb.TNF.10	1.5h	3h	5.5h	10h	d1.IFNg.TNF.1.5	d1.IFNg.TNF.3	d1.IFNg.TNF.5.5	d1.IFNg.TNF.10	d2.IFNg.TNF.3	d2.IFNg.TNF.5.5	d2.IFNg.TNF.10	1.5h	3h	5.5h
A4GALT	15	2.86873	2.2	2.95029	2.67301	3.66831	4.17374	3.92103	7.19438	3.4391	5.31674		4.43279	10.2606	18.5095	46.2926	3.66148	4.27886	14.9679	3.81158	12.3299	14.6986	42.9625	4.12219	8.75067	12.4957	34.741	3.72633	15.3208	19.7663	38.0715	5.73181	20.2801	25.7317	58.5611	4.72907	17.8004	22.749	48.3163	8.10426	6.10277	8.15695	9.39682	3.65663	4.75088	4.22804	8.10426	4.8797	6.45391
ABCC1	11	150.594	142.096	59.6319	117.441	109.562	74.4418	92.0019	246.297	233.933	240.115		115.004	244.018	410.761	415.617	142.259	344.32	293.369	71.7666	116.643	152.184	120.235	93.3855	167.64	302.422	276.407	98.7402	103.919	232.38	233.681	67.1068	51.477	126.88	142.233	82.9235	77.6979	179.63	187.957	224.006	280.642	285.782	207.032	214.644	255.056	231.098	224.006	247.643	270.419
ABHD17C	14	2.79168	4.06287	3.60189	3.48548	2.88969	3.49067	3.19018	4.21432	6.27171	5.24301		2.39416	7.32947	4.17691	2.8581	4.51402	4.72432	4.69374	3.18486	8.22773	5.69962	3.66628	2.78951	6.69041	4.86695	3.73937	2.67698	4.40845	6.03633	3.95697	2.90636	10.531	11.9213	4.98326	2.79167	7.46973	8.97882	4.47012	5.46056	5.69903	4.86495	3.8608	6.1217	6.82346	6.39128	5.46056	5.91037	5.84421
ABI1	3	159.598	170.947	228.945	186.497	174.724	219.895	197.309	226.841	230.531	228.686		188.104	380.559	337.78	236.22	244.806	300.961	207.086	176.878	343.52	412.155	268.769	182.491	322.962	350.299	237.358	170.955	297.743	373.718	302.935	188.444	355.382	525.376	383.072	179.699	326.562	449.547	343.004	254.321	260.321	269.322	261.285	256.102	286.623	269.766	254.321	258.212	277.972
ABL2	4	90.8876	97.498	83.2129	90.5328	64.9396	56.5077	60.7236	291.458	224.533	257.995		816.391	270.276	136.63	111.444	188.783	157.817	141.65	441.714	294.127	130.623	78.8863	629.053	251.062	141.69	110.66	674.547	970.022	178.671	156.521	503.56	679.493	263.364	139.363	589.054	824.758	221.017	147.942	454.096	405.8	292.68	251.321	304.507	272.912	242.861	454.096	355.154	282.796
ABLIM1	6	2.71726	2.4185	2.97934	2.70503	3.06141	3.81394	3.43768	4.63377	3.64481	4.13929		2.49123	3.29917	2.69423	2.33162	2.32179	2.34849	2.599	2.73719	2.53487	2.76244	2.63988	2.61421	2.71861	2.60172	2.5235	3.05856	3.23927	3.00765	3.2249	3.2203	3.35216	3.58876	3.76559	3.13943	3.29572	3.2982	3.49524	3.3456	3.81494	4.23791	4.41441	2.98434	2.99715	4.22804	3.3456	3.39964	3.61753
ABTB2	12	2.53542	2.41109	2.2	2.38217	6.12371	2.81396	4.46883	5.02543	4.31962	4.67253		2.49123	27.6031	13.732	36.2895	40.564	15.2671	11.5765	2.28953	6.05105	4.38726	6.15895	2.39038	24.7394	11.1288	18.0083	5.44345	84.952	59.1392	19.1841	3.37727	34.2832	22.1827	10.8977	4.41036	59.6176	40.6609	15.0409	4.40308	5.16072	4.55143	4.41441	6.5699	5.06974	4.49844	4.40308	5.86531	4.81058
ACE	2	12.35	14.9957	6.5055	11.2838	89.9291	45.4211	67.6751	6.83328	10.9355	8.88441		8.80129	10.627	6.64804	8.2545	12.4304	8.58506	7.68623	5.2441	6.13477	4.0123	3.8129	7.0227	9.73071	6.41513	6.58454	71.0755	69.8826	50.2551	49.4919	34.0648	32.5993	23.9572	15.2466	52.5702	51.241	37.1061	32.3692	5.19619	5.69903	5.64876	5.10641	7.80244	8.57719	10.9882	5.19619	6.75073	7.11298
ACHE	15	2.29378	2.34814	2.2	2.28064	2.44315	2.24289	2.34302	2.72884	2.63343	2.68113		5.11233	6.47456	9.11917	35.1049	8.41131	12.0003	29.4316	5.69176	6.7208	5.69962	10.4111	5.40205	7.20222	8.9397	24.9826	7.44675	25.3238	47.6302	63.4012	11.6182	30.7381	28.2006	48.6457	9.53246	28.031	37.9154	56.0235	2.37625	2.46916	2.82705	2.892	2.31205	2.67829	3.68723	2.37625	2.3906	2.75267
ACO1	4	65.3097	76.9586	86.2319	76.1668	21.244	32.9039	27.074	239.136	227.541	233.339		64.4269	92.9427	110.93	87.6211	103.651	125.001	169.68	89.6731	114.55	116.562	153.813	77.05	103.715	117.498	137.038	24.7133	30.2603	58.3315	84.6313	41.3638	43.146	86.9142	135.971	33.0386	36.7032	72.6229	110.301	242.248	233.54	217.904	240.941	213.412	227.793	245.565	242.248	223.476	222.849
ACOD1	10	7.0028	8.75507	2.41487	6.05758	5.02324	2.49705	3.76015	26.4566	28.4335	27.4451		14.0435	11.3598	54.2586	141.848	21.8082	27.8887	42.6983	6.49755	15.8461	32.0092	56.159	10.2705	16.338	38.0522	80.2352	17.9403	15.061	12.6994	12.8883	18.2109	43.9437	17.8621	22.8136	18.0756	29.5023	15.2808	17.8509	167.607	65.048	75.2511	54.5153	131.952	98.3361	79.6711	167.607	98.5002	86.7936
ACOT9	3	55.247	55.6636	74.5593	61.8233	94.7412	98.6192	96.6802	112.323	108.528	110.425		63.5532	91.4772	88.0307	96.1764	75.8832	68.7234	62.748	70.6923	109.527	123.249	92.8159	67.1227	92.2958	93.3344	83.9134	90.5362	114.961	146.769	109.668	96.1461	130.622	151.337	101.876	93.3412	122.791	149.053	105.772	113.059	126.685	128.707	112.367	111.223	109.177	100.492	113.059	118.954	118.942
ACOX3	3	18.3875	18.673	14.0956	17.0521	17.5886	15.7667	16.6777	46.7637	37.7566	42.2602		13.9464	22.7179	26.4171	16.0201	20.5903	20.6127	16.3644	16.0775	14.4229	18.2607	15.5431	15.012	19.2437	21.7635	15.9759	15.3646	14.9311	19.1606	13.4739	13.8942	12.3922	15.3932	11.7675	14.6294	13.6616	17.2769	12.6207	45.821	45.5342	43.5851	48.1489	38.6158	36.7963	39.3807	45.821	42.075	40.1907
ACP2	5	99.8219	147.547	76.6556	108.008	147.165	142.162	144.663	246.54	276.096	261.318		106.947	130.803	177.156	325.194	225.564	210.086	363.194	103.551	130.541	145.997	222.875	105.249	162.302	177.746	303.754	153.879	183.683	285.483	517.14	143.551	168.554	188.139	336.366	148.715	176.119	236.811	426.753	321.823	282.661	253.803	298.377	301.818	282.318	308.299	321.823	292.24	268.06
ACSL1	10	255.302	429.857	409.651	364.936	183.297	255.803	219.55	1356.07	1309.54	1332.81		1130.15	2793.12	4775.61	4743.8	2087.86	3821.35	3279.27	1479.3	3859.2	5435.48	3852.64	1304.73	2913.39	4677.48	3958.57	585.353	1661.01	3566.96	3383.5	963.716	2051.27	4517.05	4734.18	774.534	1856.14	4042	4058.84	1928.31	1982.52	1757.93	1645.84	1987.93	2107.63	1789.71	1928.31	1985.22	1932.78
ACSL4	3	160.49	236.492	334.174	243.719	184.927	292.154	238.54	574.983	587.119	581.051		181.406	399.856	409.443	305.583	204.007	460.885	378.455	268.648	439.713	531.267	572.728	225.027	347.859	467.198	418.922	206.823	229.801	356.354	388.734	322.103	346.164	560.867	685.231	264.463	287.982	458.61	536.982	481.767	555.316	565.602	508.607	563.9	647.412	617.642	481.767	559.608	606.507
ACSL5	3	58.5999	75.2515	83.105	72.3188	66.6261	64.6103	65.6182	133.637	116.126	124.882		121.703	221.668	266.447	194.891	153.342	206.373	202.896	92.5382	164.363	206.803	188.417	107.12	179.791	226.541	195.401	107.898	210.314	270.945	247.591	96.6955	160.578	224.17	229.471	102.297	185.446	247.557	238.531	137.733	127.492	139.837	157.624	108.758	119.7	133.887	137.733	118.125	129.768
ACSM5	13	6.44159	2.78514	3.64832	4.29168	4.50614	2.41446	3.4603	2.3175	2.47406	2.39578		5.6948	3.17704	3.18845	5.75373	2.80895	2.49698	2.3995	3.18486	2.36744	2.32499	2.34663	4.43983	2.78448	2.67014	3.49995	3.34475	3.23927	2.80574	2.63924	2.59242	2.28863	2.35431	2.2	2.96858	2.76395	2.58002	2.41962	2.37625	2.60373	2.35676	2.4768	2.31205	2.35943	2.3352	2.37625	2.45789	2.3581
ACTA2	2	3.87042	2.34072	3.61813	3.27642	21.5777	8.96143	15.2696	10.6882	3.74717	7.21767		2.87954	2.93278	3.02371	4.04267	2.44358	2.64547	2.3995	2.91626	3.03719	2.57496	2.63988	2.8979	2.80452	2.74805	3.02735	18.2264	13.2423	7.04589	8.93506	7.77241	9.99924	3.82022	4.28745	12.9994	11.6208	5.43305	6.61126	9.33798	9.73638	8.62724	10.0888	3.76868	2.99715	3.95763	9.33798	6.75253	5.81219
ACVR1B	5	36.9674	38.5831	29.3178	34.9561	51.444	43.6903	47.5671	108.215	96.2974	102.256		24.8191	33.8317	45.1977	31.946	31.1861	47.4894	54.369	24.0459	30.9155	35.0089	36.9507	24.4325	31.9778	42.5653	41.0886	36.8286	34.8072	67.4176	66.1831	25.8239	41.1962	39.6193	50.0374	31.3262	38.0017	53.5184	58.1102	103.63	105.421	110.209	120.671	93.0715	98.655	102.656	103.63	99.2465	104.432
ACVR2A	15	23.104	24.8654	25.3945	24.4546	21.0119	24.957	22.9845	18.4715	14.5893	16.5304		97.5304	66.5626	114.389	82.3563	53.352	97.6789	69.531	162.373	83.4907	80.6914	91.203	129.952	67.8018	97.5866	81.0301	155.214	109.115	114.867	90.1951	165.213	96.943	101.342	99.8752	160.213	103.029	108.104	95.0351	31.7213	15.7924	19.6006	16.732	15.0856	18.3024	12.881	31.7213	15.439	18.9515
ADA	3	63.7237	46.9233	34.9253	48.5241	95.3227	83.0938	89.2082	17.3398	17.1069	17.2233		101.802	103.324	101.869	82.0931	128.497	88.918	64.743	51.0847	59.4635	51.1946	39.59	76.4432	97.0946	80.6606	62.142	132.892	225.254	190.18	119.624	126.991	176.531	165.765	69.0853	129.941	200.892	177.972	94.3549	38.2424	23.0596	23.5196	37.3537	37.8315	33.2888	41.8144	38.2424	30.4456	28.4042
ADAD2	3	2.2	2.2	2.2	2.2	2.2	2.2	2.2	2.2	2.2	2.2		2.78247	2.56639	2.52948	2.2	2.2	2.2	2.2	2.2	2.2	2.2	2.2	2.49123	2.32213	2.30983	2.2	2.2954	2.58973	2.40191	2.2	2.2	2.28863	2.27715	2.28698	2.2477	2.43918	2.33953	2.24349	2.2	2.33458	2.2	2.2	2.31205	2.2	2.2	2.2	2.32331	2.2
ADAM11	3	2.44204	2.34814	2.3928	2.39433	2.68199	2.62254	2.65226	2.23917	2.38237	2.31077		2.97662	3.05491	4.34165	14.9671	2.44358	2.94245	6.09023	2.2	3.03719	2.57496	6.59883	2.58831	2.84523	3.28635	9.21872	4.10791	11.1637	15.1224	22.8444	4.63302	8.40394	11.4584	18.9866	4.37047	9.78383	13.2904	20.9155	2.37625	2.33458	2.35676	2.2	2.31205	2.51886	2.3352	2.37625	2.32331	2.43781
ADAM19	12	2.44	2.34814	2.73427	2.50747	2.74794	2.62573	2.68683	2.62449	2.64543	2.63496		3.26786	3.17704	2.85897	7.5964	2.32179	2.49698	2.69875	2.55813	2.95347	2.38748	2.93314	2.91299	2.81743	2.58114	4.40943	2.39079	3.10936	10.2765	5.71395	2.74939	3.61804	5.36328	3.41768	2.57009	3.3637	7.81988	4.56581	3.52185	2.87289	3.14057	2.892	2.76024	2.35943	2.87601	3.52185	2.81657	2.75
ADAMDEC1	1	106.459	45.3386	45.9996	65.9323	450.04	271.464	360.752	456.674	352.22	404.447		106.656	122.01	164.801	448.785	46.4099	93.6697	336.76	43.3849	39.2036	51.9445	151.907	75.0203	69.2077	103.472	312.484	510.467	585.751	795.916	1333.55	271.716	375.677	472.989	1001.04	391.092	480.714	634.453	1167.3	590.511	593.94	598.366	664.861	458.462	530.072	607.502	590.511	526.201	564.219
ADAMTS14	3	2.23474	2.27778	2.55656	2.35636	2.41101	2.70514	2.55808	2.71267	2.89065	2.80166		2.58831	3.4213	5.00062	6.67507	3.05253	4.13037	7.48673	2.2	2.86975	3.76233	7.33197	2.39416	3.11453	4.29777	7.16459	2.96316	12.4628	9.87266	21.5267	2.82788	10.4424	12.3071	21.074	2.89552	11.4526	11.0899	21.3004	2.72874	2.33458	2.67029	2.7536	2.4241	2.67829	3.28162	2.72874	2.37934	2.67429
ADAMTS4	3	2.29358	2.2	2.25924	2.25094	2.34513	2.2	2.27256	2.50398	2.33153	2.41775		2.29708	2.68852	2.2	2.33162	2.68716	2.49698	2.599	2.28953	2.2	2.26249	2.2	2.29331	2.52523	2.31982	2.37687	2.96316	8.17581	2.60382	2.78566	2.74939	8.31531	2.97153	2.54791	2.85628	8.24556	2.78768	2.66678	2.55249	2.2	2.35676	2.3384	2.31205	2.35943	2.3352	2.55249	2.25602	2.3581
ADAR	3	291.104	294.351	270.42	285.291	1006.06	789.844	897.953	575.637	571.439	573.538		245.768	408.161	710.756	1036.73	279.638	518.499	591.52	269.812	345.362	562.264	524.048	257.79	344.387	597.173	717.433	936.599	1166.44	991.367	1014.36	721.12	822.538	659.314	560.853	828.859	994.491	825.341	787.608	539.752	569.851	560.116	576.838	543.731	585.713	580.191	539.752	556.791	572.914
ADARB1	18	12.7995	27.8286	13.8877	18.1719	6.20197	11.2506	8.72628	7.33216	9.81147	8.57181		8.60713	23.3285	38.4433	58.2699	32.5258	53.132	29.4316	13.1229	28.5713	45.2578	37.6839	10.865	28.1419	45.611	41.7952	4.96647	10.6441	36.1212	36.0217	8.63574	22.1412	49.8035	55.169	6.80111	16.3927	42.9624	45.5954	5.81305	7.17939	6.27581	6.21361	6.3458	7.62061	7.4729	5.81305	6.7626	6.94821
ADGRE1	18	23.216	22.136	24.4779	23.2766	39.6509	43.3221	41.4865	9.94271	15.408	12.6754		24.5279	41.0374	91.8198	228.191	31.6733	82.8299	140.952	26.7319	48.3289	70.88	151.32	25.6299	40.3465	81.8432	173.488	56.8616	109.895	147.173	191.367	46.3869	92.3344	174.02	223.296	51.6242	101.114	160.597	207.332	17.6216	14.1775	13.0166	13.6872	29.2037	26.4333	27.3477	17.6216	21.6906	19.7249
ADGRE2	17	62.4991	71.5822	90.9095	74.9969	107.304	111.957	109.631	189.976	136.921	163.448		73.2609	120.056	136.135	98.6771	76.4921	110.3	101.75	100.954	145.861	138.06	132.552	87.1076	114.136	128.165	110.993	160.652	252.665	199.67	165.745	148.731	312.663	205.73	162.064	154.691	282.664	202.7	163.904	152.098	158.714	153.946	151.534	101.027	117.308	117.663	152.098	129.871	135.627
ADGRE3	4	2.68582	2.27036	2.46714	2.47444	3.49773	5.27692	4.38733	2.62751	2.41705	2.52228		2.58831	2.68852	2.36474	2.33162	2.2	2.2	2.7985	2.28953	2.61859	2.32499	2.34663	2.43892	2.50237	2.29658	2.49225	3.82172	3.629	3.00765	7.03168	5.41787	4.50432	4.12883	4.37443	4.6198	4.06666	3.56824	5.70305	2.64062	2.33458	2.67029	2.7536	2.53615	2.35943	2.47041	2.64062	2.43536	2.51486
ADIRF	14	3.07301	5.04794	4.14313	4.08803	3.57135	3.84728	3.70932	2.2	2.2	2.2		2.58831	2.56639	3.3532	2.46324	4.7576	3.98188	3.49674	3.63252	4.04181	3.38737	2.63988	3.11041	3.7886	3.57415	2.86662	2.96316	2.84955	2.60382	2.49283	3.69121	3.52942	3.04869	2.54791	3.32719	3.18948	2.82625	2.52037	2.28812	2.2	2.2	2.3384	2.2	2.2	2.3352	2.28812	2.2	2.2
ADM	18	27.7768	45.5383	108.754	60.6897	23.6897	58.2813	40.9855	33.4835	33.0368	33.2601		82.9687	235.347	412.902	180.281	166.373	237.408	129.181	68.0063	141.173	388.845	189.59	75.4875	180.964	346.385	166.351	135.754	189.659	260.042	173.212	139.627	249.737	219.926	131.013	137.69	219.698	239.984	152.113	103.277	50.2444	43.1149	51.6089	64.275	49.3912	43.7072	103.277	57.2597	46.253
ADPGK-AS1	5	3.79775	3.22956	2.83067	3.286	5.21162	3.81076	4.51119	4.09811	4.31829	4.2082		5.01526	3.17704	4.01216	4.04267	3.29611	4.13037	4.89324	3.81158	2.53487	3.82482	3.51965	4.41342	3.00268	3.98912	4.15185	5.92042	5.96736	5.02677	6.88526	5.65333	5.56785	5.13182	6.28792	5.78687	5.76761	5.0793	6.58659	5.01994	3.54578	4.70819	4.27601	5.56146	5.38859	5.71527	5.01994	4.55362	5.04839
ADPRHL2	3	29.8853	32.3426	28.5885	30.2721	45.1394	28.9067	37.0231	35.5687	32.9256	34.2472		29.0905	61.311	80.2878	87.3579	74.7871	47.7863	41.1023	23.6878	55.6961	64.6932	42.9625	26.3892	63.9314	64.2558	57.1409	32.4404	46.3691	53.8895	36.9002	19.2312	32.0675	33.8328	22.2917	25.8358	39.2183	43.8612	29.596	33.9244	33.0184	27.5954	31.8177	38.1676	31.3756	29.5109	33.9244	35.593	29.4855
ADRB2	17	17.3376	13.3514	9.31751	13.3355	18.9344	17.5809	18.2576	2.85316	2.45105	2.65211		14.0435	4.03195	7.96598	4.96401	4.27044	7.24865	5.69123	8.73586	3.45578	3.57485	5.86569	11.3897	3.91939	6.26316	5.50698	7.92373	4.53836	4.42103	3.51773	9.73453	4.50432	3.74306	6.63583	8.82913	4.52134	4.08205	5.07678	3.25748	2.46916	2.67029	2.892	2.87229	2.35943	2.47041	3.25748	2.67072	2.51486
AEN	3	13.6715	20.5694	14.645	16.2953	44.0307	33.7364	38.8835	17.1446	15.6661	16.4053		21.2272	42.2587	19.3332	14.0458	31.9168	16.6035	12.7735	16.5252	18.7763	10.4491	11.1443	18.8762	30.9839	15.4619	12.6545	31.6772	12.7226	40.5633	27.0905	22.0566	15.3169	21.1797	13.1591	26.8669	14.0198	30.8715	20.1248	18.5909	16.5999	19.287	20.0536	14.4133	9.53377	14.6386	18.5909	15.5066	14.4104
AFF4	3	140.07	147.665	148.058	145.264	136.957	170.587	153.772	264.367	235.44	249.904		215.577	321.082	118.179	108.285	146.522	145.047	145.341	141.065	332.051	132.123	131.672	178.321	266.552	131.783	128.433	159.03	305.278	174.633	194.589	169.843	287.05	240.372	191.114	164.437	296.164	207.502	192.851	240.221	352.642	252.235	228.208	284.675	272.912	224.067	240.221	318.658	262.573
AGO2	3	15.2355	19.0507	15.6462	16.6441	15.8828	15.3243	15.6036	19.6823	20.3727	20.0275		23.8483	46.8996	20.6511	12.8612	34.8398	22.0976	17.2622	16.8833	42.3012	20.2605	12.4639	20.3658	41.3469	21.0031	14.1958	15.6508	30.1304	27.0352	19.4769	15.0715	23.0275	22.337	12.6372	15.3611	26.579	24.6861	16.0571	19.8246	26.6932	20.3844	19.2232	26.9628	25.4767	20.1819	19.8246	26.828	22.9306
AGRN	2	29.5507	60.16	13.4116	34.3741	155.057	55.6019	105.33	65.3446	81.0899	73.2173		31.8087	42.1366	75.0161	265.044	85.0174	124.556	161.4	21.8076	43.4732	47.3825	52.2	26.8082	56.8758	82.318	159.548	128.408	212.912	219.861	240.123	54.5493	67.6959	60.7593	47.1671	91.4787	140.304	140.31	143.645	57.7176	67.4704	77.4457	56.3145	69.5413	87.4949	84.1328	57.7176	68.5058	82.4703
AIFM2	9	14.8236	25.5246	18.537	19.6284	15.7745	17.6221	16.6983	113.019	103.285	108.152		14.1406	41.2817	58.2124	63.9296	46.2881	47.7863	53.0723	12.2276	28.3202	40.8833	37.3906	13.1841	38.63	48.9607	51.4642	13.7429	25.8434	63.9851	76.725	14.836	27.1044	51.4238	62.823	14.2894	26.4739	57.7044	69.774	116.672	109.728	110.366	109.322	101.475	112.525	107.117	116.672	105.602	111.446
AIM1	3	82.6723	106.751	106.657	98.6934	122.068	183.057	152.562	309.028	357.112	333.07		131.313	218.37	373.859	424.699	121.92	399.558	436.51	147.869	188.474	299.23	436.804	139.591	176.255	357.549	432.671	194.326	347.368	409.457	637.053	227.059	314.79	497.909	712.976	210.693	331.079	453.683	675.015	273.267	278.22	344.255	348.893	285.235	387.223	384.823	273.267	281.727	365.739
AIM2	1	3.11627	2.78514	2.33357	2.74499	40.6601	28.6556	34.6578	62.1004	68.3352	65.2178		2.58831	3.4213	4.01216	20.3635	2.44358	2.94245	5.49174	2.64766	2.2	4.19978	5.13255	2.61799	2.68829	3.71813	10.3293	41.9799	35.3268	21.1797	20.5018	20.7224	25.6863	12.3842	8.89723	31.3511	30.5066	16.782	14.6995	66.0893	69.8928	58.3208	60.8817	82.8751	80.7989	79.9415	66.0893	76.3839	69.5598
AK4	9	3.11073	4.48884	9.99107	5.86355	2.56314	5.47545	4.0193	38.8294	40.7239	39.7767		4.33571	28.8244	99.5627	48.6617	15.3534	53.2805	43.1971	12.7648	29.9108	88.3781	112.024	8.55026	24.6962	80.4071	67.961	2.86777	9.08518	58.3315	51.9809	3.84818	15.5828	74.9555	77.6091	3.35797	12.334	66.6435	64.795	39.0355	36.5174	37.4714	49.2561	33.2375	40.782	52.7658	39.0355	34.8775	39.1267
AKAP7	3	9.53342	9.56251	9.21871	9.43821	15.0359	14.7993	14.9176	12.4543	13.2901	12.8722		10.8399	7.4516	5.3301	12.8612	6.34087	6.06073	8.18497	11.6904	5.71618	5.13718	7.47859	11.2652	6.50288	5.50934	9.50825	18.3218	9.21509	7.2478	7.76375	11.0688	8.40394	6.90635	6.63583	14.6953	8.80951	7.07707	7.19979	15.4185	14.4466	10.3516	13.1336	14.1892	14.6355	11.9346	15.4185	14.3179	12.4936
AKT1S1	11	43.0155	43.1125	38.1854	41.4378	36.425	28.0984	32.2617	80.6175	83.4442	82.0309		36.1772	37.862	74.6866	87.4895	44.4613	81.345	72.2242	34.7002	32.0038	43.5705	42.5226	35.4387	38.109	66.534	67.4121	51.9964	94.3055	179.277	139.098	34.4572	44.2095	57.7503	52.7336	43.2268	69.2575	118.514	95.9156	97.9018	69.7582	134.821	73.4762	55.6472	98.655	80.0767	97.9018	62.7027	116.738
AKT3	7	20.3534	14.6217	19.2921	18.0891	14.6698	14.103	14.3864	43.7132	40.8766	42.2949		15.4997	30.1678	33.3363	49.8463	12.7958	39.4709	57.6608	12.2276	14.2555	41.7582	52.2	13.8636	19.073	38.1885	53.2357	11.2626	9.60481	59.1392	79.7997	9.81301	7.34041	61.8394	107.529	10.5378	8.47261	60.4893	93.6644	49.9628	60.6069	55.6558	58.3905	47.9159	57.841	67.2324	49.9628	54.2614	56.7484
ALAS1	8	47.9196	64.8336	37.5401	50.0978	71.3811	56.8116	64.0964	1359.51	832.913	1096.21		53.9425	87.0805	187.535	423.251	118.023	195.979	236.212	58.3368	88.9324	126.811	158.358	56.1396	98.0118	170.108	272.607	111.809	190.308	363.623	341.589	98.5007	182.557	240.989	236.864	105.155	186.433	302.306	289.226	1165.07	1186.89	1567.62	1486.96	735.447	1065.28	878.042	1165.07	961.169	1316.45
ALCAM	11	124.633	249.638	223.682	199.317	76.2889	91.0412	83.6651	500.151	475.509	487.83		130.537	732.05	1054.74	755.064	328.842	1002.13	736.257	112.414	396.179	635.568	654.4	121.476	485.69	897.479	715.24	54.0951	300.471	681.028	742.764	70.7171	350.773	751.898	962.426	62.4061	325.622	716.463	852.595	299.351	329.629	409.938	453.662	307.309	416.877	419.706	299.351	318.469	413.407
ALDH18A1	17	10.6231	13.5216	15.6219	13.2555	4.99001	6.03622	5.51312	5.12928	4.89975	5.01451		7.34512	17.222	50.14	20.7584	13.2829	34.8677	24.4442	17.8682	13.5857	29.2595	29.9126	12.6066	14.6969	38.0891	25.0384	4.68028	4.53836	11.8918	10.9849	6.20272	5.03609	7.75503	12.2893	5.4415	4.78722	9.8234	11.6371	5.10807	5.96819	4.86495	6.90561	6.00966	5.54802	5.98567	5.10807	5.98892	5.20649
ALDH1A2	17	3.42751	4.18877	4.65762	4.0913	2.41821	2.77107	2.59464	4.87811	3.99205	4.43508		2.29708	5.00899	9.6134	14.309	3.4179	5.31828	6.18998	3.45345	5.29759	9.38671	17.0094	2.87527	4.57483	8.10613	12.5028	2.48619	4.14864	4.62294	5.42112	2.59242	3.44079	5.28613	4.89629	2.5393	3.79471	4.95454	5.1587	4.05059	2.87289	3.14057	3.584	2.53615	3.47544	3.68723	4.05059	2.70452	3.308
ALMS1P1	3	2.24471	2.27778	2.27433	2.26561	3.98864	2.93627	3.46246	2.30133	2.23984	2.27058		2.29708	2.32213	2.36474	2.33162	2.2	2.2	2.2	2.2	2.2	2.2	2.2	2.24854	2.24071	2.25491	2.24387	3.24935	3.629	2.60382	2.34641	2.98485	2.90902	2.35431	2.2	3.1171	3.26901	2.47907	2.27321	2.46437	2.2	2.35676	2.3384	2.31205	2.35943	2.87601	2.46437	2.25602	2.3581
ALOX15B	8	11.1109	4.95534	4.42537	6.83053	3.21072	2.94263	3.07668	15.6068	11.8854	13.7461		11.7136	7.20734	5.82433	7.72802	6.34087	4.13037	4.79349	5.06504	3.70693	4.51225	3.95953	8.38933	5.75171	4.82231	5.49368	3.53554	5.18791	3.8153	2.93207	2.98485	2.99765	2.58577	2.98279	3.26019	4.09278	3.20053	2.95743	15.9472	11.4859	16.4653	27.9425	6.23375	8.57719	10.177	15.9472	8.85982	12.5213
AMER1	6	7.29608	7.74775	4.5961	6.54664	11.0058	7.41511	9.21044	21.083	21.9054	21.4942		5.20941	8.55077	7.14227	19.7054	7.68057	7.84261	13.0727	6.58709	5.88362	5.76211	9.97126	5.89825	7.37165	6.91566	14.2498	8.30531	9.21509	13.3052	15.2309	6.43817	5.92236	9.99248	10.8107	7.37174	7.56873	11.6488	13.0208	18.8553	26.1549	18.3465	18.116	25.6182	24.3607	20.5876	18.8553	25.8865	21.3536
AMIGO2	3	3.92517	4.57024	2.94915	3.81485	3.23579	2.77107	3.00343	4.0445	3.4391	3.7418		2.97662	4.76473	3.68268	3.25296	3.78327	2.94245	3.79599	3.09532	3.5395	2.38748	2.49326	3.03597	4.02917	3.0042	3.18073	3.44014	4.14864	5.22868	2.93207	2.67091	4.41569	5.05467	2.98279	3.05552	4.28216	5.14167	2.95743	3.43372	4.21867	5.33524	4.1376	3.65663	3.47544	2.87601	3.43372	3.93765	4.40534
AMOTL2	12	2.32106	2.4185	2.2	2.31319	2.70704	2.36838	2.53771	2.62148	2.30269	2.46208		2.58831	2.68852	2.69423	4.70077	2.56537	2.2	2.49925	2.28953	2.36744	2.2	2.2	2.43892	2.54044	2.36474	3.13334	4.68028	3.75891	2.2	2.2	3.06333	3.88393	2.27715	2.28698	3.87181	3.82142	2.23858	2.24349	2.90499	2.87289	2.35676	2.4768	2.53615	2.51886	2.74081	2.90499	2.70452	2.43781
AMPD3	3	133.738	209.526	170.837	171.367	87.7763	108.423	98.0996	210.048	252.664	231.356		287.997	681.122	665.947	424.436	689.098	866.707	647.779	261.575	522.26	652.879	462.611	274.786	630.826	728.511	511.609	106.563	281.374	525.758	711.432	176.044	376.12	689.095	633.044	141.303	328.747	607.427	672.238	245.244	188.052	279.512	278.585	214.644	362.83	380.632	245.244	201.348	321.171
AMZ1	8	3.067	2.4185	2.2964	2.59397	2.50176	2.28578	2.39377	29.8343	3.70799	16.7711		7.05389	37.1292	13.2377	8.78098	6.34087	3.38792	3.1975	2.55813	4.4604	3.69984	2.63988	4.80601	15.9768	6.77516	4.87279	4.2033	13.5021	20.7759	22.1124	2.51394	2.90902	5.51759	4.4614	3.35862	8.20555	13.1467	13.2869	26.3458	30.8651	38.0985	31.9561	3.54458	3.7943	5.03925	26.3458	17.2049	20.9464
ANGPTL4	17	2.32436	2.49628	3.02931	2.61665	2.45053	2.58284	2.51669	2.42184	2.33153	2.37668		2.58831	2.68852	6.31856	2.46324	2.80895	2.79396	2.29975	2.64766	2.45116	3.51236	2.34663	2.61799	2.64954	4.20829	2.36987	2.58158	3.36918	2.80574	2.2	2.2	3.17491	2.58577	2.2	2.39079	3.27204	2.69575	2.2	2.55249	2.60373	2.51352	2.2	2.4241	2.51886	2.47041	2.55249	2.51392	2.51619
ANKFY1	3	149.952	157.84	135.085	147.626	235.893	190.833	213.363	119.881	116.43	118.155		96.0742	96.1181	162.494	247.144	79.6587	156.184	158.109	120.83	86.9232	160.37	129.913	108.452	87.5666	159.683	178.388	184.31	156.662	134.654	184.925	166.547	114.757	117.235	112.4	175.428	135.71	125.945	148.663	99.3118	110.266	121.653	127.314	90.1582	120.178	117.933	99.3118	100.212	120.915
ANKIB1	3	48.477	53.1716	68.6518	56.7668	59.605	75.6403	67.6227	52.8086	55.0593	53.934		35.0123	46.7775	53.5996	61.692	27.8978	54.0229	49.0823	57.6205	48.6638	63.1933	64.3701	46.3164	41.113	56.9386	58.3815	60.1051	43.5111	65.1966	58.5696	68.912	52.8064	75.9585	71.2598	64.5085	48.1588	70.5775	64.9147	45.9972	52.1285	50.953	51.0553	45.6749	51.9421	52.901	45.9972	48.9017	51.4475
ANKLE2	3	77.5831	73.4735	64.7659	71.9408	72.8015	74.9763	73.8889	97.6012	81.878	89.7396		164.223	275.405	117.025	69.1944	216.916	100.203	78.7079	111.788	219.784	105.814	79.3261	138.005	237.369	107.681	75.7428	106.658	303.329	209.967	94.0019	135.232	242.381	186.982	85.8719	120.945	272.855	198.475	89.9369	82.0396	104.21	95.4733	75.2754	82.5389	82.0743	76.291	82.0396	93.3746	88.7738
ANKRD1	8	3.34617	2.97036	2.2	2.83884	2.71436	2.2	2.45718	394.515	173.565	284.04		4.04448	3.66556	4.83588	6.80669	2.93074	3.09094	5.29224	2.2	2.28372	2.2	2.49326	3.12224	2.96001	3.3756	4.86406	2.2954	2.2	5.6325	6.73885	2.2	2.2	2.58577	7.41862	2.2477	2.2	4.10914	7.07873	691.059	550.471	501.8	374.22	233.356	257.128	224.067	691.059	391.914	379.464
ANKRD22	9	3.62223	3.22956	3.09083	3.31421	4.40917	5.86148	5.13532	347.147	334.499	340.823		3.36493	4.27621	9.6134	55.9008	3.17432	11.2579	22.2497	4.25924	4.71156	14.0112	64.6634	3.81209	4.05403	11.6275	47.6046	3.82172	5.31782	19.1606	50.3704	10.8333	32.3334	32.7527	120.75	7.32752	18.8256	25.9566	85.56	478.594	380.499	363.223	372.836	401.093	371.12	341.829	478.594	390.796	367.172
ANKRD28	3	20.6605	32.6465	26.9599	26.7556	11.888	19.6818	15.7849	42.0058	33.5191	37.7624		34.3327	41.5259	11.4256	8.38612	22.7826	18.2369	16.8632	27.2691	36.106	17.7608	12.7572	30.8009	33.4715	15.8077	12.6688	8.87768	14.2815	11.286	11.4241	17.5045	27.2816	25.6546	24.5531	13.1911	20.7816	18.4703	17.9886	31.1925	27.7699	33.3956	32.9249	27.2989	23.2447	29.5109	31.1925	27.5344	28.3202
ANKRD33B	5	2.26987	2.48886	2.2	2.31958	2.22344	2.26274	2.24309	2.42565	2.51457	2.47011		2.78247	3.17704	2.52948	2.59486	2.80895	2.79396	2.599	2.73719	2.61859	2.57496	2.2	2.75983	2.8682	2.6328	2.46462	3.53554	11.9432	5.6325	5.12829	3.37727	10.6196	4.82321	2.72186	3.4564	11.2814	5.22786	3.92508	2.64062	2.73831	2.2	2.6152	2.53615	2.51886	2.2	2.64062	2.63723	2.35943
ANO5	4	4.77052	5.75536	16.3907	8.97218	7.86089	20.1073	13.9841	5.39187	9.55574	7.47381		5.88896	5.98604	6.64804	17.7311	4.39223	8.73355	11.5765	23.4192	14.4229	13.6362	22.8745	14.6541	8.26706	9.67261	17.394	14.3152	11.8133	8.66118	15.5237	35.0851	31.8017	22.8771	38.9913	24.7001	21.8075	15.7691	27.2575	4.8437	4.75699	5.02171	4.55281	9.48317	10.0121	10.5826	4.8437	7.12008	7.51689
ANPEP	3	289.429	400.956	67.7955	252.727	765.132	203.584	484.358	484.255	509.538	496.897		354.787	504.155	642.388	761.118	652.804	790.829	820.645	65.0517	212.25	183.243	206.159	209.919	456.403	538.82	595.974	587.642	748.397	782.994	830.906	181.773	206.93	180.578	178.502	384.707	477.664	481.786	504.704	428.628	403.512	477.189	412.142	430.898	495.476	462.43	428.628	417.205	486.332
ANTXR2	4	150.747	125.656	146.621	141.008	171.465	208.864	190.165	202.848	250.073	226.461		135.682	107.232	85.3948	208.316	92.6902	95.0061	88.6829	147.69	89.0998	64.7556	70.2352	141.686	96.3407	81.7188	122.411	161.606	145.749	304.058	174.53	181.616	159.16	206.888	130.404	171.611	152.455	255.473	152.467	235.727	190.34	180.752	219.627	239.407	261.752	296.266	235.727	214.874	221.252
ANXA1	14	251.437	277.095	375.554	301.362	215.689	330.338	273.014	320.86	297.086	308.973		271.688	229.484	214.882	99.072	306.676	236.368	107.037	378.057	324.098	214.989	90.1766	324.872	286.753	222.08	98.7618	201.672	147.568	95.2814	41.1462	310.174	254.7	162.756	51.6029	255.923	201.134	129.019	46.3746	231.408	248.882	280.139	276.648	249.267	256.65	255.029	231.408	249.075	268.394
ANXA2R	3	3.52804	3.03331	3.19421	3.25185	3.82768	3.49385	3.66076	3.35979	3.64415	3.50197		2.58831	2.2	2.52948	3.5162	2.44358	2.34849	2.89825	2.73719	2.53487	2.94992	3.22639	2.66275	2.39282	2.6093	3.21361	2.67698	2.45982	2.2	2.34641	2.27848	2.64314	2.27715	2.37395	2.47773	2.55148	2.23858	2.36018	2.90499	2.73831	2.98381	3.584	3.09639	2.2	3.41682	2.90499	2.91735	2.5919
AP1S3	3	3.23202	4.09616	4.68553	4.00457	3.79208	3.92276	3.85742	3.46364	3.78151	3.62257		15.985	18.1991	8.62495	10.3604	10.7253	10.8124	9.08272	8.73586	13.4183	7.6369	5.27918	12.3605	14.1142	9.02475	8.24077	15.6508	35.067	13.1032	7.91016	13.4233	34.3719	15.9333	7.15769	14.537	34.7194	14.5183	7.53393	3.3456	3.94952	3.4541	2.892	3.99278	5.54802	3.95763	3.3456	3.97115	4.50106
APOBEC3A,APOBEC3A_B	1	4.68851	3.14437	3.00141	3.61143	177.121	75.5488	126.335	400.521	133.672	267.096		4.14156	4.52047	19.8274	117.762	4.63581	3.53641	7.68623	2.64766	5.46502	16.261	11.1443	3.39461	4.87377	13.2083	45.5308	277.511	317.749	338.384	227.532	41.3638	105.451	72.0237	16.1163	159.438	211.6	205.204	121.824	423.429	430.562	459.004	550.265	149.88	124.961	150.517	423.429	290.221	291.983
APOBEC3B	11	13.5358	8.76628	22.722	15.008	2.79632	8.8455	5.82091	4.59584	42.1979	23.3969		14.9172	12.0925	6.81278	7.5964	6.58445	7.9911	8.88322	23.6878	16.2647	15.1986	13.0504	19.3025	11.6472	10.0008	9.84336	2.67698	2.84955	3.00765	2.2	6.12423	14.0761	10.8412	3.67861	4.40061	8.46283	6.9244	2.9393	3.25748	4.35325	3.29733	3.9992	55.4231	54.6524	57.4979	3.25748	29.8882	28.9749
APOBEC3D	8	3.07745	2.4185	2.96424	2.82006	11.038	8.59696	9.81749	16.8991	11.6327	14.2659		2.78247	2.44426	2.2	3.38458	2.44358	2.49698	3.39699	3.00579	2.2	2.38748	3.07977	2.89413	2.36261	2.36149	3.28711	8.87768	5.83745	4.62294	6.2996	6.75211	4.94746	3.82022	4.11349	7.8149	5.39246	4.22158	5.20655	11.8936	12.1588	14.2707	16.732	8.69883	10.3309	12.3402	11.8936	10.4288	12.3008
APOBEC3F	3	4.63346	4.37399	5.74012	4.91585	9.58421	6.15778	7.871	11.5803	12.9151	12.2477		3.65617	2.93278	5.98907	13.9141	4.27044	3.98188	5.79098	5.15457	4.29296	4.76222	7.33197	4.40537	3.83206	4.91106	9.01236	6.87438	6.74682	8.45927	7.91016	5.10393	5.74511	5.59474	5.15722	5.98916	6.24596	7.02701	6.53369	9.24986	8.79433	11.449	13.964	10.2675	12.8818	11.3938	9.24986	9.53092	12.1654
APOBEC3G	8	13.7151	16.2881	17.242	15.7484	48.4104	37.5086	42.9595	59.8538	59.3468	59.6003		13.2669	9.8942	26.9113	92.8859	16.2059	19.4248	31.5264	14.5555	12.916	25.1975	33.5783	13.9112	13.0054	23.8445	52.6635	37.5917	38.3147	49.8512	49.9311	22.8415	32.9538	37.0733	30.6415	30.2166	35.6343	43.4622	40.2863	61.6832	58.5883	66.1589	69.0474	62.8184	64.0587	59.6611	61.6832	60.7033	65.1088
APOL1	8	15.6818	17.188	12.659	15.1763	86.9535	49.092	68.0227	261.417	262.273	261.845		16.0821	18.5654	28.2293	119.473	14.8662	20.0188	32.2246	16.3461	14.8415	17.9483	24.0475	16.2141	16.091	22.0654	58.5817	75.3683	84.6922	65.3985	68.2329	31.0824	46.4252	37.459	29.1629	53.2253	65.5587	51.4287	48.6979	261.899	266.512	244.554	260.04	278.176	254.099	260.302	261.899	272.344	249.326
APOL2	9	31.9156	28.7393	31.9799	30.8783	72.8026	53.0196	62.9111	405.461	365.778	385.619		24.8191	63.8757	99.5627	238.194	54.8134	56.6957	71.3264	27.3586	52.2637	77.9417	64.0769	26.0889	56.9843	78.0667	124.532	49.5162	117.169	205.323	140.562	32.652	92.5117	148.174	71.3467	41.0841	104.841	176.749	105.954	381.042	452.902	394.732	374.774	341.596	333.973	349.806	381.042	397.249	364.353
APOL3	9	22.2826	15.5476	24.7518	20.8607	85.6143	54.1063	69.8603	861.187	1097.3	979.246		25.5957	56.1815	546.014	1474.5	39.3461	317.592	557.107	23.5982	34.5991	252.673	442.23	24.597	43.3756	372.093	824.611	162.751	487.41	1488.27	1172.49	62.3977	258.777	980.58	727.588	112.574	373.094	1234.43	950.04	1094.22	867.538	1085.42	1157.15	1098.04	1325.47	1501.46	1094.22	982.787	1205.45
APOL4	8	2.58092	2.70737	2.23717	2.50848	2.45492	2.45098	2.45295	144.811	148.378	146.595		2.68539	2.44426	2.2	2.98972	2.32179	2.34849	2.7985	2.28953	2.28372	2.26249	2.34663	2.48746	2.34992	2.27033	2.71161	2.2954	2.2	3.00765	2.2	2.27848	2.2	2.27715	2.28698	2.28694	2.2	2.6424	2.24349	170.868	161.271	119.458	139.908	144.166	133.889	129.831	170.868	152.719	126.673
APOL6	9	89.763	70.8999	110.706	90.4562	285.356	225.404	255.38	704.491	615.956	660.224		69.1837	101.125	256.068	704.522	43.8523	95.1545	132.972	81.6152	101.992	246.611	246.775	75.3994	82.3234	199.278	361.423	226.189	265.136	206.333	223.286	133.897	228.821	223.707	147.713	180.043	246.978	215.02	185.499	701.281	838.872	669.536	677.04	645.135	598.148	581.814	701.281	742.004	633.842
AQP9	9	13.0459	31.6616	22.8424	22.5166	7.47845	8.63667	8.05756	212.721	222.923	217.822		43.6522	86.8362	211.917	294.264	116.196	266.809	368.68	61.2018	139.08	285.044	515.69	52.427	114.037	254.59	392.878	51.3287	138.475	351.71	392.102	106.428	341.024	574.368	797.692	78.8781	239.749	463.039	594.897	213.079	196.8	188.747	219.904	197.725	239.75	258.95	213.079	197.263	214.248
ARAP2	6	28.2797	28.602	64.1706	40.3508	28.7543	48.7946	38.7744	86.0473	72.5676	79.3075		35.5948	92.6985	60.0245	55.1111	30.4554	39.7679	37.1123	55.1136	103.667	84.066	88.5637	45.3542	75.6069	61.2862	60.2624	34.5391	79.8856	51.2646	61.3514	52.5087	71.5069	85.3712	97.8747	43.5239	75.6962	68.3179	79.6131	115.526	95.7318	76.1916	89.9458	82.5389	72.9868	70.7477	115.526	89.1354	74.5892
ARFGAP3	3	72.6317	77.1887	100.693	83.5044	87.1836	102.676	94.9301	188.138	165.458	176.798		147.137	384.59	219.989	129.081	164.181	151.729	139.256	123.337	276.964	265.171	231.086	135.237	275.245	212.297	166.474	118.201	278.776	435.099	284.194	161.838	308.054	425.308	342.367	140.019	293.415	430.204	313.281	163.113	183.746	210.066	175.892	157.612	212.647	164.173	163.113	170.679	211.357
ARHGAP12	3	31.0199	34.5683	46.1018	37.23	39.9885	63.4746	51.7315	62.7733	57.9106	60.3419		14.3347	17.8327	12.7435	21.0216	13.0393	18.6824	25.8406	25.5679	21.2041	21.3854	30.3525	19.9513	17.3587	17.6038	25.7382	31.5818	13.632	19.1606	32.5078	46.9363	22.9389	31.3639	41.6876	39.259	18.2854	25.2623	37.0977	44.1466	63.4331	55.9693	54.3769	52.9581	48.2752	52.225	44.1466	58.1956	52.1223
ARHGAP17	3	69.6322	49.2602	22.6197	47.1707	107.639	67.5453	87.5923	103.434	98.6452	101.04		52.098	34.3202	37.4548	66.4304	30.4554	39.7679	42.9976	27.5377	22.3762	22.8852	24.634	39.8178	29.0506	33.3693	44.6873	95.0198	55.2029	41.169	72.7718	41.9917	33.2197	26.4261	28.815	68.5058	44.2113	33.7976	50.7934	75.2541	122.109	118.204	94.9282	87.1329	96.1041	81.4287	75.2541	104.621	107.154
ARHGAP20	11	4.72486	8.27374	6.00954	6.33605	3.33281	2.50024	2.91652	4.11348	9.23151	6.6725		2.68539	8.06225	20.3216	16.6782	6.70624	26.4038	34.6186	3.09532	6.13477	16.0735	34.6047	2.89036	6.96775	20.933	28.6338	2.48619	5.57763	17.3434	19.3305	2.43545	3.35216	11.1498	19.2475	2.46082	4.4649	14.2466	19.289	5.54868	3.81494	4.86495	6.07521	7.91448	10.6498	11.6642	5.54868	5.86471	7.75736
ARHGEF10L	3	121.13	154.857	79.4575	118.482	125.308	100.133	112.721	109.809	95.1826	102.496		78.7944	251.101	206.151	245.433	229.095	190.336	218.756	62.9029	163.274	161.183	139.297	70.8487	214.49	185.89	201.162	73.365	167.964	265.897	293.711	71.188	113.871	170.24	205.465	72.2765	140.917	218.068	249.588	95.0819	89.945	135.604	123.3	70.6618	124.164	108.064	95.0819	80.3034	129.884
ARHGEF11	3	182.593	182.913	124.736	163.414	273.622	208.112	240.867	247.475	255.526	251.5		159.757	179.411	244.865	335.856	149.932	221.965	262.846	129.157	120.662	154.746	158.358	144.457	150.001	207.192	252.353	277.034	477.147	407.437	556.964	207.594	291.747	231.885	259.391	242.314	384.447	319.661	408.178	282.784	273.375	297.853	271.942	227.866	278.332	273.687	282.784	250.621	288.093
ARHGEF3	6	23.7808	16.4585	34.054	24.7644	61.3392	69.3015	65.3203	62.6271	52.9539	57.7905		7.53928	5.25325	9.44866	20.7584	6.21908	6.20922	10.8782	14.0183	5.71618	7.6994	9.67801	10.7788	5.7295	7.78576	13.7715	32.7266	9.21509	5.43059	9.37431	31.3963	11.24	5.98051	7.76653	32.0614	10.2276	5.70555	8.57042	50.2272	66.5284	54.245	68.7706	49.3725	43.4923	45.0592	50.2272	57.9504	48.8686
ARID5A	3	64.6349	41.7118	27.708	44.6849	78.5795	40.8445	59.712	85.4449	97.012	91.2284		70.7369	42.9915	34.6542	91.9646	75.5178	24.9189	32.0251	62.6343	50.0033	16.0735	21.2616	66.6856	56.1709	25.2155	48.4171	76.8947	97.6831	45.2073	50.8096	60.0432	104.831	29.6665	30.6415	68.4689	101.257	37.4369	40.7255	147.427	118.879	78.8566	73.1994	130.944	83.9874	80.2119	147.427	124.912	81.422
ARID5B	8	32.0929	22.6808	29.1027	27.9588	45.1893	56.9339	51.0616	156.705	149.572	153.138		57.5343	28.458	70.4033	144.744	18.8853	91.4423	107.236	46.7871	34.7665	51.9445	85.1912	52.1607	27.3699	71.2634	112.391	68.4045	111.583	157.47	220.65	71.8159	156.412	199.789	223.035	70.1102	133.998	178.63	221.843	283.93	168	189.844	161.776	158.844	202.444	185.67	283.93	163.422	196.144
ARL5B	12	34.3182	40.2903	63.107	45.9051	45.1824	56.7893	50.9859	50.5872	44.5833	47.5853		514.577	157.672	169.249	108.417	56.6403	100.649	50.6783	390.86	261.727	168.307	66.2763	452.718	158.68	146.068	75.1239	887.47	738.784	249.946	98.8335	841.28	1027	336.891	93.3519	864.375	882.893	293.418	96.0927	146.37	85.9076	66.6292	53.9617	87.245	71.5519	60.2019	146.37	86.5763	69.0905
ARMC5	3	14.9975	11.5252	9.38018	11.9676	11.8089	7.71217	9.76055	7.81372	10.9169	9.3653		23.2659	13.6802	10.9313	10.492	22.0518	10.2184	9.78097	22.5238	12.916	7.88688	7.33197	22.8949	16.216	9.67889	9.20166	27.0028	30.9099	13.3052	8.05658	22.0566	19.3052	7.90934	7.41862	24.5297	25.1075	10.6073	7.7376	10.3955	11.2167	9.25429	8.98162	10.3796	8.89605	8.14891	10.3955	10.7981	9.07517
ARMC9	6	71.297	50.9865	61.9858	61.4231	52.65	74.0466	63.3483	21.0578	36.485	28.7714		44.2347	50.1972	37.4548	18.6524	36.9103	28.6312	16.7634	43.6535	35.52	34.4465	16.4229	43.9441	40.8758	33.5108	17.2796	32.6312	29.2211	28.2467	28.4082	61.7699	39.2464	32.6755	31.7722	47.2005	34.2337	30.4611	30.0902	12.951	13.9083	23.2061	21.1608	19.6796	30.4191	34.919	12.951	16.7939	26.8126
ARMCX1	18	36.5974	26.1614	38.1576	33.6388	41.4436	44.7373	43.0905	8.96178	10.149	9.55541		61.0291	24.0613	25.7581	41.5543	20.9557	22.5431	19.2572	35.7746	27.6504	23.7601	30.4991	48.4019	24.2225	24.0205	30.4369	79.5657	61.9581	26.6314	33.5327	61.2205	70.2661	29.4351	32.642	70.3931	66.1121	28.0332	33.0873	8.45675	9.87096	8.15695	8.56642	11.2759	8.73662	9.50094	8.45675	10.5735	8.44679
ARNT2,MIR5572	17	2.34139	2.65184	2.41487	2.46937	2.37153	3.19998	2.78576	4.20418	3.49028	3.84723		2.39416	5.37538	3.84742	2.72648	3.4179	4.72432	2.7985	2.2	3.79065	6.13707	2.63988	2.29708	4.19465	4.90294	2.72162	2.2	2.97945	5.43059	4.2498	2.90636	13.7216	25.4231	6.7228	2.55318	8.35053	15.4269	5.4863	3.52185	4.62241	3.14057	3.0304	4.55302	4.43202	4.76885	3.52185	4.58771	3.78629
ARNTL2	9	6.65528	16.8588	23.8078	15.774	3.78685	7.06168	5.42426	83.4379	82.5789	83.0084		9.48083	28.0916	32.1831	43.6602	19.3724	46.4499	55.8653	20.8227	40.2919	36.1338	68.9156	15.1518	29.252	38.2556	56.147	5.72963	34.4174	45.2073	54.6164	13.7372	66.1892	97.5614	121.359	9.73344	50.3033	71.3843	87.9874	87.5914	80.9282	81.3648	90.361	83.5474	95.7852	89.9465	87.5914	82.2378	88.575
ARRDC3	15	92.9015	92.869	585.095	256.955	96.422	104.597	100.509	47.2527	48.1985	47.7256		308.966	389.719	433.166	265.439	147.496	316.107	203.594	604.663	457.796	667.315	463.344	456.815	331.67	472.196	310.792	348.867	315.151	307.289	220.358	550.494	379.222	471.755	292.529	449.68	347.187	389.522	256.443	40.1811	46.7454	58.7911	70.7082	48.0279	55.7684	57.4979	40.1811	47.3866	57.2797
ASAP2	8	3.41382	4.45918	3.73546	3.86949	2.48401	2.2	2.34201	33.7336	25.7801	29.7568		3.26786	5.61965	10.2724	19.837	4.87939	10.3669	15.8657	4.25924	4.54412	9.19923	13.3437	3.76355	5.01438	9.94618	16.3488	2.39079	2.97945	5.43059	8.78865	2.59242	2.55451	4.43744	6.7228	2.49161	2.76698	4.93402	7.75573	27.1389	30.8651	38.0985	33.3401	20.576	30.1002	21.9396	27.1389	25.7206	34.0993
ASCL2	8	7.44305	5.63309	4.90738	5.99451	20.4191	14.7866	17.6028	66.0884	62.5114	64.2999		4.33571	3.4213	10.7666	19.0473	5.85371	8.88204	6.78848	4.61737	3.37206	9.26173	8.06511	4.47654	4.21569	9.63679	11.3003	8.4961	4.79818	9.06501	8.93506	6.43817	4.23844	3.74306	4.54838	7.46714	4.51831	6.40404	6.74172	50.4034	63.4331	50.1691	49.8097	53.0701	35.0425	33.8374	50.4034	58.2516	42.6058
ASPHD2	8	4.7944	5.17022	3.47644	4.48035	7.84173	7.21807	7.5299	18.8062	23.6521	21.2291		2.58831	3.66556	5.16536	7.5964	2.80895	6.35771	6.18998	3.72205	2.86975	4.38726	4.8393	3.15518	3.11475	5.30344	6.20856	5.25266	3.36918	7.85354	7.91016	4.71151	3.44079	4.97752	4.80931	4.98208	3.40498	6.41553	6.35974	19.384	20.2335	18.9735	19.5	20.688	20.8533	22.4804	19.384	20.4608	19.9134
ASTL	17	2.24471	2.2	2.2	2.2149	2.35833	2.24289	2.30061	2.2	2.26868	2.23434		6.76266	4.03195	2.2	2.46324	3.4179	2.2	2.3995	3.90111	2.70231	2.38748	2.2	5.33189	3.38406	2.26249	2.35425	8.4961	7.39636	3.61338	3.51773	7.61544	4.14981	2.81723	2.46093	8.05577	5.77309	3.2153	2.98933	2.28812	2.2	2.2	2.2	2.31205	2.35943	2.2	2.28812	2.25602	2.27971
ATF3	9	20.2266	28.6427	18.2908	22.3867	25.3585	15.3133	20.3359	389.003	310.868	349.936		188.686	35.2973	66.4495	169.62	45.3138	48.9743	71.6257	74.005	46.6545	31.8842	27.8598	131.346	42.4219	49.1027	89.7019	183.165	56.7618	65.8023	32.0685	116.003	79.9265	45.0972	16.6382	149.584	68.3442	55.4497	24.3534	585.223	438.637	408.84	308.757	399.077	346.887	295.049	585.223	418.857	377.864
ATF5,MIR4751	11	105.861	140.166	109.458	118.495	153.58	108.624	131.102	299.123	310.497	304.81		149.758	257.574	443.38	409.563	269.164	291.903	231.923	100.327	189.73	294.168	229.619	125.043	238.823	343.15	290.368	189.271	295.664	440.551	388.881	118.985	189.825	270.076	187.809	154.128	242.745	355.314	288.345	289.658	265.166	356.325	345.986	273.694	355.496	334.258	289.658	269.43	355.911
ATF7IP2	3	10.7305	11.2107	9.10023	10.3471	13.3228	14.4824	13.9026	4.09049	6.12234	5.10642		8.60713	8.6729	9.6134	6.41183	6.46266	10.3669	9.98047	6.40802	7.05567	8.5743	8.21173	7.50758	7.39708	9.51821	8.20134	11.2626	12.5927	15.5262	13.6203	11.8536	13.8102	14.0816	10.4628	11.5581	13.2015	14.8039	12.0416	4.93182	5.02614	5.80552	5.38321	5.11327	7.62061	6.93209	4.93182	5.0697	6.71307
ATP10A	2	4.62446	4.52213	4.8853	4.6773	54.8079	27.3112	41.0595	4.85591	4.90074	4.87833		4.23863	9.03929	15.5441	72.4849	4.27044	9.476	11.776	4.25924	6.46964	13.4488	12.6106	4.24894	6.59312	12.823	32.2905	45.6049	47.928	35.3136	21.5267	20.8793	19.2165	15.7018	7.33164	33.2421	33.5722	25.5077	14.4292	4.4912	5.02614	5.96229	4.27601	4.44097	5.54802	4.90405	4.4912	4.73356	5.75516
ATP13A2	3	42.9438	58.5748	37.3947	46.3044	73.589	83.45	78.5195	61.9117	93.78	77.8458		27.7315	48.6095	53.5996	62.0869	70.768	75.1084	76.7129	56.8147	72.2724	69.3801	56.8921	42.2731	63.8833	66.0294	65.2306	56.2892	67.1545	63.3793	73.9431	66.9498	81.6104	43.0912	37.5127	61.6195	74.3825	53.2353	55.7279	79.5722	83.8889	80.7377	64.6186	129.375	122.251	97.1122	79.5722	106.632	101.494
ATP13A3	3	263.532	446.347	397.297	369.059	154.054	285.111	219.583	696.568	620.066	658.317		522.828	1764.17	1245.67	395.479	521.149	1317.97	679.101	279.84	1050.69	1249.88	751.027	401.334	1112	1271.17	608.536	258.432	730.34	877.287	567.213	346.512	891.845	1455.54	949.293	302.472	811.093	1166.41	758.253	502.123	805.362	794.475	608.117	571.632	858.019	739.325	502.123	688.497	826.247
ATP2B1	15	250.739	251.775	363.612	288.708	146.887	212.49	179.689	87.0833	76.5626	81.8229		658.349	1339.28	1075.66	929.986	748.775	1085.28	973.96	430.702	1280	1271.37	1196.92	544.525	1122.68	1144.11	1033.62	329.025	672.66	819.944	730.905	393.446	880.412	1113.9	1143.86	361.235	776.536	966.922	937.383	175.979	267.319	85.2838	58.3905	255.094	104.394	66.962	175.979	261.206	94.8391
ATP8B2	8	3.75591	4.49988	3.04669	3.76749	6.44011	5.23328	5.8367	36.5356	22.3935	29.4646		3.85032	3.90982	3.84742	6.01697	4.02686	3.83339	3.89574	3.72205	3.5395	3.1374	4.25279	3.78619	3.82539	3.60607	4.72183	4.2033	4.92809	9.46883	11.4241	4.47606	5.56785	5.6719	6.89676	4.33968	5.24797	7.57036	9.16043	21.499	28.3082	32.6118	23.9289	11.9482	17.8241	13.9626	21.499	20.1282	25.218
ATXN7L1	3	14.6168	15.4105	17.0213	15.6829	44.7421	36.0965	40.4193	15.0031	13.934	14.4685		17.4412	21.2523	23.6165	42.4756	18.2763	32.4919	28.7334	18.5844	16.5996	16.6359	21.8481	18.0128	18.7094	24.2481	31.019	61.6314	109.635	46.6206	48.1741	47.4857	96.3227	37.9991	33.5987	54.5585	102.979	42.3099	40.8864	13.5679	14.9849	16.9356	13.6872	13.0687	13.6789	15.1794	13.5679	14.0268	15.3073
AUTS2	9	4.01914	3.09626	2.84577	3.32039	3.03034	2.93945	2.98489	29.4123	10.3389	19.8756		3.55909	3.17704	3.51794	5.75373	2.93074	2.64547	3.69624	2.82673	2.70231	2.63745	2.63988	3.19291	2.9367	2.93362	4.02995	3.72633	5.058	5.43059	4.54263	3.14182	3.61804	3.3573	2.54791	3.43407	4.33802	4.39395	3.54527	25.9933	37.3249	28.8495	21.0224	12.7326	10.9686	9.36574	25.9933	25.0287	19.9091
AXL	1	7.16275	2.64442	2.84577	4.21765	218.278	62.6606	140.469	54.1256	8.09227	31.1089		3.75324	4.03195	8.62495	41.8175	2.44358	2.64547	2.89825	2.55813	2.70231	4.0123	4.10616	3.15569	3.05928	5.09424	16.274	125.165	134.317	86.5992	96.0517	31.2393	34.2832	24.2658	13.0721	78.202	84.3004	55.4325	54.5619	66.4418	70.0274	67.0994	66.833	9.81931	9.21491	7.4729	66.4418	39.9234	38.1572
AZIN1	11	232.749	331.214	362.957	308.973	143.43	177.585	160.507	292.779	313.995	303.387		489.142	696.754	732.997	535.654	428.953	689.559	616.857	527.486	798.028	994.279	842.523	508.314	641.245	805.611	665.011	407.345	483.903	605.109	489.907	462.12	507.998	779.596	634.262	434.732	495.951	692.353	562.084	366.854	367.714	334.849	337.544	409.385	416.08	415.65	366.854	388.55	375.464
B3GNT5	14	41.8522	35.3904	28.8488	35.3638	41.4254	36.8122	39.1188	34.5682	31.8984	33.2333		157.816	78.165	18.5095	8.2545	42.0255	28.0372	10.4792	115.996	109.695	34.009	8.65162	136.906	76.6283	26.8519	9.12844	80.7105	72.0911	39.3518	10.8385	93.9486	109.44	52.9668	10.4628	87.3295	90.7653	46.1593	10.6506	60.3613	57.1079	37.1579	34.0321	51.9496	34.2454	30.1869	60.3613	54.5288	35.7016
B3GNT7	3	13.9919	16.2066	5.71232	11.9703	31.114	14.2155	22.6647	3.06214	2.86831	2.96523		7.92759	14.6573	3.3532	3.64782	9.62921	3.38792	2.69875	5.15457	11.9113	3.1374	2.2	6.54108	12.0659	3.29284	2.84885	14.3152	14.2815	6.23824	3.51773	5.96726	8.31531	3.89737	2.54791	10.1412	11.2984	5.06781	3.03282	3.52185	3.4112	2.98381	3.4456	4.10483	4.91031	3.55203	3.52185	3.75802	3.94706
B4GALT1	3	310.084	286.422	163.788	253.431	244.788	168.123	206.455	319.242	327.311	323.276		1023.07	1274.31	641.235	590.803	932.435	640.409	549.326	426.942	733.9	485.897	262.757	725.006	980.214	589.18	467.629	492.151	862.458	796.522	748.621	302.168	467.318	471.986	403.773	397.16	664.888	634.254	576.197	482.472	430.024	421.852	411.727	411.29	427.559	418.218	482.472	420.657	424.705
B4GALT5	10	73.7858	100.527	53.257	75.8566	109.506	97.7127	103.609	459.347	420.237	439.792		419.052	968.494	361.173	341.12	520.905	272.6	261.649	107.58	515.227	243.424	161.584	263.316	668.209	292.399	254.784	278.179	873.5	648.722	586.247	198.098	587.852	619.889	378.897	238.138	730.676	634.306	482.572	508.027	633.102	527.352	495.459	536.784	545.537	542.605	508.027	584.943	536.444
BAALC	14	3.57662	3.07401	2.92707	3.19257	2.38023	2.26274	2.32149	11.1734	10.065	10.6192		3.65617	29.9236	35.3132	9.70232	14.5008	17.3459	7.78598	2.37906	7.72542	11.9489	3.8129	3.01762	17.3833	21.536	7.1004	2.2	4.66827	11.286	7.61733	2.35697	4.14981	13.8501	10.1149	2.27848	4.40904	12.5681	8.86612	10.9242	8.92891	11.9192	9.12002	7.01809	7.78004	9.23053	10.9242	7.9735	9.84964
BACH1,GRIK1-AS2	14	116.861	116.727	191.323	141.637	134.05	231.335	182.692	184.963	182.782	183.873		174.125	214.829	152.445	121.579	82.8252	141.929	116.513	255.577	287.596	232.175	187.097	214.851	195.083	175.516	141.73	141.859	256.562	150	134.119	291.494	722.832	345.763	255.564	216.677	489.697	247.881	194.842	267.186	259.783	188.59	178.384	241.536	209.14	182.56	267.186	250.659	198.865
BAG1	3	66.6705	62.8403	61.0304	63.5137	85.5721	65.5674	75.5698	76.5158	79.478	77.9969		70.3486	74.0125	77.9814	139.348	93.9081	59.0716	67.2367	66.0366	83.4907	73.7547	67.0094	68.1926	83.8038	70.2692	91.1979	79.7565	78.5865	63.7832	77.1642	62.0838	70.2661	51.5781	53.9513	70.9202	74.4263	57.6806	65.5578	80.6297	72.1806	66.0021	82.1954	80.7461	63.8993	78.8599	80.6297	76.4634	64.9507
BAK1	3	26.9424	23.6541	20.4466	23.681	47.5497	31.5405	39.5451	57.9081	53.2832	55.5956		17.9266	18.1991	18.5095	49.1882	23.8787	18.0884	33.2221	16.7042	18.9437	19.3856	26.6868	17.3154	20.3405	18.6612	36.3657	31.1048	30.2603	36.727	39.6821	21.1148	23.382	24.0344	26.6405	26.1098	26.8212	30.3807	33.1613	50.139	61.2798	54.245	56.4529	54.5267	49.8695	47.8985	50.139	57.9033	52.0572
BAMBI	3	2.40816	2.70737	2.33357	2.48303	2.23079	2.26274	2.24677	2.44484	2.30269	2.37376		3.55909	2.44426	2.36474	2.59486	3.78327	2.34849	3.69624	2.37906	2.61859	2.38748	2.49326	2.96908	2.94871	2.3669	2.92812	2.2954	2.32991	2.2	2.2	3.06333	4.50432	2.58577	2.46093	2.67936	3.41712	2.39288	2.33047	2.64062	2.33458	2.2	2.2	2.64819	2.83772	2.2	2.64062	2.49139	2.51886
BANP	14	17.4035	12.207	17.9284	15.8463	14.2194	14.3243	14.2719	16.6788	10.7253	13.7021		26.1782	54.716	24.9344	15.7568	21.1993	14.5246	14.3694	10.5265	22.2924	19.8231	12.1707	18.3524	32.7359	19.7607	14.099	12.3119	28.9613	25.218	23.5765	11.3042	16.7349	22.4141	12.8982	11.8081	22.8481	23.8161	18.2373	11.4529	15.1195	20.2276	13.5488	8.36268	13.2007	11.9346	11.4529	11.7411	16.7141
BASP1	3	224.301	229.99	156.574	203.622	184.716	189.323	187.019	74.8887	127.523	101.206		187.619	206.768	233.004	180.545	197.186	146.977	127.086	147.78	136.819	137.873	103.226	167.699	180.258	172.618	136.952	168.665	250.716	311.529	313.038	153.361	206.398	233.274	226.079	161.013	228.557	272.402	269.558	106.802	90.4833	82.4621	92.5754	151.673	114.12	155.655	106.802	121.078	98.2909
BATF	17	18.2036	21.6026	28.8672	22.8911	25.9851	25.1031	25.5441	13.5052	20.4583	16.9817		27.2461	51.1742	24.9344	20.2319	53.4737	18.5339	16.3644	26.7319	56.617	29.0096	20.2352	26.989	53.755	24.1593	18.9438	34.9206	71.4415	34.1021	12.5954	25.9024	70.1775	34.6044	17.16	30.4115	70.8095	34.3532	14.8777	10.9242	10.4093	10.9787	14.1024	17.9989	15.7515	18.0187	10.9242	14.2041	13.3651
BATF2	1	6.34619	5.67758	5.9933	6.00569	46.7255	24.3134	35.5195	71.9904	63.4855	67.738		3.36493	5.00899	47.6689	78.671	6.21908	12.8913	16.0652	3.09532	6.97196	26.8223	20.6751	3.23013	6.06668	29.1275	38.4704	42.0753	25.5836	17.1415	36.7538	9.81301	18.2416	7.83219	14.9856	25.9442	21.9126	12.4868	25.8697	78.1622	72.4498	67.413	61.7121	63.8268	54.8118	52.0898	78.1622	68.1383	61.1124
BATF3	14	2.50406	2.49628	2.79351	2.59795	2.81414	2.57647	2.6953	5.67428	7.06389	6.36909		2.68539	2.93278	4.01216	7.20154	4.02686	2.79396	3.39699	3.09532	4.71156	3.38737	3.51965	2.89036	3.8904	3.39783	4.70606	3.72633	3.88882	5.02677	2.63924	3.29879	4.41569	3.97452	2.72186	3.51256	4.15226	4.50065	2.68055	8.72112	8.25602	4.86495	7.04401	9.59521	6.34517	4.49844	8.72112	8.92562	5.60506
BAZ1A	3	141.317	151.839	168.183	153.78	192.119	201.841	196.98	401.725	355.904	378.814		445.166	491.576	318.011	282.418	321.9	236.22	212.073	255.129	408.151	353.099	252.347	350.147	407.209	302.443	248.946	438.73	790.358	449.031	307.621	351.692	685.786	533.168	302.184	395.211	738.072	491.1	304.902	509.79	516.827	390.343	391.243	452.3	391.687	375.224	509.79	484.563	391.015
BBC3,MIR3191	8	14.5122	6.40725	21.2208	14.0467	33.5296	25.8229	29.6762	19.5658	20.8297	20.1978		4.8211	3.78769	5.3301	13.256	8.28952	8.13959	11.776	6.76615	5.04643	4.69973	6.74546	5.79363	5.70788	6.05647	10.5925	16.6047	13.2423	30.2658	29.1403	14.6791	20.6346	18.4022	14.9856	15.6419	16.9384	24.334	22.0629	30.2232	24.2708	29.3198	29.4649	20.1278	23.4042	27.8885	30.2232	22.1993	26.362
BBX	3	62.4292	61.2525	107.667	77.1163	79.1596	126.387	102.773	61.1106	67.0077	64.0592		66.8538	38.8391	53.4348	87.0946	29.2375	62.3383	73.9199	85.5546	48.3289	54.7567	105.719	76.2042	38.8018	56.8433	88.9112	84.0493	67.2844	63.9851	87.1204	108.704	85.1556	86.3742	122.75	96.3765	76.22	75.1796	104.935	73.5798	69.0853	55.1855	61.4353	71.6702	66.4502	74.939	73.5798	70.3778	60.8179
BCAR1	8	2.54336	3.73693	2.80048	3.02692	2.43149	2.32549	2.37849	21.9355	20.8332	21.3843		2.58831	2.68852	2.69423	2.8581	7.55878	4.72432	6.28973	2.91626	3.5395	3.32488	2.63988	2.75229	4.5956	3.58114	3.92924	2.2	2.45982	2.40191	2.2	2.35697	2.73177	2.35431	2.54791	2.27848	2.59579	2.37811	2.37395	18.2384	17.0036	20.0709	18.116	14.3013	12.2441	13.0162	18.2384	15.6524	16.1575
BCAR3	9	9.21406	8.54778	5.28601	7.68261	2.96781	3.41444	3.19112	42.2848	41.792	42.0384		11.5195	26.8703	14.5557	20.6267	18.6417	11.2579	10.3795	5.2441	13.6694	6.69951	6.74546	8.38178	19.7271	10.8377	12.5839	3.72633	8.30572	9.46883	9.08148	3.14182	5.12472	6.9835	6.46187	3.43407	6.71522	8.22617	7.77168	32.5144	51.9939	47.5042	36.3849	48.7002	49.5506	33.7022	32.5144	50.3471	48.5274
BCL11A	12	9.99137	12.5548	5.97477	9.50698	4.30193	4.3985	4.35021	4.79517	4.08957	4.44237		54.8162	25.7711	11.7551	9.70232	29.9682	14.5246	17.8607	10.8846	20.1158	10.0116	9.82464	32.8504	25.285	12.0971	12.4625	20.5159	19.348	6.44015	7.61733	14.9145	15.76	7.44642	10.8107	17.7152	17.554	6.94329	9.21403	11.5411	6.77566	5.64876	6.35201	8.02653	5.22916	6.39128	11.5411	7.4011	5.43896
BCL2	12	31.5648	41.9346	28.3167	33.9387	15.7383	13.9574	14.8478	13.1282	11.0739	12.1011		33.0707	143.993	49.481	55.1111	54.4481	55.3593	39.3068	24.8517	55.445	39.1959	20.8217	28.9612	84.6287	48.0121	38.4132	15.2692	81.4445	88.6183	60.7658	17.6615	38.0056	66.0057	29.1629	16.4653	59.7251	77.312	44.9643	11.7173	18.8877	16.6221	12.7184	15.4217	23.0853	14.6386	11.7173	17.1547	19.8537
BCL2A1	10	12.002	27.88	13.212	17.698	7.07778	6.2666	6.67219	338.511	311.273	324.892		289.065	249.147	206.975	145.402	265.145	134.653	88.6829	147.511	249.002	229.425	92.9625	218.288	254.432	190.351	109.016	366.229	624.464	541.911	256.375	283.018	710.247	658.311	338.801	324.624	667.356	600.111	297.588	367.735	328.821	371.845	403.146	351.344	339.234	345.074	367.735	340.082	355.54
BCL2L11	6	18.0849	8.72558	8.11872	11.6431	26.8112	20.2901	23.5507	15.3214	18.9759	17.1487		6.47142	6.59669	7.47175	11.545	5.73192	7.24865	16.8632	7.93007	5.04643	4.44975	9.82464	7.20075	5.79168	6.39005	12.7443	13.3613	14.9311	10.8822	11.2777	12.9524	18.3302	10.1468	13.9419	13.1568	16.6307	10.5145	12.6098	23.5258	16.0616	12.8598	15.0712	21.2483	17.5053	17.2075	23.5258	18.6549	15.1825
BCL2L13	3	55.8623	48.4457	65.6608	56.6563	97.3444	81.7505	89.5475	75.0345	68.5116	71.7731		53.7483	46.7775	78.3109	111.444	47.7496	63.5262	63.7455	52.0695	46.3197	72.0673	67.4493	52.9089	46.9489	71.3015	80.8797	80.2335	69.6228	88.8203	95.9052	63.2611	64.1508	73.181	76.8263	71.7473	66.8868	81.0006	86.3658	69.6143	65.7209	76.6619	70.0162	58.6725	64.537	61.8243	69.6143	62.1967	70.5995
BCL2L14	9	2.53232	2.34814	2.2	2.36015	2.37572	2.2	2.28786	13.987	16.9997	15.4934		2.58831	2.32213	3.68268	13.3877	2.44358	2.64547	3.09775	2.2	2.36744	2.63745	3.07977	2.39416	2.37772	2.98853	6.52173	5.34805	28.9613	42.1786	20.6482	4.16212	22.1412	23.5714	9.07118	4.75508	25.5512	32.875	14.8597	54.4571	26.6932	24.7737	23.9289	33.4616	36.1585	27.4829	54.4571	30.0774	30.4661
BCL3,MIR8085	3	43.2143	38.3831	23.9554	35.1843	59.998	42.6911	51.3446	72.2787	61.9922	67.1354		123.45	95.8739	66.12	81.6982	100.363	72.8811	87.3861	93.7021	80.9791	56.2566	41.2029	108.576	92.4053	65.0859	70.0958	203.771	319.048	205.122	135.291	127.069	214.907	107.051	79.7835	165.42	266.977	156.086	107.537	55.5145	76.8909	75.2511	70.1546	59.5689	66.6096	60.2019	55.5145	68.2299	70.9303
BCL6	3	61.0232	89.7394	37.3729	62.7118	91.5994	74.1524	82.8759	233.823	210.699	222.261		191.696	127.261	245.36	196.207	104.504	231.617	202.497	204.543	178.26	185.867	154.546	198.119	136.675	220.948	184.417	368.996	151.336	314.356	300.739	361.424	216.856	298.083	230.08	365.21	184.096	306.219	265.409	323.057	234.347	279.355	230.145	193.915	245.171	226.772	323.057	214.131	262.263
BCORL1	3	14.9833	15.8472	5.87368	12.2347	10.7415	9.10847	9.925	21.1291	17.9099	19.5195		19.0915	22.4736	19.3332	31.6828	19.4942	25.0674	29.9304	8.19867	14.0043	6.88699	10.1179	13.6451	18.6574	17.0959	23.9104	23.664	50.6561	16.7377	42.1711	11.6966	21.3436	7.67788	17.8559	17.6803	35.9998	12.2078	30.0135	17.6216	33.5567	19.9141	19.9152	21.0242	18.4618	18.0187	17.6216	27.2904	19.188
BET1	5	22.7305	20.8953	27.5035	23.7098	22.2551	29.791	26.023	25.8127	25.2436	25.5281		16.5675	17.4663	24.6049	24.9702	12.9176	27.4432	22.0502	21.4495	15.0089	26.0099	26.6868	19.0085	15.1309	26.0194	24.5691	20.5159	18.5685	31.0734	25.4799	26.1378	23.8252	34.0643	30.0326	23.3269	21.1969	32.5689	27.7563	25.817	25.3474	23.9899	26.8353	27.2989	24.2013	27.4829	25.817	26.3232	24.0956
BHLHE40	3	122.068	141.387	92.2857	118.58	98.6809	65.1007	81.8908	113.19	95.9463	104.568		725.332	235.591	65.9553	53.9265	293.401	76.7418	62.8477	447.086	248.835	87.6281	26.8334	586.209	259.275	76.7751	47.8692	857.134	414.141	133.645	103.665	566.74	303.889	111.912	49.0806	711.937	359.015	122.778	76.3729	149.542	133.279	106.603	116.795	101.699	90.8429	82.6455	149.542	117.489	98.7232
BHLHE41	9	14.1956	8.207	13.4949	11.9658	8.94264	4.24286	6.59275	427.418	474.851	451.135		18.5091	8.55077	28.394	72.8797	13.6483	37.986	122.997	8.37773	7.05567	15.0111	61.2909	13.4434	9.75158	27.1304	85.7225	14.983	9.86463	25.218	107.472	15.15	14.6079	26.9662	128.665	15.0665	12.2363	26.0921	118.068	476.743	375.52	493.492	441.206	373.529	573.915	467.297	476.743	374.525	533.703
BIRC2	3	75.3192	73.8182	90.3146	79.8173	99.9189	132.388	116.153	85.9095	69.9707	77.9401		152.768	142.772	139.101	89.8586	93.421	115.201	82.0994	139.811	156.326	144.184	113.93	146.289	130.84	132.829	95.2961	244.886	364.516	197.449	137.78	266.536	449.681	270.462	190.505	255.711	407.099	233.955	164.143	71.2005	76.218	86.6947	78.0434	60.1292	76.1754	74.939	71.2005	68.1736	81.435
BIRC3	10	12.2048	19.4729	39.961	23.8796	18.217	19.1313	18.6742	140.465	124.571	132.518		387.308	238.644	340.251	210.159	139.092	258.345	145.241	310.37	200.362	260.422	210.411	348.839	192.699	286.339	188.604	926.868	1122.8	464.579	335.732	794.66	1410.67	582.392	376.288	860.764	1266.73	523.485	356.01	178.975	126.954	175.579	184.75	149.32	206.429	180.397	178.975	138.137	191.004
BLVRA	12	95.318	126.41	124.294	115.341	88.6916	130.737	109.714	39.9722	59.8646	49.9184		94.4239	67.6618	64.9668	176.596	136.048	84.1663	117.211	160.851	127.945	104.439	139.737	127.638	110.552	84.524	144.515	102.079	134.188	138.289	88.1453	151.164	179.455	159.901	139.102	126.621	156.822	149.095	113.624	47.8478	45.6687	40.1364	40.9521	71.7822	53.8552	54.7938	47.8478	58.7255	46.9958
BLZF1	13	27.4002	32.7832	44.6816	34.955	94.6734	120.924	107.799	35.4966	38.9139	37.2053		22.8776	39.5718	52.9406	85.6468	28.2631	43.9256	39.8056	32.8201	51.3428	80.3789	74.1942	27.8488	39.7259	59.0817	66.5489	98.3586	86.1212	88.0126	104.837	90.0243	109.174	92.6236	91.9603	94.1915	97.6474	90.3181	98.3984	33.3075	37.8632	37.785	40.1217	35.9267	44.6083	37.8935	33.3075	36.8949	41.1966
BMF	2	129.703	55.3557	60.9341	81.9977	264.643	180.844	222.744	20.4259	26.1216	23.2738		47.7295	31.0227	36.9606	62.2185	23.1479	35.7587	51.4763	34.8793	24.5528	17.3233	38.5637	41.3044	26.2412	30.0142	50.7528	146.82	154.843	133.443	150.811	99.5995	125.747	100.339	105.964	123.209	140.295	116.891	128.387	20.5296	16.3307	19.9141	24.7593	23.7134	29.3031	29.6461	20.5296	20.022	24.6086
BMP2	6	3.92684	4.11099	3.36494	3.80092	3.4363	3.64556	3.54093	2.81048	4.06174	3.43611		9.28668	4.88686	3.51794	5.49049	4.39223	6.95167	8.18497	10.616	3.37206	2.94992	4.69267	9.95136	4.21705	4.47318	6.12271	14.506	4.40845	2.80574	4.83546	17.9754	12.3922	3.12584	6.46187	16.2407	8.40032	2.96579	5.64867	16.8285	5.96819	2.98381	3.7224	8.81087	3.95373	3.95763	16.8285	7.38953	3.46877
BMP6	3	2.6076	2.86292	2.31847	2.59633	2.44619	2.41127	2.42873	9.52441	7.4728	8.49861		2.2	4.27621	5.16536	3.5162	3.29611	5.0213	4.49424	2.2	2.78603	2.69995	2.34663	2.2	3.45279	4.29554	3.45235	2.2	3.10936	4.01721	2.63924	2.27848	3.26353	4.82321	3.67861	2.23924	3.18645	4.42021	3.15893	6.34179	6.23734	8.94076	7.45921	5.22532	4.27259	5.17446	6.34179	5.73133	6.60667
BMPR2	3	94.609	102.862	86.1768	94.5493	132.215	126.084	129.15	113.695	112.666	113.18		61.7087	74.9896	76.0045	141.585	34.5962	93.8181	96.8623	67.9168	53.9381	73.1922	89.4434	64.8127	54.508	81.005	109.297	104.082	93.526	107.396	122.406	97.2449	70.8865	100.956	89.177	100.664	82.2063	104.176	105.792	91.4688	111.343	123.69	106.969	89.8221	131.498	104.143	91.4688	100.582	127.594
BMT2	3	26.3676	34.5578	65.1577	42.0277	34.6937	50.5085	42.6011	38.8102	35.9022	37.3562		45.2055	100.881	192.148	157.379	52.4994	169.102	112.423	39.8036	100.318	182.493	202.2	42.5045	84.5662	181.248	157.334	60.9636	86.1212	183.921	192.978	62.7902	105.008	261.743	272.264	61.8769	95.5647	222.832	232.621	38.2424	31.1343	44.8392	39.7065	36.599	49.3912	45.3296	38.2424	33.8666	47.1152
BNIP3	18	11.8973	15.5364	37.772	21.7352	9.80664	26.9862	18.3964	4.79295	5.28783	5.04039		13.2669	22.5957	107.141	37.8689	15.9623	66.9415	36.6136	28.9702	21.4553	85.1284	79.1795	21.1185	20.0044	86.4036	51.2207	9.45006	8.82536	43.592	23.5765	19.1527	20.9005	37.2276	35.1643	14.3014	14.8629	40.4098	29.3704	6.51804	5.2953	5.64876	6.07521	5.33736	6.82346	8.96013	6.51804	5.31633	6.23611
BOC	5	2.23494	2.2	2.2	2.21165	2.29675	2.2	2.24838	3.01363	3.13587	3.07475		2.2	2.32213	2.2	2.33162	2.2	2.2	2.2	2.2	2.2	2.2	2.2	2.2	2.24071	2.2	2.24387	2.2	2.2	2.2	2.2	2.2	2.2	2.2	2.2	2.2	2.2	2.2	2.2	2.90499	2.46916	2.51352	2.4768	2.4241	2.51886	3.01122	2.90499	2.44663	2.51619
BPGM	3	15.5291	18.6917	19.0365	17.7524	20.5419	24.4154	22.4786	45.8109	44.834	45.3225		11.6165	16.245	19.6627	28.5239	12.7958	18.5339	20.1549	16.7938	11.2416	22.3228	30.3525	14.2052	13.4274	20.1731	26.3438	19.2758	16.2302	27.8428	26.0656	24.7251	24.5342	31.0553	35.4252	22.0004	20.3822	29.4491	30.7454	49.1697	47.4183	51.1097	40.9521	47.3556	41.2603	42.4904	49.1697	47.3869	46.185
BRCA2	6	17.9208	23.2176	67.1997	36.1127	42.9831	49.9485	46.4658	52.1451	33.4029	42.774		19.3828	18.5654	22.9575	27.9974	7.92415	25.6614	25.9404	50.8161	25.5575	33.759	39.4434	35.0994	17.349	27.4593	31.1271	54.4767	52.9944	16.5358	27.8225	58.709	72.9249	26.9662	41.6006	56.5928	62.9597	21.751	34.7116	71.4648	67.7396	44.996	48.4257	42.0893	34.0859	31.9446	71.4648	54.9145	39.541
BRIP1	12	9.24101	13.529	27.3015	16.6905	11.0782	10.3467	10.7125	3.85278	6.08833	4.97056		9.96622	5.74178	5.49485	13.7825	6.94982	6.20922	8.78347	19.7483	13.8369	8.38682	11.1443	14.8573	8.84283	6.69696	11.2368	12.3119	8.56554	6.84398	6.73885	6.43817	4.7702	3.82022	4.02652	9.37505	6.66787	5.3321	5.38268	4.66745	5.02614	4.86495	4.1376	7.35424	5.70745	6.12088	4.66745	6.19019	5.2862
BST2	3	241.478	179.818	220.068	213.788	611.109	470.659	540.884	194.608	208.868	201.738		204.122	147.046	225.096	581.853	201.205	169.548	262.147	217.346	195.004	229.738	339.004	210.734	181.085	208.127	394.335	532.599	466.495	356.152	326.654	367.075	418.573	265.524	225.296	449.837	442.534	310.838	275.975	192.987	163.559	176.519	208.278	214.308	184.588	216.631	192.987	188.934	180.553
BTBD19	3	9.91683	10.1589	8.25698	9.44422	8.27778	7.68913	7.98346	15.761	14.5433	15.1522		38.41	18.3212	8.78969	13.3877	12.5522	13.6337	11.5765	24.0459	25.5575	10.5116	14.9566	31.228	18.8103	10.9783	13.3069	23.0916	27.0126	17.7472	14.9381	34.7711	26.3954	11.9985	16.3773	28.9314	26.704	14.8728	15.6577	23.9664	21.983	29.7901	11.4728	13.629	17.9835	12.4754	23.9664	17.806	23.8868
BTG1	4	157.711	131.927	188.166	159.268	142.555	213.344	177.949	454.89	353.969	404.43		198.685	168.541	544.532	529.731	123.381	393.916	311.124	284.943	131.043	353.349	315.69	241.814	140.989	430.599	385.515	365.275	457.921	835.491	569.41	548.453	623.746	764.474	487.184	456.864	540.834	799.982	528.297	750.807	426.121	544.126	526.599	343.949	428.037	394.693	750.807	385.035	486.081
BTG2	5	171.584	164.408	170.6	168.864	166.384	132.794	149.589	349.767	285.975	317.871		1153.25	189.548	205.657	270.967	206.808	307.792	262.546	1726.5	317.903	298.855	291.056	1439.88	238.086	270.768	274.857	1049.45	478.446	308.097	243.052	855.721	384.451	266.99	271.655	952.586	431.449	287.543	257.353	366.413	454.652	324.973	270.558	379.916	323.132	247.593	366.413	417.284	324.052
BTG3	11	12.6331	20.473	32.3179	21.808	13.4182	16.2488	14.8335	44.2257	41.6352	42.9304		71.2223	70.8372	74.8513	57.0854	75.7614	64.5657	57.7605	69.7969	102.913	78.2542	77.8599	70.5096	83.1706	72.5571	64.2352	49.9931	91.7073	102.146	80.3853	60.6711	123.886	114.921	95.4394	55.3321	107.797	108.534	87.9123	55.9552	45.5342	46.0933	44.4121	56.9918	49.7101	44.6536	55.9552	51.263	47.9017
BTN3A1	1	32.6514	19.8213	27.3803	26.6176	127.398	92.9767	110.188	103.393	98.4788	100.936		31.7116	16.3671	11.2608	33.6571	12.674	13.0397	24.6437	22.3448	10.9067	8.13685	15.8364	27.0282	13.3159	10.8125	24.7124	111.809	79.1061	54.0914	75.5536	65.8511	49.2613	32.0583	43.6011	88.8302	64.1837	43.0748	59.5773	95.6106	86.0422	95.7869	101.987	73.575	89.5675	103.332	95.6106	79.8086	92.6772
BTN3A3	1	30.681	17.64	27.7404	25.3538	116.861	104.325	110.593	67.4763	71.8706	69.6735		26.3724	16.1228	12.0845	39.0535	11.5779	13.4852	20.4542	23.8668	13.0834	9.94915	17.8892	25.1196	13.5947	11.8396	25.7989	80.7105	75.4687	61.764	84.0457	74.8768	63.0873	53.5069	63.0839	77.7936	69.278	57.6355	73.5648	67.1468	61.1452	65.0615	79.981	60.1292	67.4068	73.3166	67.1468	60.6372	66.2341
BZW2	16	18.2818	27.0801	27.9217	24.4279	17.3874	15.4101	16.3987	17.2928	15.485	16.3889		16.0821	31.5112	46.8452	16.5465	34.4744	41.2528	22.7484	27.8958	33.0084	38.3835	33.8716	21.989	32.998	42.1605	24.3888	17.2725	11.1637	14.3147	11.2777	16.0918	13.0126	15.2389	13.42	16.6821	12.0882	14.7768	12.3489	14.1848	13.6391	12.703	17.424	12.3964	11.2875	14.5034	14.1848	13.0178	11.9953
C10orf10	14	2.67003	2.49628	2.23717	2.46783	2.61891	2.62254	2.62072	5.52143	6.04066	5.78104		4.52987	2.68852	2.36474	3.91105	2.2	3.09094	2.7985	3.36392	2.61859	2.26249	2.78651	3.94689	2.50237	2.57272	3.16535	4.68028	4.40845	2.40191	3.37132	3.37727	5.92236	2.43146	2.98279	4.02878	5.16541	2.41669	3.17705	4.40308	4.48783	4.08114	4.27601	4.32893	3.47544	4.22804	4.40308	4.40838	3.77829
C11orf57	5	35.4037	32.265	41.6082	36.4256	36.3413	37.7541	37.0477	39.9215	42.8566	41.389		30.1584	57.2807	46.5157	54.9795	44.4613	41.6983	46.8878	31.4771	44.9802	46.0702	58.2118	30.8177	48.9074	44.7614	53.3597	41.1214	50.5262	49.2455	45.0994	35.0851	45.8048	47.026	48.9936	38.1032	48.1655	48.1358	47.0465	43.3535	48.3603	43.8987	43.5817	46.7954	48.2752	46.276	43.3535	47.5778	46.0869
C11orf96	6	2.26242	2.2	2.23717	2.2332	2.23079	2.2	2.21539	2.46101	2.55441	2.50771		3.17078	2.68852	2.36474	2.46324	3.17432	2.34849	2.49925	2.28953	2.45116	2.2	2.2	2.73016	2.77133	2.30441	2.3875	2.2954	3.10936	2.40191	2.34641	2.35697	3.26353	2.2	2.37395	2.32618	3.18645	2.30096	2.36018	2.99311	2.46916	2.35676	2.2	2.98434	2.35943	2.3352	2.99311	2.72675	2.3581
C15orf48,MIR147B	10	14.7231	20.8694	31.9656	22.5194	12.9896	10.1339	11.5618	486.538	447.336	466.937		180.532	324.013	515.866	604.491	237.255	345.657	418.056	67.2005	237.784	389.72	503.813	123.866	266.351	417.081	508.787	140.046	325.933	591.783	705.868	89.2395	310.979	497.215	669.662	114.643	318.456	544.499	687.765	441.582	339.453	422.635	594.692	297.224	323.77	425.79	441.582	318.339	373.203
C17orf58	5	9.87511	12.6993	12.6996	11.758	8.69704	12.0035	10.3503	15.5428	14.6017	15.0723		8.89837	10.0163	18.6742	8.9126	11.2125	17.9399	15.3669	12.3172	10.3207	15.511	13.637	10.6078	10.5165	17.3751	12.6388	8.87768	9.99454	12.4975	7.17809	9.18513	12.3922	12.2299	11.9414	9.03141	11.1934	12.3637	9.55976	19.7365	13.1008	14.8977	18.5312	14.0772	15.2732	14.7738	19.7365	13.589	15.0855
C17orf67	3	3.76146	3.21473	3.88526	3.62049	5.096	4.111	4.6035	3.96998	2.87415	3.42206		3.75324	3.05491	3.84742	7.99126	3.29611	3.23943	3.29725	3.54299	2.70231	2.94992	3.37302	3.64812	3.01778	3.34559	4.88718	4.3941	5.31782	3.61338	4.39622	3.2203	3.17491	3.04869	3.06977	3.8072	4.24636	3.33103	3.73299	4.22683	4.48783	3.4541	3.7224	3.20844	2.51886	2.87601	4.22683	3.84813	2.98648
C19orf66	3	30.2642	24.4543	21.7857	25.5014	100.706	59.6007	80.1535	37.6001	44.5524	41.0763		23.5571	26.7482	64.9668	137.373	31.5515	43.1832	43.7956	19.0321	41.3803	52.507	51.6135	21.2946	33.2266	53.5523	77.5941	72.3157	84.0427	74.2826	79.214	42.6981	55.288	43.6313	41.3397	57.5069	69.6653	58.9569	60.2768	39.9167	40.6894	50.1691	31.2641	44.7785	39.5066	33.567	39.9167	42.7339	44.8379
C1GALT1	3	35.3887	37.498	50.7714	41.2194	68.6211	94.5163	81.5687	33.1349	30.1452	31.64		30.4496	23.6949	63.1546	66.4304	14.6226	48.3803	40.5038	56.0089	37.1106	66.1305	63.3437	43.2293	25.1427	59.2218	56.7593	66.2104	35.1969	49.6493	63.8405	80.6847	55.4653	53.6612	63.3448	73.4475	45.3311	51.6553	63.5927	44.0585	37.0557	40.1364	35.0009	39.064	35.3614	36.0006	44.0585	38.0599	37.7489
C1orf122	14	25.1215	29.5278	42.0821	32.2438	18.8503	20.5267	19.6885	36.8969	66.7696	51.8333		39.2837	51.907	110.6	239.905	119.484	109.855	199.106	45.1755	97.0531	146.559	254.253	42.2296	89.4814	122.338	231.088	20.9929	42.6017	93.4642	142.758	32.809	62.2896	124.719	195.811	26.901	52.4457	109.092	169.284	44.3229	35.9791	32.2983	46.2113	74.2473	50.1883	72.6405	44.3229	55.1132	41.2433
C1orf21	11	26.4379	52.7642	41.1577	40.1199	6.33512	8.8043	7.56971	24.9424	36.8688	30.9056		18.6061	65.097	126.251	140.795	70.159	141.929	137.361	22.9715	43.2221	108.188	140.323	20.7888	59.4927	125.456	139.493	3.72633	9.345	60.5526	93.8554	6.51666	11.1514	72.9495	134.057	5.12149	10.2482	66.751	113.956	22.7327	28.5773	30.5739	25.8665	36.2628	40.4631	40.5975	22.7327	32.4201	35.5185
C1QTNF1	15	2.24781	2.35556	2.42997	2.34445	2.30995	2.2	2.25498	2.2	2.43422	2.31711		4.14156	11.1155	24.1107	44.9764	11.2125	16.0095	32.1249	3.00579	10.4044	19.5731	26.2469	3.57367	10.9108	19.8978	34.4494	4.10791	13.5021	23.1989	23.5765	4.94696	12.5694	17.1677	23.9443	4.52744	13.0358	20.1833	23.7604	2.28812	2.2	2.2	2.2	2.2	2.2	2.3352	2.28812	2.2	2.2
C1R	8	2.45472	2.41109	2.2	2.35527	2.55291	2.49387	2.52339	71.6607	77.7337	74.6972		2.68539	2.56639	2.36474	3.64782	2.2	2.34849	2.89825	2.2	2.2	2.26249	2.34663	2.44269	2.32213	2.32524	2.96423	2.77237	2.45982	3.61338	3.66414	2.2	2.46588	2.81723	2.37395	2.48619	2.46285	3.2153	3.01905	63.7981	58.7228	67.2562	74.9986	56.3195	68.3633	71.5589	63.7981	57.5212	67.8098
C1RL	8	2.94972	2.65184	3.00141	2.86765	4.1233	8.9075	6.5154	111.992	93.3017	102.647		2.78247	2.44426	2.69423	3.64782	2.68716	2.79396	3.59649	3.18486	2.78603	2.76244	3.51965	2.98366	2.63915	2.75021	3.58799	4.2987	4.53836	5.22868	8.20299	7.06605	9.29022	8.37226	17.247	5.68237	6.91429	6.80047	12.725	128.392	109.459	110.522	120.394	76.2642	84.944	87.3776	128.392	92.8615	97.7333
C1S	9	3.12711	2.7222	2.55656	2.80196	3.00137	2.68529	2.84333	287.183	312.726	299.954		2.78247	3.4213	3.68268	9.83394	2.80895	3.6849	6.38948	2.64766	2.28372	2.51247	3.66628	2.71506	2.83799	3.29335	6.6299	2.67698	2.97945	3.8153	8.93506	2.74939	3.44079	4.74606	8.54932	2.71318	3.21012	4.28068	8.74219	310.543	309.038	318.389	349.446	277.84	317.233	351.158	310.543	293.439	317.811
C21orf91	6	9.25016	8.207	12.4859	9.981	17.9339	23.9063	20.9201	18.4657	16.5174	17.4916		9.1896	11.3598	9.28392	13.3877	4.87939	9.03053	8.08522	17.5996	10.4044	11.1365	11.8774	13.3946	8.88119	9.81699	11.1168	30.5325	18.1788	23.4008	13.7667	35.3205	27.9907	23.8801	20.9001	32.9265	23.0847	23.6404	17.3334	23.1733	20.2335	19.4438	18.116	16.9904	19.4184	17.7483	23.1733	18.612	19.4311
C3	3	148.797	73.4509	35.9424	86.0634	180.911	36.7585	108.835	145.844	156.368	151.106		109.956	166.587	184.405	397.98	102.799	184.1	376.161	33.8945	49.8358	59.5062	110.558	71.9254	106.407	142.67	294.9	76.7993	131.849	214.813	536.173	24.5681	58.8331	86.9142	188.94	50.6837	95.3412	150.864	362.557	200.565	182.804	186.082	212.292	163.774	210.734	202.976	200.565	173.289	198.408
C3orf38	3	41.8874	44.7752	68.8224	51.8283	66.772	83.1777	74.9749	70.6126	65.2157	67.9141		37.5363	55.693	44.0445	57.6118	43.1216	37.8375	37.5113	39.9827	61.0541	53.8193	57.332	38.7595	53.2896	45.2338	50.8184	63.5393	89.369	73.0711	60.6194	64.8308	91.8913	90.8491	77.957	64.185	90.6301	81.9601	69.2882	75.5185	73.5264	64.2777	66.141	70.2136	69.6388	67.0972	75.5185	71.87	66.9582
C4orf3	3	107.105	97.1871	153.594	119.295	107.93	136.482	122.206	97.4506	89.7982	93.6244		104.714	99.2935	163.483	208.448	85.1392	123.516	146.238	147.153	149.545	175.181	267.596	125.934	111.326	154.06	207.427	102.27	116.78	168.576	175.115	122.831	151.538	198.478	233.907	112.55	134.159	183.527	204.511	101.427	90.3487	91.3975	115.827	93.6317	80.0017	94.273	101.427	91.9902	85.6996
C4orf32	8	9.61522	14.2104	11.2734	11.6997	13.4913	19.3488	16.42	40.3141	48.6407	44.4774		10.6458	17.5884	15.3794	25.7599	9.751	20.3157	15.6662	14.1973	16.8507	18.3232	13.4903	12.4216	14.73	18.0061	18.3055	16.9863	13.2423	24.2084	15.0845	19.3097	19.0393	25.9632	15.7684	18.148	16.1408	25.0858	15.4264	55.7789	51.7248	30.1036	37.7689	65.0593	50.0289	50.7377	55.7789	58.392	40.0663
C4orf46	3	12.297	12.9142	15.4315	13.5476	12.1852	15.592	13.8886	5.68793	6.39774	6.04283		10.8399	10.9934	11.5903	12.7296	9.26384	11.7033	13.5714	26.0156	17.2693	14.6986	15.6897	18.4278	12.5088	12.6641	13.9969	13.1705	17.3994	16.3338	12.1562	13.7372	19.4824	13.2329	11.0717	13.4539	18.4409	14.7834	11.6139	8.72112	8.12144	8.62724	7.73601	8.47473	8.89605	7.2025	8.72112	8.29808	8.76164
C5orf15	3	73.9489	79.907	93.3154	82.3904	80.0224	116.502	98.262	190.431	198.686	194.559		73.2609	88.3018	110.106	181.334	57.0057	118.913	171.076	90.3894	92.1974	104.751	151.174	81.8252	79.1683	111.257	167.861	92.8257	93.7859	199.872	219.333	105.8	146.22	222.781	279.831	99.3127	120.003	211.326	249.582	197.657	189.264	193.92	192.085	191.562	213.763	235.965	197.657	190.413	203.842
C5orf56	4	5.43252	3.84437	3.833	4.36997	16.4813	11.1886	13.8349	18.9372	15.6711	17.3041		4.14156	7.08521	8.13072	21.2848	4.87939	6.65469	8.68372	3.90111	4.54412	8.38682	8.79824	4.02134	5.5029	7.72408	12.9223	12.6935	22.7256	22.5931	20.209	6.67363	13.8102	16.5505	12.8982	9.68356	18.2679	19.5718	16.5536	15.3304	18.6185	20.6979	14.9328	13.4049	16.5487	14.3682	15.3304	16.0117	18.6233
C6orf223	4	2.40071	2.4185	2.61465	2.47796	2.81524	2.45735	2.63629	2.54315	2.40605	2.4746		3.0737	4.52047	2.85897	2.2	4.39223	2.34849	2.599	3.90111	5.71618	4.51225	2.63988	3.48741	4.87629	3.2399	2.47963	7.82833	22.4658	16.7377	5.2747	6.2812	11.4173	8.37226	3.76559	7.05477	16.9415	12.555	4.52014	3.69809	2.33458	2.67029	2.4768	2.53615	2.67829	2.74081	3.69809	2.43536	2.67429
CA12	4	2.2	2.27778	2.33357	2.27045	2.23079	2.2	2.21539	3.11416	3.09086	3.10251		2.2	2.32213	2.36474	2.2	2.32179	2.49698	2.599	2.2	2.2	2.26249	2.2	2.2	2.28131	2.37474	2.333	2.2	2.32991	2.2	2.2	2.2	2.2	2.2	2.2	2.2	2.26495	2.2	2.2	4.05059	3.14205	4.23791	3.8608	2.64819	3.7943	2.47041	4.05059	2.89512	4.0161
CA13	3	5.73219	4.61836	4.98983	5.11346	4.62747	5.24995	4.93871	3.92349	3.87419	3.89884		10.1604	9.52781	5.82433	2.98972	7.07161	5.31828	3.49674	7.30334	7.89286	5.38715	3.95953	8.73186	8.1641	5.50992	3.482	8.5915	13.632	6.84398	3.66414	9.73453	11.9491	7.75503	4.54838	9.16301	12.7905	7.2995	4.10626	5.54868	3.94952	3.14057	3.8608	5.56146	4.43202	3.01122	5.54868	4.75549	3.78629
CACNA1A	13	2.3527	2.27036	2.2	2.27435	3.61511	2.66225	3.13868	5.063	2.6626	3.8628		2.2	2.2	2.36474	8.12288	2.32179	2.2	2.49925	2.2	2.28372	2.44997	2.49326	2.2	2.2685	2.33824	4.37179	2.58158	2.84955	2.60382	2.78566	2.2	2.46588	2.43146	2.54791	2.39079	2.65771	2.51764	2.66678	4.75557	3.4112	3.92438	3.1688	3.20844	2.99715	2.87601	4.75557	3.30982	3.46076
CAMK1G	3	2.25864	2.34814	2.2	2.26893	2.2	2.2	2.2	2.88931	2.41705	2.65318		2.97662	3.29917	2.52948	2.33162	2.93074	2.2	2.3995	2.4686	2.61859	2.38748	2.2	2.72261	2.9495	2.37232	2.31037	5.25266	11.9432	6.64206	4.54263	4.71151	15.8487	7.06065	2.89582	4.98208	13.8959	6.85136	3.71922	3.43372	3.4112	3.76762	3.1688	3.54458	2.83772	3.14642	3.43372	3.47789	3.30267
CAMK2A	14	2.23494	2.2	2.2	2.21165	2.2	2.24289	2.22145	2.58533	2.58258	2.58396		2.58831	2.81065	3.3532	3.91105	6.34087	7.54563	13.372	2.73719	4.37668	5.76211	6.30557	2.66275	4.5094	5.55364	7.86286	3.05856	7.13654	6.03633	5.2747	4.00515	9.11296	10.764	15.3335	3.53185	8.12475	8.40017	10.3041	2.37625	2.2	2.51352	2.6152	2.4241	2.67829	2.74081	2.37625	2.31205	2.59591
CARD16	3	43.3615	20.9396	35.7115	33.3376	69.3731	71.3021	70.3376	16.1259	16.5331	16.3295		45.7879	30.4121	42.2324	65.9039	26.4363	31.8979	40.6036	35.5956	27.8179	39.1959	59.3848	40.6917	28.2221	37.7754	55.2974	84.1447	90.798	108.002	100.298	70.8741	84.4465	105.045	97.7008	77.5094	87.6222	106.524	98.9992	19.1197	16.1961	14.8977	18.3928	18.8953	14.3167	16.9371	19.1197	17.5457	14.6072
CASP1	3	173.239	122.782	184.967	160.33	321.267	315.187	318.227	103.516	109.009	106.263		248.972	277.97	366.61	264.913	208.756	267.106	168.084	211.079	220.287	286.606	221.995	230.025	235.671	306.774	218.33	460.575	521.187	712.325	435.44	385.362	510.746	687.321	370.2	422.969	515.966	699.823	402.82	122.576	104.345	111.777	131.881	122.54	138.194	140.647	122.576	113.443	124.985
CASP3	11	73.2625	82.4766	95.1926	83.6439	70.3586	87.6624	79.0105	143.872	127.117	135.494		74.8142	75.6002	70.7328	114.866	56.8839	68.8719	79.3064	84.5698	94.709	85.8783	91.7895	79.692	75.731	75.161	95.3207	94.1612	91.1877	93.4642	116.11	96.774	146.309	138.144	122.054	95.4676	118.748	115.804	119.082	121.607	170.423	134.821	123.854	143.942	124.961	119.691	121.607	157.182	129.891
CASP4	3	117.843	93.447	163.459	124.916	195.793	232.124	213.959	176.059	160.992	168.526		146.069	160.847	276.99	250.961	134.221	218.401	190.228	151.63	171.814	291.668	280.059	148.849	155.627	262.353	240.416	220.274	329.441	485.375	387.27	253.194	397.125	599.366	450.393	236.734	363.283	542.371	418.831	203.209	181.593	194.86	186.411	185.96	192.878	183.236	203.209	183.776	193.869
CASP5	17	3.06502	4.15548	3.82603	3.68218	10.6518	16.1694	13.4106	3.72163	4.77539	4.24851		4.8211	5.00899	8.29546	10.0972	4.7576	7.84261	9.48172	4.43831	5.96733	9.69918	10.2645	4.6297	5.24464	8.61242	9.9478	18.5126	25.8434	39.5537	26.6512	24.8821	41.6393	54.1241	32.642	21.6973	33.7414	46.8389	29.6466	6.42991	4.08409	5.17848	5.24481	5.00122	5.06974	4.09284	6.42991	4.54266	5.12411
CASP7	4	23.3186	25.3914	29.7394	26.1498	44.1277	45.3089	44.7183	95.3243	78.075	86.6996		25.2074	45.312	58.5419	109.996	29.6028	41.9952	52.5735	32.9096	37.6967	51.0072	50.1472	29.0585	37.5371	50.5147	70.9057	49.0392	85.8614	145.154	80.0925	42.0702	79.2175	130.969	82.9147	45.5547	82.5395	138.061	81.5036	91.0282	95.8664	90.3002	85.2402	81.9787	78.4074	86.5664	91.0282	88.9225	84.3538
CASP8	4	31.7917	36.6056	59.022	42.4731	65.7898	80.362	73.0759	84.5552	78.7785	81.6668		21.0331	14.1688	25.9229	48.0036	12.674	34.1253	44.4938	39.3559	19.6135	31.9467	50.5871	30.1945	15.4854	30.665	47.6948	47.8944	30.0005	46.6206	57.1054	50.7035	44.9186	43.5541	60.9095	49.299	37.4595	45.0874	59.0075	68.2043	81.7357	84.9703	103.509	74.0232	76.1754	74.8038	68.2043	77.8795	80.5728
CBARP	12	4.42351	3.34804	2.69711	3.48955	2.99578	2.37156	2.68367	3.72465	3.57063	3.64764		20.4506	6.35243	2.2	2.98972	5.85371	3.09094	2.49925	6.22896	5.7999	2.63745	2.2	13.3398	6.00201	2.6428	2.56299	3.05856	4.14864	2.40191	2.49283	2.74939	3.88393	2.66292	2.28698	2.90398	4.01628	2.53242	2.3899	3.08123	3.27663	3.76762	2.4768	4.88917	2.67829	2.74081	3.08123	4.0829	3.22295
CBFA2T3	14	10.1521	7.61065	4.43234	7.39838	10.998	8.11242	9.55518	9.56802	10.037	9.80252		25.7899	6.59669	2.85897	2.72648	7.43699	2.94245	2.89825	9.81025	4.37668	2.44997	2.63988	17.8001	6.13678	2.75046	2.75487	19.085	25.5836	5.22868	3.66414	12.7169	10.6196	4.05168	2.63489	15.901	18.1016	4.64018	3.14951	5.01994	8.3906	9.25429	7.04401	8.58678	10.4903	7.4729	5.01994	8.48869	9.87232
CBLN3	7	3.17151	3.47773	3.60189	3.41704	3.65815	4.32545	3.9918	7.17139	8.25229	7.71184		2.78247	2.68852	3.51794	9.43908	2.80895	5.0213	6.88823	2.82673	2.78603	3.88732	7.18534	2.8046	2.76117	4.14219	7.83755	3.72633	7.39636	14.1128	13.6203	4.16212	6.18825	8.75802	11.5935	3.94422	6.7923	11.4354	12.6069	10.9242	8.79433	13.8004	6.49041	6.5699	8.57719	9.36574	10.9242	7.68211	11.1888
CBR1	3	50.4396	60.963	61.4289	57.6105	157.907	120.211	139.059	80.898	93.3054	87.1017		43.2639	32.6104	48.4926	128.423	57.6146	45.7075	61.2517	66.4842	48.7475	55.1317	77.42	54.8741	46.3242	49.7773	89.0316	122.494	77.0276	36.3231	43.9281	95.9892	83.9148	31.5954	45.0797	109.241	80.4712	33.9593	44.5039	72.3461	65.7209	63.6507	73.3378	91.7269	75.6971	78.3191	72.3461	78.7239	69.6739
CBR3	11	5.02853	8.06628	5.84235	6.31239	2.68048	2.4772	2.57884	8.64272	14.3073	11.475		4.14156	5.61965	6.4833	9.43908	13.4047	7.69412	9.48172	6.58709	5.7999	6.51203	7.91848	5.36432	8.27475	6.89648	8.94642	2.48619	3.49909	3.00765	4.10339	2.67091	3.08628	3.58876	4.63536	2.57855	3.29268	3.2982	4.36937	6.78241	9.73638	5.492	6.62881	19.6796	13.6789	11.3938	6.78241	14.708	9.58547
CBWD2	3	7.91921	7.72188	12.9784	9.53983	22.6063	19.1708	20.8886	14.5952	9.99117	12.2932		6.5685	9.03929	17.3563	27.7342	8.5331	14.5246	11.4767	12.6753	11.5765	20.073	21.115	9.62189	9.71629	17.318	20.1086	19.7528	17.2694	18.5549	15.6701	16.5627	15.2283	14.6217	16.3773	18.1577	16.2489	16.5883	16.0237	13.3916	11.755	12.2328	12.9952	11.1639	11.1281	10.0418	13.3916	11.4595	11.6804
CBX4	3	27.9901	18.8176	22.558	23.1219	31.0108	29.9974	30.5041	19.6444	23.1944	21.4194		11.7136	7.4516	8.95443	18.2576	9.751	7.84261	14.6687	17.1519	8.56261	8.32433	13.637	14.4328	8.5884	8.37379	15.5211	11.2626	22.206	11.0841	14.6452	13.8942	17.7985	7.60073	12.8112	12.5784	20.0022	9.34243	13.7282	12.8629	17.1382	12.076	16.732	18.6712	13.3601	16.8019	12.8629	17.9047	12.718
CCDC117	5	53.6432	45.7568	74.4774	57.9591	52.6231	64.1784	58.4008	48.8775	50.7086	49.793		22.1009	44.7013	60.6835	39.8432	27.5324	54.6169	39.1073	24.7622	29.8271	53.0694	35.9244	23.4316	34.0203	56.1233	38.2916	43.3154	56.8917	67.6195	46.2707	38.4599	48.9954	70.3263	40.7308	40.8877	52.9436	68.9729	43.5008	46.7903	58.1845	53.3044	44.2737	54.1906	59.2758	53.3066	46.7903	56.1876	56.2901
CCDC140	5	2.2	2.2	2.23717	2.21239	2.23949	2.2	2.21974	2.2	2.2	2.2		2.29708	2.2	2.2	2.2	2.2	2.34849	2.2	2.2	2.28372	2.26249	2.2	2.24854	2.22791	2.27033	2.2	2.2	2.32991	2.2	2.2	2.2	2.2	2.27715	2.2	2.2	2.26495	2.23858	2.2	2.28812	2.2	2.2	2.2	2.2	2.2	2.2	2.28812	2.2	2.2
CCDC50	3	65.0187	42.3903	75.6113	61.0068	69.924	84.4549	77.1894	68.2234	52.5051	60.3643		65.883	54.8381	51.1285	63.4031	40.9293	40.5103	39.4066	72.662	79.221	69.5676	57.332	69.2725	58.3295	53.7355	53.3806	69.4538	67.8041	87.0031	53.7379	74.5629	93.6638	117.081	72.0425	72.0083	80.7339	102.042	62.8902	82.8327	80.7936	70.2347	64.4802	65.9557	55.7684	51.5489	82.8327	73.3747	63.0015
CCL1	8	2.23474	2.2	2.27433	2.23636	2.27181	2.24289	2.25735	20.8503	12.136	16.4931		2.2	2.2	2.36474	3.5162	2.2	2.49698	3.59649	2.28953	2.28372	2.2	3.37302	2.24477	2.22791	2.35391	3.49524	2.2954	2.45982	2.60382	2.63924	2.2	2.37726	2.27715	2.63489	2.2477	2.41854	2.44049	2.63706	10.1311	7.04481	14.2707	23.0985	3.76868	6.18574	13.6922	10.1311	5.40675	10.2282
CCL13	18	3.84389	3.75918	4.9004	4.16782	3.52753	3.8338	3.68066	2.2	2.37721	2.2886		3.55909	3.54343	6.81278	14.7039	5.24476	4.42735	7.38698	3.54299	3.37206	4.76222	7.03871	3.55104	4.05342	5.33412	9.70985	3.63093	2.45982	2.60382	2.63924	4.31909	3.52942	3.5116	4.28745	3.97501	2.99462	3.05771	3.46335	2.37625	2.33458	2.35676	2.2	2.4241	2.35943	2.3352	2.37625	2.37934	2.3581
CCL19	14	2.5843	2.27778	2.2	2.35403	2.51946	2.47402	2.49674	2.50017	3.54896	3.02456		2.2	2.2	2.85897	12.9928	2.2	3.09094	6.58898	2.2	2.2	2.26249	4.39941	2.2	2.2	2.73747	7.99373	2.2954	3.36918	8.25736	10.692	2.59242	3.61804	5.51759	9.07118	2.44391	3.49361	6.88747	9.88161	2.64062	3.00747	3.29733	3.0304	6.5699	4.27259	4.90405	2.64062	4.78868	3.78496
CCL2	18	517.636	1762.55	3239.36	1839.85	400.692	1318.47	859.582	380.913	666.339	523.626		2650.68	1246.22	3975.45	5624.46	1862.55	3941.78	4298.31	5954.94	6163.13	8015.95	8000.59	4302.81	3090.63	5311.06	5974.46	2634.26	1641.91	1786.5	2620.97	5449.11	5403.79	4668.2	5391.9	4041.69	3522.85	3227.35	4006.44	1222.35	651.405	494.903	484.802	1210.09	926.574	945.373	1222.35	930.745	710.738
CCL20	12	3.95733	4.15169	3.46135	3.85679	3.99832	2.53995	3.26913	3.72846	4.30179	4.01512		214.509	84.1494	343.875	208.711	118.875	237.111	140.952	184.577	180.102	218.926	163.49	199.543	127.709	266.637	171.051	265.682	312.683	231.774	92.0985	309.624	754.206	246.004	153.453	287.653	533.444	238.889	122.776	14.2729	7.44855	4.55143	3.3072	20.1278	7.78004	5.44486	14.2729	13.7882	6.16573
CCL7	10	3.23058	10.807	10.6647	8.23409	2.9356	7.19896	5.06728	36.357	72.4419	54.3994		5.79188	11.1155	33.9953	33.6571	23.8787	40.0649	37.9103	24.1354	59.7983	108.501	90.9097	14.9637	31.5975	60.8537	54.159	2.48619	3.629	7.65162	12.3026	12.0106	30.2064	45.8687	45.9494	7.24838	16.9177	26.7602	29.126	51.2846	54.2817	46.0933	39.0145	103.268	97.6984	113.472	51.2846	78.7748	71.8959
CCL8	9	16.167	21.3099	34.8221	24.0997	161.346	229.115	195.231	308.055	577.437	442.746		34.2357	31.9998	749.636	2995.49	47.9932	367.633	634.113	124.233	150.214	1290.93	1388.27	79.2341	76.7358	802.734	1672.63	1475.87	605.497	691.931	1662.1	934.284	1158.44	838.232	1452.54	1205.08	881.967	765.082	1557.32	962.567	465.283	449.442	501.41	1089.07	823.741	970.656	962.567	777.178	636.592
CCM2L	3	2.22081	2.27036	2.34866	2.27994	2.31865	2.28578	2.30222	2.2	2.26868	2.23434		2.2	2.68852	3.84742	7.5964	2.68716	3.38792	6.18998	2.2	3.20462	3.82482	10.4111	2.2	2.8601	3.68672	8.06584	2.77237	5.83745	12.0937	20.5018	2.27848	6.80864	12.8471	20.7261	2.52543	6.32305	12.4704	20.614	2.2	2.2	2.35676	2.3384	2.2	2.2	2.3352	2.2	2.2	2.27838
CCNA1	8	2.58363	3.00365	2.46714	2.6848	2.40501	2.38823	2.39662	13.2462	23.4883	18.3672		2.49123	3.90982	3.02371	2.98972	3.53969	3.23943	3.39699	2.37906	2.86975	2.82493	2.49326	2.43515	3.43975	3.02936	2.95999	2.39079	2.58973	3.41147	2.34641	2.43545	2.28863	2.89438	2.37395	2.41312	2.43918	3.15293	2.36018	21.8515	26.6932	20.5411	8.42802	38.8399	39.1877	22.6156	21.8515	32.7666	29.8644
CCNB1	18	33.8363	41.235	62.8893	45.9869	5.5232	5.54382	5.53351	4.15898	3.29007	3.72452		21.9068	30.5342	44.5388	16.8098	28.8721	42.8862	32.8231	66.3947	51.6777	85.0034	52.6399	44.1507	37.028	57.4761	34.0909	4.68028	4.27854	4.21912	3.2249	5.49636	4.68158	5.13182	4.80931	5.08832	4.48006	4.67547	4.01711	4.22683	3.81494	3.61086	2.892	4.21688	3.95373	3.41682	4.22683	4.01591	3.78229
CCND1	9	33.2128	88.7474	65.7885	62.5829	17.3485	31.6033	24.4759	390.77	394.783	392.776		31.0321	118.956	86.7128	86.5681	121.311	160.935	148.732	87.7034	109.778	128.311	114.957	59.3678	116.682	125.32	116.752	18.9896	29.4809	125.164	165.745	45.602	48.9068	115.77	133.796	32.2958	39.1939	120.467	149.771	253.704	285.622	414.014	429.857	236.046	414.007	420.111	253.704	260.834	414.01
CCNJ	13	19.1238	23.1026	23.2376	21.8213	27.3676	28.6732	28.0204	20.8646	20.5651	20.7148		15.1113	46.1669	47.1746	31.4195	25.2184	33.2343	23.9454	20.8227	43.2221	45.8827	32.9918	17.967	38.2024	42.0972	29.4523	16.7001	22.4658	33.6983	25.9191	20.0945	26.9271	37.9219	32.7289	18.3973	24.6965	35.8101	29.324	27.7557	27.2315	21.6385	20.7456	27.1869	21.0127	24.3732	27.7557	27.2092	21.3256
CCR1	17	521.1	535.239	483.767	513.369	694.962	697.027	695.994	666.566	573.202	619.884		532.924	639.72	362.656	434.834	417.505	256.563	313.419	508.505	721.258	503.02	305.866	520.715	592.828	374.08	351.373	576.576	356.332	294.165	397.226	636.278	519.254	404.477	357.762	606.427	437.793	349.321	377.494	704.454	737.535	642.572	632.752	577.346	542.348	527.056	704.454	657.441	592.46
CCR5	10	66.5548	102.668	11.7926	60.3386	100.982	45.9545	73.4683	300.482	285.611	293.046		214.8	336.348	220.319	269.651	218.134	166.727	161.999	16.5252	64.2354	58.3813	39.4434	115.663	206.239	148.476	157.031	224.948	337.885	293.357	337.196	86.414	233.607	263.981	190.07	155.681	285.746	278.669	263.633	291.685	339.587	335.476	328.963	302.154	374.15	339.26	291.685	320.871	354.813
CCR7	1	3.03214	2.85551	2.74239	2.87668	3.04378	2.70833	2.87605	8.45328	4.81356	6.63342		10.3545	6.96308	4.67113	4.17429	3.4179	2.49698	3.89574	3.18486	3.20462	2.32499	3.07977	6.7697	4.52853	3.16437	3.7166	10.881	66.1152	22.3912	7.47092	4.63302	13.9875	7.13781	3.76559	7.75701	40.0514	14.7645	5.61825	20.5296	11.755	12.5463	15.0712	5.33736	4.91031	5.71527	20.5296	8.54621	8.7283
CCRL2	7	29.01	33.5201	27.4837	30.0046	27.2036	22.5744	24.889	166.934	125.939	146.437		185.095	78.2871	76.0045	101.573	119.971	87.1361	74.4187	90.837	109.443	86.3158	53.373	137.966	102.567	83.1521	76.4548	259.482	265.785	139.298	139.098	226.509	379.134	207.042	155.714	242.995	322.46	173.17	147.406	170.515	150.505	162.724	176.031	146.407	136.599	140.242	170.515	148.456	149.662
CCSER2	4	47.1431	57.1491	79.9423	61.4115	56.8867	82.4281	69.6574	178.001	144.316	161.159		43.1668	93.4312	52.7759	59.5861	53.5955	51.2016	53.3715	52.9648	90.3556	63.8182	53.2264	48.0658	79.1275	55.9319	55.3947	58.1017	118.858	108.002	71.3076	76.7604	120.164	149.408	70.0421	67.4311	119.511	128.705	70.6748	150.335	196.8	169.308	151.811	144.838	162.267	145.65	150.335	170.819	165.788
CD109	11	52.859	148.097	97.9622	99.6395	28.2785	40.4256	34.352	43.4576	95.3515	69.4045		33.7503	82.4395	66.9437	44.4499	80.7548	144.305	102.748	59.7693	78.9699	70.255	52.2	46.7598	80.7214	93.8345	66.4658	19.3712	27.0126	20.3721	21.966	27.5505	37.208	45.02	32.294	23.4609	32.1103	32.6961	27.13	30.5757	38.2669	49.0718	35.5545	77.9449	86.6978	87.3776	30.5757	58.1059	67.8848
CD1D	3	3.76424	3.07401	5.02585	3.9547	8.26516	6.00926	7.13721	4.55637	4.72554	4.64096		2.68539	2.32213	3.51794	8.12288	2.44358	2.49698	3.09775	4.08018	2.53487	2.94992	3.22639	3.38278	2.43353	2.98828	4.81567	6.20661	4.01873	3.41147	3.37132	3.92666	2.82039	2.50861	3.15675	5.06664	3.41956	2.96004	3.26403	4.4912	3.54578	4.08114	4.82961	5.00122	3.7943	5.44486	4.4912	4.2735	3.93772
CD274	9	10.7262	9.16258	4.54384	8.14421	15.9332	7.88373	11.9085	908.276	815.599	861.938		29.5759	99.5378	139.76	281.76	39.4679	60.111	76.6132	12.2276	39.7059	43.258	47.6546	20.9018	59.5705	81.0429	135.343	67.8321	370.102	239.447	217.283	41.2069	559.137	212.443	158.846	54.5195	464.62	225.945	188.064	1307.57	1169.67	1073.35	912.736	1138.71	1129.85	950.917	1307.57	1154.19	1101.6
CD2AP	3	64.6528	75.0332	125.712	88.466	117.628	178.968	148.298	75.5763	89.6953	82.6358		46.4675	42.9915	61.1777	105.39	27.4106	77.9297	81.0022	83.4059	64.4866	104.939	112.024	64.9367	44.9629	81.3487	99.472	108.184	64.0367	52.8799	86.974	134.918	104.211	95.7869	108.747	121.551	84.1236	74.3334	97.8604	71.0242	82.9469	73.6834	78.3202	85.3401	82.8714	83.0511	71.0242	84.1435	78.2774
CD300E	18	22.4843	30.054	103.285	51.941	115.55	255.143	185.347	7.17232	13.3216	10.2469		87.4343	63.6315	49.9753	38.3954	72.9602	52.835	122.498	167.835	155.991	122.312	221.995	127.635	97.5275	75.0407	127.629	190.415	219.798	219.861	156.082	364.878	530.067	383.646	247.127	277.646	374.932	301.753	201.604	8.80924	7.31397	5.64876	6.76721	10.7157	10.8092	13.2866	8.80924	9.01484	8.22898
CD38	9	24.1703	21.9099	35.2169	27.099	67.1914	85.9231	76.5572	358.584	420.016	389.3		30.5467	51.7849	166.283	517.096	33.8655	134.356	301.548	46.5185	57.9565	135.873	399.121	38.5326	47.869	145.504	405.922	79.0887	101.321	204.718	332.072	70.7956	124.595	183.124	348.977	74.9422	112.958	193.921	340.525	498.951	472.685	405.392	367.992	502.61	523.376	530.707	498.951	487.647	464.384
CD40	10	18.3702	19.8878	50.1415	29.4665	35.1669	43.9325	39.5497	395.338	371.283	383.31		118.014	160.359	303.678	460.236	142.381	162.272	174.268	101.223	163.107	199.678	175.074	109.618	155.282	221.876	269.859	255.38	555.742	448.627	231.485	192.918	417.066	411.498	227.383	224.149	486.404	430.063	229.434	422.724	370.944	423.89	444.112	369.608	373.671	413.351	422.724	370.276	398.78
CD44	10	655.606	946.099	757.812	786.506	178.619	328.293	253.456	3252.86	2991.23	3122.04		1635.05	3669.53	4794.39	4601.78	2841.01	5009.87	5128.33	1146.24	2603.17	3450.57	3251.03	1390.65	3037.9	4418.28	4327.05	429.476	1482.64	2352.66	2810.14	807.924	1649.7	2686.21	3250.1	618.7	1566.17	2519.43	3030.12	3354.32	3170.17	3211.59	3228.17	2935.3	3134.52	3300.87	3354.32	3052.73	3173.05
CD47	16	167.533	196.364	184.954	182.95	214.442	239.68	227.061	162.209	165.3	163.755		147.137	163.9	211.917	285.314	152.611	225.974	227.135	190.039	205.05	230.925	247.801	168.588	173.854	222.939	253.417	200.813	191.218	201.083	203.959	224.312	245.66	237.594	235.559	212.562	218.439	219.339	219.759	182.676	192.494	177.46	175.2	184.727	170.877	166.606	182.676	188.61	174.168
CD48	3	69.7421	90.9949	129.846	96.8609	122.948	142.225	132.587	227.486	239.087	233.286		105.685	213.729	454.088	416.407	220.57	393.322	431.722	117.16	217.524	490.209	570.822	111.422	217.275	445.873	472.983	178.3	254.873	440.753	538.955	205.475	323.121	550.451	748.55	191.888	288.997	495.602	643.753	263.309	209.585	252.392	310.833	268.092	254.418	316.276	263.309	238.838	253.405
CD55	4	24.6046	26.7209	36.5852	29.3036	27.8464	35.1061	31.4763	31.3953	24.8279	28.1116		34.624	18.6876	19.6627	9.83394	29.7246	20.9097	18.1599	52.2486	42.1337	31.6968	17.4493	43.4363	30.182	24.0897	15.1477	39.7858	26.8827	21.1797	21.2339	50.5466	63.619	38.462	32.468	45.1662	45.2509	29.8209	26.8509	58.1582	47.822	39.0391	34.4473	45.3388	32.8105	27.8885	58.1582	46.5804	35.9248
CD69	12	2.39423	2.34072	2.89688	2.54395	10.3393	6.56122	8.45028	2.89564	3.33674	3.11619		2.87954	2.81065	17.3563	8.9126	2.68716	3.38792	2.69875	8.73586	3.20462	13.3863	4.54604	5.8077	2.90081	11.3768	5.3858	39.8812	18.1788	6.03633	3.37132	21.0363	10.9741	4.28314	3.41768	30.4588	14.5765	5.15973	3.3945	4.31496	3.54578	3.29733	3.3072	3.65663	2.67829	2.60561	4.31496	3.60121	2.98781
CD70	3	2.25554	2.43333	2.37073	2.3532	2.27031	2.34853	2.30942	2.26216	2.37137	2.31677		2.2	2.2	3.18845	4.30591	2.68716	2.94245	3.29725	2.2	2.45116	2.38748	2.63988	2.2	2.44611	2.83946	3.41435	3.24935	2.84955	4.42103	3.2249	2.59242	3.08628	2.58577	3.06977	2.92089	2.96791	3.5034	3.14734	2.28812	2.33458	2.2	2.6152	2.2	2.99715	2.3352	2.28812	2.26729	2.59857
CD80	8	6.02609	10.8256	13.0956	9.98243	27.7589	27.8893	27.8241	28.0261	43.4679	35.747		16.9558	46.0447	69.0854	92.491	50.5508	62.1898	60.5535	18.853	57.4542	66.6929	55.5725	17.9044	51.3499	65.9894	69.539	73.4604	246.949	296.184	164.281	74.7198	275.882	292.682	138.928	74.0901	261.416	294.433	151.604	56.3077	43.6501	41.8608	43.5817	71.4461	86.2195	70.6125	56.3077	57.5481	64.0401
CD82	3	70.3539	108.989	74.56	84.6344	68.4154	55.6972	62.0563	182.321	215.466	198.893		89.4729	106.988	195.278	417.065	199.622	228.944	470.823	94.0602	111.62	151.746	326.834	91.7666	139.41	191.989	404.907	91.5856	148.867	252.167	445.104	91.1231	132.306	173.172	340.802	91.3543	140.586	212.669	392.953	215.37	182.131	176.676	208.417	212.067	205.632	251.108	215.37	197.099	191.154
CD83	4	122.893	126.828	103.077	117.599	88.2649	31.0088	59.6368	406.891	331.291	369.091		3026.27	1010.51	1274.34	1052.26	1096	728.909	347.234	1674.49	1335.75	674.876	360.998	2350.38	1147.42	892.708	586.831	2323.17	2570.24	1200.14	623.29	2167.51	2698.79	1390.42	639.22	2245.34	2634.51	1295.28	631.255	721.902	491.526	494.276	443.974	437.397	476.822	363.191	721.902	464.462	485.549
CDC25B	12	84.3242	72.4111	49.006	68.5804	36.4984	25.6418	31.0701	48.658	41.7166	45.1873		68.9895	56.4258	62.3309	105.653	52.8648	55.3593	65.2417	56.4566	45.1476	42.4456	33.2851	62.7231	51.4794	53.3786	68.0599	26.812	28.1818	31.8811	43.7817	20.7224	16.7349	15.0846	23.7703	23.7672	22.4584	23.4828	33.776	55.4264	58.7228	64.5912	46.6265	41.6411	54.8118	46.8169	55.4264	50.182	59.7015
CDC42EP1	3	8.71246	11.4475	2.48921	7.54971	15.3627	2.71469	9.03868	20.0652	20.6978	20.3815		7.15097	10.0163	8.95443	19.9686	17.302	6.95167	10.579	2.73719	3.62321	2.76244	2.63988	4.94408	10.3139	6.22285	11.0625	8.40071	9.08518	14.9205	14.7916	2.74939	3.61804	3.20299	3.24372	5.57505	6.35161	9.06172	9.01768	18.4147	18.484	19.6006	18.3928	18.7832	21.0127	18.8299	18.4147	18.6336	20.3066
CDC42EP2	10	3.05666	3.51843	5.27206	3.94905	3.73523	3.42474	3.57998	16.1936	14.3458	15.2697		8.21882	7.81799	38.1138	73.143	11.4561	21.9491	31.1274	17.2414	12.4137	27.3847	20.3818	12.7301	10.5626	29.1492	41.5507	32.9173	43.3812	53.0818	42.7568	22.8415	24.8887	30.3609	23.3354	27.8794	34.1349	41.7214	33.0461	17.7097	17.0036	23.8331	23.0985	20.4639	32.9699	23.1564	17.7097	18.7338	28.4015
CDC42EP3	13	28.2766	24.0911	52.5906	34.9861	30.1047	40.2021	35.1534	6.22088	7.08739	6.65413		111.315	106.011	36.3016	33.2622	54.5699	27.8887	19.4567	64.5145	113.043	49.8198	41.6428	87.915	91.2079	38.0034	31.4539	48.4668	35.8464	52.678	48.3206	54.3923	86.5736	76.1899	52.3857	51.4296	61.21	64.434	50.3531	12.5104	8.12144	10.3516	7.45921	10.7157	9.37434	9.09533	12.5104	9.41857	9.86298
CDC42EP4	3	12.8167	12.4993	10.8947	12.0702	15.0921	15.6983	15.3952	10.3679	12.3494	11.3586		7.92759	9.16142	6.81278	5.88535	14.7444	5.61526	8.28472	11.1532	11.1579	6.26205	7.33197	9.54041	11.6879	6.23003	7.16735	13.5521	26.1033	8.25736	6.59243	9.73453	20.7232	9.37525	7.59258	11.6433	23.4132	8.81631	7.0925	14.6254	13.5046	7.21638	9.12002	15.0856	9.21491	10.5826	14.6254	14.2951	8.21564
CDC73	3	55.272	58.7635	90.6615	68.2323	77.447	102.256	89.8514	67.7168	58.4918	63.1043		54.0395	86.592	92.4788	96.5712	41.5383	83.5724	65.6407	73.0201	82.1512	110.688	109.531	63.5298	70.0938	95.5797	90.5811	87.3882	85.082	99.1178	80.2389	96.4601	102.083	120.09	107.268	91.9241	93.5827	109.604	93.7536	64.415	64.106	64.9048	63.0961	62.3702	67.2473	64.258	64.415	63.2381	66.076
CDK1	18	54.1007	74.7369	137.191	88.6762	3.10077	4.67177	3.88627	2.35666	2.70794	2.5323		52.5834	64.9749	59.695	29.4453	45.801	78.3752	79.5059	145.094	129.452	147.809	111.438	98.8385	80.076	95.2931	73.4629	6.30201	4.01873	5.83442	10.8385	10.127	11.9491	13.0786	30.9894	8.21448	7.98389	9.45651	20.9139	2.90499	2.60373	2.98381	2.7536	3.09639	3.15658	3.01122	2.90499	2.85006	3.07019
CDK14	9	11.5261	15.5292	27.3385	18.1313	4.52809	7.67171	6.0999	103.47	87.0845	95.2771		5.79188	6.71882	66.12	38.1321	6.70624	72.1386	67.536	9.63119	8.14402	58.1314	71.4082	7.71153	7.18969	65.4633	59.0254	2.96316	4.14864	19.1606	75.1144	4.86848	4.59295	23.0314	119.793	3.91582	4.37079	21.096	97.4537	96.2275	92.3674	98.7653	113.474	70.9979	99.6116	102.52	96.2275	81.6826	99.1885
CDK18	3	7.83411	6.44415	4.64138	6.30655	18.1404	12.2322	15.1863	11.925	14.2229	13.074		8.12175	6.96308	7.63649	13.256	9.14205	9.92146	11.8757	7.30334	6.30221	6.19956	7.33197	7.71254	7.46911	7.91917	10.8212	16.0323	16.1003	13.1032	18.3056	10.2839	12.5694	9.06664	11.2456	13.1581	14.3349	11.0849	14.7756	12.3342	9.6018	11.6057	13.1336	8.81087	13.6789	14.5034	12.3342	9.20634	12.6423
CDK6	3	36.3931	73.6077	63.7865	57.9291	22.633	37.6019	30.1174	50.9882	51.4167	51.2025		43.7493	107.598	66.9437	63.798	55.3006	112.528	85.9896	43.2058	134.057	111.376	103.813	43.4776	98.9852	96.949	84.5335	23.8548	44.2905	38.5442	96.4909	31.4748	93.6638	118.701	136.406	27.6648	68.9772	78.6228	116.448	39.5642	53.878	46.7204	46.7649	56.5436	63.5804	52.7658	39.5642	55.2108	55.1504
CDKN1A	3	179.879	194.502	179.132	184.504	547.223	415.455	481.339	1442.41	1092.46	1267.44		480.017	250.002	130.534	355.73	298.881	109.113	200.602	237.76	339.251	120.812	77.42	358.888	296.045	120.153	211.251	650.508	627.582	562.708	488.442	475.463	788.417	384.34	227.47	562.985	707.999	473.524	357.956	1654.25	1663.16	1568.41	1356.17	1314.74	1207.81	1070.57	1654.25	1488.95	1388.11
CDKN1C	5	3.13193	3.15179	2.58561	2.95644	5.71566	5.16024	5.43795	3.28398	4.24411	3.76405		2.97662	2.56639	2.69423	2.8581	2.80895	2.34849	2.29975	2.37906	2.61859	2.2	2.34663	2.67784	2.66465	2.41424	2.50149	4.87107	3.629	2.80574	2.2	3.14182	3.52942	2.81723	2.2	4.00644	3.57921	2.81148	2.2	3.3456	2.87289	2.82705	2.892	6.794	4.27259	4.63365	3.3456	4.83344	3.54982
CDKN2B	3	7.65494	16.2661	34.0259	19.3156	4.11158	7.1617	5.63664	12.4277	12.1746	12.3012		22.9746	17.5884	36.3016	22.3378	20.225	38.4315	26.0401	26.9109	23.0459	28.9471	19.0622	24.9428	20.2864	34.5601	22.48	26.7166	50.5262	48.034	30.8972	35.7914	54.7562	34.9901	19.5084	31.254	52.6412	41.5121	25.2028	12.3342	10.9476	12.5463	9.81202	12.3964	11.7658	11.7994	12.3342	11.672	12.156
CDS1	8	3.96141	6.78493	3.91317	4.8865	3.19294	3.23014	3.21154	31.2168	24.0714	27.6441		2.97662	4.88686	4.67113	2.72648	3.66148	4.57584	4.79349	3.54299	4.62784	3.38737	2.63988	3.2598	4.39206	4.21145	3.38662	3.15395	3.10936	5.02677	5.56753	2.90636	2.82039	2.89438	3.15675	3.03016	2.96488	3.96057	4.36214	21.2346	23.4633	26.8116	28.7729	22.929	22.4476	20.1819	21.2346	23.1962	24.6296
CDYL2	3	14.3417	25.7689	16.9888	19.0332	13.8997	19.2179	16.5588	23.1071	34.8283	28.9677		9.57791	45.8005	27.5703	15.7568	43.2434	38.4315	24.3444	16.4356	40.1245	36.4462	16.4229	13.0068	43.0561	34.1493	18.8414	10.404	16.2302	31.0734	19.7697	19.0742	16.9122	43.3227	20.9001	14.7391	16.5712	37.198	20.3349	21.2346	31.6726	25.7143	16.8704	37.2712	37.5934	29.7813	21.2346	34.4719	31.6538
CEBPB	3	170.385	199.097	127.803	165.762	133.736	135.634	134.685	440.798	450.876	445.837		405.364	413.534	192.477	359.942	596.902	288.191	298.356	184.219	328.033	211.927	230.939	294.792	446.156	230.865	296.413	332.936	641.612	396.13	442.761	205.711	441.882	293.608	277.134	269.323	541.747	344.869	359.948	531.997	438.099	355.698	420.723	437.173	329.988	373.602	531.997	437.636	342.843
CEBPD	18	126.4	51.204	74.9047	84.1694	162.086	181.048	171.567	16.7346	19.2123	17.9735		46.3704	40.0604	45.3625	46.6874	41.5383	36.6496	32.2246	65.3203	47.408	66.5055	47.0681	55.8454	43.0022	49.5058	41.9934	88.9145	59.36	32.4868	27.2369	77.1529	56.8833	29.2036	27.7712	83.0337	58.1216	30.8452	27.5041	20.089	10.4093	10.9787	16.04	16.7663	10.6498	13.1514	20.089	13.5878	10.8142
CEMIP	17	2.41146	2.51111	2.2	2.37419	2.56896	2.24289	2.40592	4.1398	3.75267	3.94623		2.2	6.47456	6.64804	2.8581	4.02686	3.53641	2.7985	2.28953	10.4044	9.94915	2.34663	2.24477	6.96861	6.7112	2.66774	2.2	2.45982	4.01721	3.2249	2.2	3.44079	11.6898	2.98279	2.2	2.9503	7.85353	3.10385	2.90499	5.2953	5.33524	4.55281	3.09639	4.43202	3.41682	2.90499	4.19584	4.88363
CEP135	3	20.6656	25.4359	41.175	29.0922	24.7705	41.183	32.9767	29.208	27.3977	28.3029		19.7711	24.4277	34.3247	28.3923	12.674	38.1345	33.4216	29.6864	23.4645	33.5091	35.1912	24.7288	20.1887	35.3228	32.335	26.6212	31.1697	72.8692	95.7588	39.3232	37.5625	58.2904	78.3919	32.9722	34.3661	65.5798	87.0754	26.9626	28.5773	27.4387	28.3577	21.4724	29.6219	28.2941	26.9626	25.0248	28.5303
CERS6	14	97.1251	104.595	141.573	114.431	74.0791	102.979	88.5292	138.341	149.365	143.853		92.7736	74.7453	134.323	155.01	55.5442	119.507	158.109	117.518	95.0438	104.314	164.517	105.146	75.1111	119.381	159.212	72.0295	61.5684	118.299	145.686	103.445	69.2912	109.366	122.576	87.7373	65.4298	113.833	134.131	159.059	171.23	141.248	146.275	185.176	173.587	174.042	159.059	178.203	157.417
CFLAR	4	185.557	174.828	238.268	199.551	225.762	256.498	241.13	501.472	422.973	462.222		572.144	469.104	507.959	597.91	344.796	401.934	461.547	417.809	369.306	343.663	389.297	494.976	394.402	417.852	482.918	642.304	1057.45	647.309	768.533	630.313	851.165	573.983	612.779	636.308	954.308	610.646	690.656	508.908	504.849	553.532	512.759	428.433	535.652	510.156	508.908	466.641	544.592
CH25H	12	2.27945	2.34072	2.33357	2.31791	2.3158	2.2	2.2579	2.2	2.2	2.2		3.17078	2.44426	3.84742	5.49049	2.32179	2.34849	2.29975	4.16971	3.37206	4.13729	3.37302	3.67024	2.7127	3.4444	3.72109	2.58158	2.2	2.2	2.2	2.74939	4.50432	2.35431	2.46093	2.66549	3.35216	2.27715	2.33047	2.28812	2.2	2.2	2.2	2.2	2.2	2.2	2.28812	2.2	2.2
CHI3L1	9	109.051	316.072	32.361	152.495	65.2001	22.3774	43.7888	10621.1	14014.9	12318		86.0752	84.5157	60.6835	58.6648	525.777	199.543	459.552	37.7443	28.1527	17.6983	59.2381	61.9098	212.815	92.6415	192.485	31.0094	50.1364	69.0329	33.6791	30.6114	11.5945	18.4022	39.1652	30.8104	30.8655	43.7175	36.4222	7316.69	6641.21	7965.08	7426.69	9680.52	9390.38	9147.98	7316.69	8160.86	8677.73
CHI3L2	14	4.57165	2.91845	3.4602	3.6501	7.03693	5.39848	6.21771	26.1936	6.12201	16.1578		3.65617	3.66556	5.65959	8.51774	3.53969	3.6849	4.49424	3.63252	3.87437	3.88732	6.15895	3.64434	3.69321	4.4106	6.39031	9.45006	7.39636	10.2765	14.3524	6.75211	12.5694	10.4554	11.1586	8.10108	9.9829	10.3659	12.7555	19.2959	14.5812	18.5032	25.1745	4.55302	3.7943	5.85047	19.2959	9.56711	11.1488
CHML	3	17.047	23.4247	21.5014	20.6577	6.12894	5.3421	5.73552	12.5355	12.9436	12.7396		44.7201	81.8289	30.5357	19.9686	27.167	40.8073	35.2171	40.878	60.3844	43.0705	41.2029	42.799	56.4601	38.1378	32.1296	19.1804	30.78	18.353	18.0128	15.5424	19.0393	20.7168	18.4647	17.3614	24.9096	19.5349	18.2387	15.4185	17.8111	14.1139	14.9328	17.8868	18.3024	14.233	15.4185	17.8489	16.2082
CHMP5	3	50.2532	46.3235	87.3987	61.3251	130.766	163.439	147.102	137.997	130.626	134.312		52.0009	45.1898	86.2186	169.883	37.641	88.027	125.79	70.1551	68.5051	113.5	195.309	61.078	50.4453	95.9153	163.661	149.681	134.447	144.548	175.994	159.326	168.466	157.047	245.388	154.504	151.457	150.797	210.691	152.538	131.664	136.231	159.146	132.737	130.063	152.816	152.538	132.2	133.147
CHRNB1	3	7.40242	5.37389	5.98987	6.25539	10.7339	8.28398	9.50892	9.59194	7.18007	8.38601		4.62694	5.37538	9.28392	12.5979	5.24476	4.27886	6.68873	5.06504	4.87899	5.94959	6.30557	4.84599	5.16638	6.50412	8.53075	6.20661	7.78609	9.06501	8.78865	4.78999	5.65648	6.05766	6.46187	5.4983	6.72128	7.56134	7.62526	7.57552	8.12144	7.05962	8.42802	7.01809	7.62061	6.79689	7.57552	7.56977	7.34012
CHST12,LOC101927181	13	11.8365	8.08852	6.87601	8.93368	25.9325	14.5229	20.2277	7.91869	10.6078	9.26325		8.60713	5.00899	7.96598	20.1003	5.36655	6.5062	7.68623	6.67662	4.62784	5.32466	7.77185	7.64188	5.00113	6.59895	11.8528	21.9469	14.6713	11.488	15.3773	11.3827	9.82198	7.67788	9.15816	16.6648	12.2466	9.58292	12.2677	8.01613	7.58313	7.37314	9.53522	7.69039	8.41776	8.68972	8.01613	7.63676	7.89545
CHST2	8	7.85441	10.2625	10.0875	9.40146	5.92594	6.79553	6.36073	34.1623	43.4034	38.7828		27.8285	57.6471	96.7621	186.599	58.2236	84.1663	135.765	14.1973	24.218	42.5706	83.2851	21.0129	46.6962	74.4996	135.216	17.3679	70.2723	176.854	253.886	17.3475	54.4904	88.5345	134.144	17.3577	62.3813	132.694	194.015	49.8747	25.6166	49.8556	72.369	40.8568	69.6388	80.2119	49.8747	33.2367	59.7472
CHST7	15	16.5753	25.9912	21.3234	21.2966	8.5904	9.73273	9.16157	5.47895	11.0619	8.27043		24.722	38.3505	36.6311	50.3728	53.5955	41.2528	46.1896	21.0018	27.9853	29.197	42.9625	22.8619	39.9771	35.6937	46.5083	14.506	33.7679	32.2849	64.8654	15.2285	19.9255	31.5182	45.0797	14.8672	26.8467	31.9016	54.9725	5.54868	5.96819	7.68667	8.70482	8.36268	7.46118	10.7178	5.54868	7.16543	7.57392
CHSY1	3	64.0249	54.4638	33.5655	50.6847	85.6453	62.035	73.8401	90.109	64.7179	77.4135		167.621	101.003	62.0014	39.0535	57.1275	51.3501	37.9103	52.4277	80.8954	44.1329	28.4463	110.024	79.6754	52.4948	35.1367	64.3978	45.5896	41.5728	31.9221	65.5371	51.6543	41.8568	24.727	64.9675	48.6219	41.7148	28.3246	62.0357	84.4273	68.8238	70.0162	56.0954	56.5655	59.9315	62.0357	70.2613	62.6947
CISH	3	19.4788	13.1956	11.4963	14.7236	12.1485	10.608	11.3782	17.7235	17.933	17.8283		5.50064	15.1458	6.64804	8.38612	14.379	8.28808	6.78848	10.2579	7.05567	3.94981	2.93314	7.87928	12.1935	6.29531	6.03591	3.82172	5.31782	4.42103	3.51773	3.84818	5.65648	3.12584	4.63536	3.83495	5.48715	3.77344	4.07654	23.2614	20.0989	18.9735	17.1472	22.2567	17.8241	16.8019	23.2614	21.1778	18.3988
CITED2	6	63.7013	62.1343	67.843	64.5596	102.644	86.4102	94.5273	72.0715	95.538	83.8048		18.9945	23.6949	58.3771	54.453	30.4554	84.6118	92.5731	93.1649	23.8831	64.9431	66.1296	56.0797	26.0111	69.3107	71.0519	29.3877	17.7891	35.9193	69.2578	55.5696	21.255	45.1743	68.9114	42.4786	19.522	40.5468	69.0846	69.5261	38.8053	67.5697	74.0298	63.8268	80.48	86.0256	69.5261	51.316	74.0249
CKAP4	11	49.4928	86.1876	45.9454	60.5419	23.0902	19.9049	21.4975	91.913	117.79	104.851		30.8379	60.334	97.2563	120.394	72.8384	117.428	130.578	40.4303	36.7758	53.0069	76.1003	35.6341	56.6494	89.2304	109.024	15.6508	21.0368	82.1572	85.8027	14.2082	14.1647	32.0583	50.0374	14.9295	17.6008	57.1077	67.92	116.408	117.13	111.62	93.6826	128.815	135.962	126.181	116.408	122.972	123.791
CKB	12	3.49858	6.39621	2.92707	4.27396	7.30531	4.32938	5.81735	11.1577	11.3256	11.2417		18.8003	33.8317	44.5388	26.5496	32.2822	21.8006	15.1674	2.82673	4.71156	4.63723	3.22639	10.8135	23.6085	23.6589	14.9812	19.085	98.2028	92.4547	41.7319	5.81029	16.2032	18.4793	7.41862	12.4476	57.203	55.467	24.5753	7.31115	4.21867	5.33524	9.12002	5.44941	5.38859	7.4729	7.31115	4.83404	5.36192
CLCF1	8	3.02279	3.1592	2.74937	2.97712	3.53915	2.66543	3.10229	22.3781	16.9832	19.6807		8.3159	5.61965	3.3532	3.91105	6.70624	3.38792	4.69374	6.40802	5.04643	3.0749	3.95953	7.36196	5.79077	3.27201	4.18811	16.7001	20.1274	7.44971	4.54263	9.18513	8.93571	6.75204	5.94001	12.9426	14.5316	7.10088	5.24132	18.7672	19.426	14.4274	15.0712	15.1977	9.85263	11.7994	18.7672	17.3118	12.14
CLEC12B	14	3.7778	2.79998	3.59491	3.39089	4.35896	4.81074	4.58485	2.47416	2.30852	2.39134		3.65617	3.66556	4.34165	7.20154	2.44358	5.91224	6.18998	4.08018	3.79065	4.76222	5.71906	3.86817	3.29993	5.00537	6.3702	4.58489	5.31782	7.04589	4.54263	4.55454	5.65648	5.51759	6.11397	4.56971	5.48715	6.28174	5.3283	3.16936	2.60373	3.29733	3.584	2.4241	2.51886	2.3352	3.16936	2.51392	2.9081
CLEC4D	9	2.87489	3.01848	5.74938	3.88091	4.00777	5.73206	4.86991	82.5989	44.8202	63.7095		6.5685	8.55077	27.8998	47.4771	5.12297	14.8216	21.1524	16.2566	21.8739	34.384	61.8774	11.4125	11.8492	25.7018	43.5023	18.7988	24.9341	57.7258	68.8186	34.3002	56.4402	98.5644	150.67	26.5495	40.6871	78.1451	109.744	79.4841	65.3172	82.4621	74.0298	40.1845	42.2169	43.1664	79.4841	52.7508	62.3395
CLEC4E	9	11.0388	7.6441	17.8632	12.182	17.7737	24.6171	21.1954	334.559	331.749	333.154		53.6512	63.3872	203.186	621.733	49.82	161.381	425.437	33.5363	58.4589	144.997	452.054	43.5938	57.222	169.854	499.741	151.112	247.728	585.12	1152.43	134.368	311.599	604.612	1401.57	142.74	279.664	594.866	1277	374.08	340.799	369.023	421.968	378.684	352.308	417.813	374.08	359.741	360.665
CLEC5A	11	385.175	627.043	1080.4	697.538	80.4332	176.747	128.59	629.824	783.027	706.425		183.056	556.06	910.259	460.631	400.455	1041.78	682.492	516.653	822.056	1488.66	1340.47	349.854	592.857	1146.9	827.864	35.2068	48.0579	587.341	879.662	172.669	162.439	743.257	1434.62	103.938	105.248	665.299	1157.14	571.035	602.553	679.568	598.013	625.975	796.001	757.982	571.035	614.264	737.784
CLEC6A	8	2.72384	2.56664	2.59373	2.62807	2.48552	2.51691	2.50121	155.05	88.5502	121.8		2.58831	3.29917	6.81278	17.8627	2.32179	5.61526	13.5714	2.64766	2.61859	3.44986	12.7572	2.61799	2.74652	5.29264	14.7305	3.82172	3.88882	14.3147	50.956	3.45575	3.88393	11.2269	35.0773	3.63874	3.88637	12.7708	43.0167	159.059	154.408	152.691	181.013	93.2956	91.0024	95.2194	159.059	123.852	121.847
CLECL1	3	10.1425	5.62205	3.72036	6.49498	12.2517	2.96567	7.60868	11.4027	4.39214	7.89741		8.60713	9.03929	13.8967	13.5193	3.90507	5.61526	5.89073	3.09532	3.62321	3.0749	3.22639	5.85123	5.52252	7.52896	7.54547	9.73624	9.73472	11.8918	10.8385	3.14182	2.55451	2.58577	2.46093	6.43903	6.14462	7.23877	6.64969	9.51423	8.52517	8.94076	9.12002	4.77712	4.43202	4.09284	9.51423	6.65115	6.68639
CLIC2	3	41.5424	37.6275	42.6223	40.5974	19.942	33.1698	26.5559	42.9399	37.4134	40.1767		40.6428	34.9309	44.7035	59.3229	31.5515	41.2528	54.6683	34.4316	34.5991	34.8839	50.5871	37.5372	33.6938	40.2801	54.8594	24.5225	35.1969	53.4857	69.1114	27.943	45.539	60.605	95.3524	26.2328	40.3679	57.0453	82.2319	43.9704	41.6314	44.2122	47.4569	43.9942	50.0289	49.2505	43.9704	42.8128	47.1206
CLIC4	11	123.709	191.772	320.955	212.145	122.804	146.701	134.752	448.073	456.986	452.529		427.498	671.962	786.208	990.663	294.132	785.632	787.229	478.602	735.825	917.162	1142.23	453.05	567.306	829.667	973.374	341.903	566.525	772.696	768.533	379.868	682.506	1025.71	1165.26	360.886	624.516	899.205	966.895	466.433	518.98	521.395	530.336	544.404	628.759	580.326	466.433	531.692	575.077
CLIP1	3	100.189	123.108	168.964	130.754	107.004	162.732	134.868	235.159	228.434	231.797		81.6096	156.45	133.5	99.072	95.9786	147.126	126.787	138.647	149.879	178.868	147.948	110.128	134.103	153.165	124.602	114.671	92.8765	136.27	144.808	135.467	140.725	217.072	195.985	125.069	116.801	176.671	170.396	200.477	244.979	232.327	212.292	197.949	242.142	224.743	200.477	221.464	237.234
CLIP2	18	69.462	63.0183	30.7312	54.4038	68.1405	42.3871	55.2638	12.4011	17.5671	14.9841		60.9321	210.92	87.7012	44.4499	167.226	62.6353	36.3143	25.0308	67.5005	41.3207	22.7279	42.9814	148.549	63.8858	34.4974	45.2234	177.187	151.817	44.0745	30.219	59.7194	51.6552	24.727	37.7212	118.453	101.736	34.4008	7.66364	12.4279	15.995	8.15121	16.9904	23.5636	16.5315	7.66364	14.7092	19.7793
CLSPN	11	14.7232	23.6543	37.0755	25.151	4.28594	4.87667	4.5813	5.47464	5.3005	5.38757		12.6844	11.9704	7.14227	9.70232	19.3724	14.5246	30.6286	45.7127	24.0505	16.5734	23.461	29.1986	18.4645	12.7468	21.264	4.3941	5.83745	4.21912	6.88526	4.71151	6.45413	6.28912	10.0279	4.5528	6.14579	5.25412	8.4566	5.37244	5.2953	3.76762	5.10641	6.68195	6.98289	3.82243	5.37244	5.98862	5.37526
CMPK2	1	15.6172	13.4474	23.163	17.4092	381.474	319.428	350.451	90.6546	113.725	102.19		11.5195	27.3588	206.975	471.555	18.5199	67.8324	103.645	12.9439	34.9339	162.87	164.81	12.2317	26.9376	145.892	246.67	347.436	352.305	214.006	301.178	214.579	295.026	124.642	126.577	281.008	323.665	169.324	213.878	87.5033	101.653	88.1055	83.7178	115.033	116.033	120.097	87.5033	108.343	102.069
CMTR1	3	55.8498	48.3937	53.7084	52.6506	209.682	141.014	175.348	73.9599	75.8035	74.8817		43.0698	37.6178	100.222	208.448	44.583	65.6051	88.7826	46.1604	48.0778	70.505	94.1355	44.6151	43.4262	78.7773	130.455	176.678	172.9	128.597	149.639	112.314	124.24	81.8221	87.7854	144.496	148.57	105.21	118.712	76.4879	68.9508	72.1158	78.0434	70.6618	69.7982	73.587	76.4879	69.8063	70.957
CNP	13	124.488	115.859	66.9494	102.432	211.149	113.121	162.135	109.511	115.781	112.646		88.9875	83.5387	137.124	328.88	104.139	96.6394	133.171	82.1524	71.4352	86.6282	99.2675	85.57	86.3708	106.797	187.106	168.093	160.039	128.193	143.636	82.9607	87.0167	53.4297	71.4337	125.527	123.528	90.8114	107.535	114.645	100.307	120.398	116.795	108.646	119.859	119.556	114.645	104.477	120.129
COA1	14	24.0928	23.3395	33.9846	27.139	21.7276	32.0363	26.882	15.496	14.9609	15.2285		21.7126	16.245	19.3332	46.4242	19.2507	22.8401	35.3169	37.4757	24.0505	22.1978	46.7748	29.5942	19.8487	21.457	42.8386	24.2364	28.5715	34.304	27.0905	34.8496	35.0809	37.5362	41.4266	29.543	31.8262	35.9201	34.2585	18.3265	14.312	15.8383	17.9776	14.7495	14.1572	14.3682	18.3265	14.5307	14.9978
CPAMD8	16	11.8957	6.5071	5.86671	8.08982	9.65819	8.2602	8.95919	3.48253	2.92532	3.20392		13.461	7.81799	8.78969	33.3938	7.07161	10.07	47.985	5.87083	4.62784	4.44975	21.5548	9.66593	6.50581	7.7698	34.3112	8.40071	7.13654	5.83442	29.7259	6.12423	4.14981	4.43744	20.5522	7.26247	5.64318	5.13593	25.139	3.78622	3.14205	3.76762	2.892	2.98434	2.99715	3.28162	3.78622	3.06319	3.38238
CPD	3	106.922	121.598	124.979	117.833	85.5588	116.293	100.926	303.52	385.009	344.264		91.6086	101.248	90.9961	75.1172	77.2229	115.498	110.229	108.744	106.848	101.377	87.0974	100.176	95.1062	102.623	90.8145	75.1775	77.937	92.0509	96.4909	102.582	89.4097	122.328	119.967	88.8797	83.6733	107.189	108.229	320.589	354.391	336.887	315.4	432.019	480.649	464.052	320.589	393.205	408.768
CPEB2	3	45.8827	40.0864	25.2644	37.0779	45.3471	44.1471	44.7471	39.2573	40.3557	39.8065		100.928	87.0805	39.1023	48.9249	36.1795	31.601	33.6211	44.5488	74.784	28.5096	30.0592	72.7385	66.0147	33.0709	37.5351	58.9603	66.505	42.7843	53.1522	59.0229	68.139	35.0673	39.4262	58.9916	67.322	38.9258	46.2892	38.683	56.3004	44.8392	34.5857	47.2436	41.898	39.3807	38.683	51.772	43.3686
CPM	7	171.576	132.041	119.184	140.934	66.3319	76.9969	71.6644	226.413	188.521	207.467		156.942	93.7976	122.462	198.313	84.2867	160.193	287.683	119.398	82.7372	99.5643	247.215	138.17	86.9405	127.406	244.404	56.8616	51.1757	91.647	204.106	71.1095	48.9954	114.612	273.742	63.9856	50.0856	103.13	238.924	164.17	144.449	179.498	253.535	120.635	160.673	200.137	164.17	132.542	170.085
CPXM1	3	2.84015	2.87775	4.16635	3.29475	2.26292	2.58284	2.42288	2.2	2.2	2.2		2.58831	2.81065	2.52948	2.46324	2.68716	2.79396	2.49925	4.61737	4.96271	3.51236	2.63988	3.60284	3.48684	2.94527	2.53412	2.2954	2.97945	2.60382	2.78566	2.43545	3.26353	2.58577	2.98279	2.36542	3.12149	2.5948	2.88423	2.2	2.2	2.2	2.2	2.2	2.2	2.2	2.2	2.2	2.2
CREB5	6	8.01216	22.0213	20.4571	16.8302	8.81937	17.1978	13.0086	10.3275	13.141	11.7343		10.0633	5.25325	4.50639	3.5162	7.43699	7.54563	5.39199	28.2539	9.73467	9.13674	5.86569	19.1586	7.47497	7.06292	4.92462	9.45006	5.44773	4.62294	3.81056	26.2948	14.1647	7.83219	3.15675	17.8724	9.80623	6.22756	3.48365	16.0353	13.2354	12.8598	8.15121	15.6458	13.5195	10.9882	16.0353	14.4406	13.1897
CREM	13	71.7175	62.1481	78.3953	70.7536	94.0249	167.72	130.873	31.5707	30.77	31.1703		75.2025	64.8528	33.501	18.3892	39.7114	26.8493	20.3544	40.6989	58.0403	42.6331	20.5285	57.9507	54.2015	34.3278	19.7574	101.03	97.1635	65.1966	29.4331	152.027	166.161	111.68	40.7308	126.528	131.662	88.4385	35.082	30.84	32.8838	30.8874	26.9737	25.7302	33.7671	27.4829	30.84	29.307	32.3273
CRIM1	9	10.6342	16.6772	19.5555	15.6223	3.73952	3.99188	3.8657	147.696	68.8297	108.263		11.8107	98.5607	281.932	575.272	38.4935	252.108	424.939	6.76615	54.6078	128.186	268.622	9.28843	63.8873	220.742	422.944	3.34475	36.2362	124.559	292.54	3.76969	31.004	83.3652	233.298	3.55722	33.6201	103.962	262.919	108.653	153.331	147.675	132.712	58.8966	93.7127	95.0842	108.653	106.114	120.694
CRISPLD2	8	4.1521	3.55551	6.27324	4.66028	10.3819	26.0563	18.2191	49.0611	53.8713	51.4662		3.46201	3.66556	6.97753	12.8612	3.17432	7.39714	10.7785	10.0788	6.38593	9.19923	29.4727	6.77043	4.4086	7.85797	17.7041	8.01912	14.9311	34.1021	50.8096	24.2542	27.3703	30.5152	39.3392	16.1367	21.1507	32.3087	45.0744	52.8708	43.1118	52.8341	48.1489	37.7194	53.8552	54.6586	52.8708	40.4156	53.3447
CSF1	11	13.3728	32.1241	6.03172	17.1762	3.3732	3.04509	3.20914	94.0868	135.192	114.64		46.6616	55.3266	27.0761	47.3455	202.789	63.3778	107.037	12.8544	33.0921	8.5743	10.5578	29.758	97.0692	33.0094	54.98	25.2857	39.7437	17.7472	11.5705	15.8563	22.7616	10.5325	6.20094	20.571	31.2527	14.1399	8.88573	97.4612	93.1748	104.095	77.3514	144.95	145.527	122.53	97.4612	119.062	124.811
CSF2	4	2.2239	2.2	2.2	2.20797	2.2	2.2	2.2	2.2	2.23984	2.21992		6.66558	2.32213	2.2	2.2	3.4179	2.2	2.2	2.28953	2.45116	2.32499	2.2	4.47756	2.7304	2.24166	2.2	3.15395	2.45982	2.2	2.34641	2.67091	2.82039	2.27715	2.2	2.91243	2.64011	2.23858	2.27321	2.2	2.33458	2.2	2.2	2.2	2.2	2.2	2.2	2.26729	2.2
CSF2RB	8	168.467	169.838	140.437	159.581	145.508	129.091	137.3	948.195	1094.34	1021.27		130.828	127.383	188.194	402.982	107.305	208.155	336.361	124.77	114.299	134.248	245.602	127.799	116.329	176.866	328.315	137.852	129.771	183.113	494.153	121.183	103.058	141.539	312.708	129.518	116.415	162.326	403.43	1144.98	1113.01	1072.73	971.002	1131.88	1179.11	1113.02	1144.98	1122.44	1125.92
CSF3	6	2.25884	2.2	2.2	2.21961	2.2	2.2	2.2	2.23917	2.36554	2.30235		4.72402	2.32213	2.69423	2.2	2.93074	2.49698	2.29975	2.64766	2.28372	2.2	2.2	3.68584	2.5122	2.46374	2.23325	5.15726	9.21509	4.21912	2.78566	4.94696	7.42904	3.12584	2.2	5.05211	8.32206	3.67248	2.49283	2.2	2.60373	2.51352	2.3384	2.2	2.2	2.74081	2.2	2.40187	2.35676
CSRNP1	3	16.9277	11.6142	9.28149	12.6078	52.8904	24.887	38.8887	42.5681	40.8785	41.7233		120.052	19.4204	52.7759	73.5378	22.2954	20.9097	18.0602	89.9417	20.7018	28.5721	16.1296	104.997	20.8059	34.0859	35.9092	247.748	163.547	36.727	43.4889	122.988	101.109	16.782	14.6377	185.368	132.328	26.7545	29.0633	78.2503	54.0126	39.0391	33.6169	58.2244	36.9557	32.7558	78.2503	56.1185	37.9974
CSRP2	14	2.3591	2.65184	2.5043	2.50508	2.26158	2.2	2.23079	3.31761	2.6681	2.99286		3.36493	2.56639	3.18845	4.30591	2.68716	3.23943	2.7985	2.28953	2.53487	2.38748	2.78651	2.82723	2.59614	2.93845	3.29697	3.91712	5.83745	3.8153	2.78566	2.67091	5.3906	3.97452	2.54791	3.29401	5.61403	3.89491	2.66678	3.60997	3.00747	2.51352	2.892	2.53615	2.67829	2.74081	3.60997	2.77181	2.59591
CSTA	14	64.4779	52.1299	53.4717	56.6932	72.0083	58.6646	65.3364	42.5159	38.7539	40.6349		75.9791	52.884	74.3571	149.219	66.7489	48.6773	72.8227	57.1729	54.5241	53.9443	78.4464	66.576	58.0523	58.9929	100.163	89.3915	80.1454	96.4929	127.531	61.9268	57.1492	71.175	87.9593	75.6591	68.6473	83.8339	107.745	50.4915	31.4035	39.1958	48.2873	35.8146	24.9985	33.0262	50.4915	33.609	32.0971
CSTF3	3	22.218	27.3098	41.0473	30.1917	30.9278	37.6906	34.3092	35.5024	33.6139	34.5581		14.8201	20.5195	32.6773	43.5285	17.1802	32.9374	39.9053	29.3283	19.6972	41.9456	42.376	22.0742	19.1323	35.8534	41.9366	29.5785	25.7135	36.3231	33.2399	33.5154	31.8017	42.1654	38.1215	31.5469	28.7576	39.2443	35.6807	32.0738	23.3288	38.2552	37.7689	19.1194	35.5208	36.9471	32.0738	21.2241	36.888
CTHRC1	3	2.2239	2.637	2.27433	2.37841	2.26158	2.39142	2.3265	2.30133	2.44005	2.37069		2.39416	3.17704	3.84742	3.25296	2.80895	3.38792	2.89825	2.2	2.61859	2.63745	2.2	2.29708	2.8682	3.29093	2.78373	2.2	2.32991	3.00765	2.2	2.43545	2.64314	3.20299	2.98279	2.31773	2.48652	3.10532	2.5914	2.28812	2.2	2.35676	2.3384	2.64819	2.2	2.2	2.28812	2.4241	2.27838
CTNNBL1	3	47.7337	50.6713	59.3626	52.5892	78.1595	84.8225	81.491	88.4164	97.4211	92.9188		38.7013	41.7702	70.0738	90.1219	52.0123	58.7746	58.8577	52.6067	41.3803	70.755	65.5431	45.654	45.0542	66.5345	71.5076	75.3683	63.7769	69.0329	64.5726	71.345	69.6457	68.0117	67.1718	73.3567	66.7113	68.5223	65.8722	94.1125	99.7692	88.4191	89.3922	101.027	103.597	97.2474	94.1125	100.398	96.0082
CTTN	8	8.19897	18.414	9.61358	12.0755	4.33797	4.3985	4.36824	88.8173	68.9535	78.8854		5.40357	8.06225	7.80124	4.30591	19.2507	14.3762	15.1674	8.10914	9.98582	7.19945	5.13255	6.75635	12.4329	9.79228	8.20197	3.82172	3.10936	4.42103	5.12829	3.92666	5.3906	5.05467	5.76606	3.87419	4.24998	4.73785	5.44717	84.419	83.2161	92.6516	96.589	52.734	61.0296	69.6661	84.419	67.975	76.8406
CUL1	8	72.4063	71.8852	101.264	81.8516	136.184	137.407	136.796	288.811	235.611	262.211		69.9603	107.843	116.861	128.292	79.2933	93.0757	74.9174	78.392	91.2765	116.188	100.001	74.1762	92.8041	108.708	101.07	150.731	194.465	172.008	99.8584	118.828	167.313	189.759	108.573	134.779	180.889	180.884	104.216	301.202	291.947	298.48	307.096	219.014	283.275	240.021	301.202	255.481	290.877
CXCL1	12	7.09684	33.9163	18.448	19.8204	6.89774	5.6813	6.28952	8.79114	21.9289	15.36		426.236	140.818	649.967	313.612	183.668	585.468	309.828	767.97	229.496	464.399	378.007	597.103	184.66	566.611	333.815	529.355	220.187	363.017	219.186	1396.56	422.739	465.042	326.189	962.957	321.463	414.029	272.688	29.5182	13.6391	14.741	8.84322	43.7701	37.7528	38.5695	29.5182	28.7046	26.2469
CXCL10	6	45.241	41.8272	56.7206	47.9296	186.944	33.0841	110.014	788.376	798.988	793.682		34.2357	85.9813	1713.21	6970.93	83.1906	421.386	535.262	55.7404	144.438	1387.36	1116.86	44.988	104.537	1173.99	2874.35	1035.62	698.902	340.806	151.689	249.113	377.184	105.817	38.9913	642.366	538.043	223.312	95.3402	2134.25	1459.28	1154.71	1032.31	1881.48	1157.11	817.607	2134.25	1670.38	1155.91
CXCL11	9	8.43551	5.69241	4.75517	6.29436	16.6233	17.988	17.3057	20.1539	25.8676	23.0107		3.55909	10.627	117.849	861.018	7.55878	24.4735	63.0472	3.45345	6.05105	67.6303	121.408	3.50627	8.07894	69.9843	348.491	31.7726	32.8585	37.9384	38.5108	12.56	26.1295	17.4763	15.6814	22.1663	29.494	27.7074	27.0961	45.3804	46.6108	33.0821	17.0088	72.4545	67.4068	41.8144	45.3804	59.5327	50.2444
CXCL12	12	5.83675	2.98882	3.21628	4.01395	3.81097	4.49383	4.1524	2.2	2.2	2.2		5.01526	4.15408	3.51794	7.5964	2.93074	3.09094	3.79599	2.73719	3.1209	3.26238	4.10616	3.87623	3.40191	3.29042	5.16618	3.34475	4.40845	3.00765	4.83546	3.37727	4.32707	3.66591	3.24372	3.36101	4.36776	3.33678	4.03959	2.2	2.33458	2.51352	2.3384	2.4241	2.83772	2.60561	2.2	2.37934	2.67562
CXCL13	17	2.30481	2.2	2.23717	2.24733	2.43291	2.2	2.31646	2.42184	2.23984	2.33084		2.2	2.2	2.36474	2.98972	2.2	2.2	2.49925	2.2	2.2	2.2	2.2	2.2	2.2	2.25491	2.56299	2.58158	2.71964	3.20956	2.34641	2.27848	2.2	2.35431	2.28698	2.43003	2.45982	2.78193	2.3167	2.2	2.33458	2.2	2.6152	2.2	2.2	2.47041	2.2	2.26729	2.2
CXCL2	12	12.868	17.947	14.9796	15.2649	6.92616	7.46681	7.19649	4.31041	6.63612	5.47327		433.711	105.889	151.456	55.2427	63.4606	113.864	51.576	307.953	83.3233	138.935	57.6252	370.832	84.2241	134.752	54.8147	373.575	117.04	111.838	71.454	598.291	143.473	177.415	84.8282	485.933	130.256	144.627	78.1411	16.3878	6.91024	10.1949	7.73601	11.1639	9.05548	15.0442	16.3878	9.03707	9.62517
CXCL3	12	9.4715	21.0838	20.0203	16.8585	6.60391	7.52	7.06196	6.45686	8.54669	7.50178		307.995	77.0658	304.832	89.2005	69.0629	272.006	139.156	480.93	82.4024	262.734	112.611	394.462	76.177	279.857	113.656	600.33	115.091	159.288	92.8305	911.602	162.173	261.126	129.012	755.966	138.632	210.207	110.922	20.9702	9.06349	11.449	9.81202	17.8868	16.2298	18.8299	20.9702	13.4752	13.8394
CXCL5	18	3.02335	20.5551	26.2094	16.5959	2.98921	3.62252	3.30587	3.65235	8.20162	5.92698		10.7428	18.5654	210.599	335.592	30.5772	299.625	842.59	37.0281	61.7239	356.911	1408.51	23.8855	36.9555	289.045	862.229	4.3941	4.66827	44.8034	109.961	25.2745	43.5892	164.376	911.197	14.8343	24.1287	104.59	510.579	4.05059	5.83361	4.08114	3.8608	8.36268	11.4469	23.2916	4.05059	7.09814	7.76403
CXCL6	16	2.25864	2.27778	3.49154	2.67599	2.29675	2.43431	2.36553	2.26216	2.23984	2.251		2.78247	3.17704	23.287	13.1244	2.93074	12.4458	9.88072	6.40802	8.31145	22.3228	58.7983	4.59524	4.80641	19.3519	27.2678	3.15395	3.10936	7.65162	11.5705	10.7548	11.4173	21.8741	57.3434	6.95439	7.26332	14.7628	34.457	2.28812	2.2	2.35676	2.2	2.2	2.2	2.3352	2.28812	2.2	2.27838
CXCL8	10	34.8285	72.8437	133.686	80.4527	26.0714	15.0044	20.5379	835.644	959.054	897.349		7176.83	2635.57	6604.25	3992.38	1672.68	7357.79	4339.71	4759.86	3530.68	7544.31	10077.6	5968.35	2612.98	7168.78	6136.55	3680.08	2125.3	3485.79	4033.72	6712.32	3795.02	6658.44	10406	5196.2	2960.16	5072.11	7219.84	2338.43	1111.66	1044.35	675.379	1592.51	1558.71	1449.81	2338.43	1352.08	1301.53
CXCL9	9	71.0271	49.2601	2.63089	40.9727	26.267	3.95929	15.1131	12468.7	11547.7	12008.2		79.9593	70.4708	75.675	223.058	51.7687	40.8073	150.927	3.00579	3.45578	18.7607	32.9918	41.4826	41.8984	45.081	135.659	9.16387	9.08518	67.0138	45.0994	4.39757	8.04943	14.1587	11.5065	6.78072	8.5673	40.5863	28.303	18711.8	17120.9	15386	14172.5	16172.8	14881.5	13346.4	18711.8	16646.9	15133.7
CXCR4	4	75.6864	35.9387	145.394	85.6729	90.2732	156.332	123.302	27.736	26.3899	27.0629		12.9756	33.4653	42.8913	13.9141	18.7635	30.2646	22.4492	27.5377	17.0182	51.6321	40.9097	20.2566	23.0823	41.596	25.7577	42.7431	14.0217	46.6206	48.1741	40.0296	27.9907	52.2724	66.0411	41.3863	21.0062	49.4465	57.1076	30.6638	20.5026	24.3034	44.8273	19.2314	29.1436	28.5645	30.6638	19.867	26.7235
CXCR5	4	2.38756	2.42592	2.48223	2.4319	2.63799	2.70514	2.67156	3.79363	4.33096	4.0623		2.29708	2.44426	2.85897	4.30591	3.17432	2.49698	6.78848	2.28953	2.70231	2.44997	4.10616	2.29331	2.77363	2.60197	5.06685	3.53554	9.345	8.05545	17.2807	3.2203	8.31531	7.29211	19.4214	3.37792	8.83015	7.67378	18.3511	7.1349	5.56445	5.96229	4.82961	4.77712	5.54802	6.79689	7.1349	5.17079	5.75516
CXorf21	12	29.9221	24.8694	31.9878	28.9264	55.7192	46.7118	51.2155	19.8562	22.7034	21.2798		11.9078	13.5581	35.9722	29.0504	12.1868	21.9491	16.7634	13.0334	12.8323	25.3225	17.8892	12.4706	12.8591	27.7479	21.2343	28.8153	14.6713	22.3912	27.9689	28.2569	15.6714	20.0224	28.2061	28.5361	15.1713	21.2068	28.0875	11.9817	11.8896	18.8168	17.8392	15.3097	18.9401	18.5595	11.9817	13.5997	18.8784
CYB561A3	5	122.557	128.155	67.2671	105.993	111.43	68.0424	89.7361	348.881	345.475	347.178		172.28	175.503	231.192	474.583	184.277	207.561	439.801	96.8357	101.574	118.062	224.194	134.558	153.784	185.605	379.526	192.8	291.118	395.525	730.905	121.261	149.942	185.13	351.239	157.031	220.53	290.327	541.072	400.605	388.708	391.753	437.607	392.466	345.612	419.165	400.605	390.587	368.683
CYB5D1	17	7.2925	8.45534	7.72625	7.8247	6.95353	7.57712	7.26533	8.70365	8.21629	8.45997		102.384	6.71882	6.81278	4.56915	5.48834	5.0213	5.49174	22.882	5.88362	6.63701	5.13255	62.6331	6.03026	6.15703	5.06448	27.3844	10.3843	4.01721	4.39622	20.173	5.56785	4.36029	4.63536	23.7787	7.97606	4.18875	4.51579	7.66364	6.91024	7.68667	7.87441	5.67351	6.66403	7.87851	7.66364	6.29187	7.17535
CYLD	3	84.5206	90.136	129.635	101.431	115.78	151.062	133.421	163.23	157.708	160.469		138.109	177.09	209.94	260.306	109.254	184.991	197.809	163.269	170.809	218.676	249.854	150.689	152.384	204.536	235.99	198.524	284.622	317.385	287.415	216.385	313.106	378.091	343.585	207.454	298.864	347.738	315.5	182.5	169.884	173.854	170.91	169.601	193.994	181.343	182.5	169.743	183.924
CYP27A1	9	104.304	153.006	32.7984	96.7028	29.2732	11.6065	20.4398	386.076	398.846	392.461		75.1054	90.378	154.257	314.402	190.488	160.49	364.291	22.5238	31.334	34.5715	83.4317	48.8146	104.067	116.44	254.041	22.233	23.3752	47.4283	146.711	12.246	7.34041	19.0194	63.3448	17.2395	15.3578	33.2238	105.028	387.387	459.227	407.586	411.173	481.544	410.021	447.152	387.387	470.386	408.804
CYP27B1	8	3.77916	4.21843	2.31847	3.43869	3.64427	2.36838	3.00633	476.131	317.687	396.909		3.9474	4.39834	5.49485	4.83239	8.16773	4.72432	8.18497	2.82673	3.62321	2.94992	2.63988	3.38706	5.39643	4.3897	5.21908	2.48619	5.18791	8.8631	6.88526	3.14182	4.85883	5.6719	5.07024	2.814	5.02337	7.2675	5.97775	406.069	332.993	507.914	512.067	161.645	287.101	294.914	406.069	247.319	397.507
CYP7B1	17	2.54276	2.27036	3.3208	2.71131	2.54863	2.34853	2.44858	2.40265	2.55374	2.4782		2.49123	12.0925	13.8967	21.8113	6.09729	16.0095	23.4467	2.37906	5.46502	9.19923	23.461	2.43515	7.88495	13.0352	22.9063	2.2	11.0338	33.4964	18.0128	2.43545	9.11296	28.5864	42.9922	2.31773	10.0734	31.0414	30.5025	2.28812	2.33458	2.2	2.3384	2.64819	2.35943	2.3352	2.28812	2.49139	2.27971
CYTOR	3	4.85059	4.96275	7.04915	5.62083	3.16095	4.50413	3.83254	10.6293	12.2505	11.4399		7.05389	7.69586	3.68268	2.8581	11.0907	4.72432	3.99549	8.91493	9.31607	3.94981	4.10616	7.98441	9.36754	4.11894	3.65325	2.96316	2.84955	2.60382	2.63924	4.39757	2.90902	3.82022	2.54791	3.68037	2.87928	3.21202	2.59358	8.54487	8.52517	9.09752	7.87441	10.6037	8.73662	9.36574	8.54487	9.56441	8.91707
DACT1	16	3.09468	3.00365	2.46016	2.85283	2.51076	2.32867	2.41972	2.48781	2.47406	2.48093		3.0737	3.29917	2.2	2.59486	3.66148	2.49698	2.599	2.4686	3.62321	2.26249	2.34663	2.77115	3.52796	2.31982	2.51349	2.48619	2.32991	2.2	2.2	2.27848	2.90902	2.43146	2.63489	2.38234	2.61947	2.31573	2.41744	2.55249	2.33458	2.35676	2.6152	2.31205	2.35943	2.47041	2.55249	2.32331	2.3581
DAPP1	14	31.9449	33.5245	64.4702	43.3132	56.7149	79.5464	68.1307	104.172	114.467	109.32		59.573	27.7252	176.333	183.572	23.5133	132.722	107.635	66.4842	45.0639	125.811	151.467	63.0286	32.1008	144.955	147.558	137.28	163.157	163.73	201.177	150.771	202.321	176.412	227.557	144.026	182.739	170.071	214.367	118.523	95.5972	108.171	110.706	121.98	123.207	121.178	118.523	108.789	115.689
DCUN1D3	3	10.2278	11.1365	13.1712	11.5118	16.0406	16.4998	16.2702	33.8236	25.3721	29.5979		37.5363	17.9548	17.1915	12.0715	12.9176	18.0884	16.8632	58.6054	30.162	24.3226	18.7689	48.0709	20.3448	19.8675	15.9012	50.9471	40.6531	30.4677	26.212	79.5859	106.515	35.2216	29.1629	65.2665	73.584	32.8446	27.6874	47.4072	31.538	30.2604	30.2953	24.1615	26.5927	26.5365	47.4072	27.8498	28.4266
DDIT4	18	53.7911	52.3596	121.314	75.8216	33.683	83.4639	58.5734	5.64145	8.71074	7.17609		113.451	166.221	217.848	48.6617	172.585	169.102	57.3615	102.655	155.656	281.607	115.836	108.053	164.821	222.852	73.9532	257.001	258.121	138.289	27.5297	216.699	172.365	157.741	40.7308	236.85	215.243	148.015	34.1303	10.2192	9.06349	6.11905	12.0264	17.9989	10.0121	10.853	10.2192	13.5312	8.06555
DDO	3	6.31395	6.67386	7.76341	6.91708	13.2412	11.4197	12.3305	8.0673	8.96429	8.51579		5.6948	4.6426	6.15381	14.0458	4.39223	5.16979	8.08522	6.85568	4.71156	6.762	10.4111	6.27524	4.58213	6.02854	10.8474	11.7395	6.74682	6.23824	7.03168	11.0688	7.69492	6.36627	7.41862	11.4042	7.22087	6.30226	7.22515	8.45675	6.5065	7.52991	8.84322	6.794	7.62061	7.74331	8.45675	6.65025	7.57526
DDX21	14	95.5662	137.681	169.485	134.244	79.6721	93.2783	86.4752	180.487	153.584	167.036		179.852	522.719	406.313	128.818	251.627	322.047	162.498	252.712	415.77	487.834	275.661	216.282	396.705	405.398	188.992	131.079	150.816	181.902	87.9989	164.977	180.253	262.206	133.013	148.028	165.535	222.054	110.506	203.297	218.871	180.282	184.888	177.332	157.963	144.298	203.297	198.101	169.122
DDX3Y	3	146.193	2.78514	216.481	121.82	136.63	211.523	174.077	93.3192	2.86831	48.0938		407.597	347.951	253.432	96.8345	3.17432	2.94245	2.7985	385.13	416.607	340.225	220.382	396.363	255.911	198.867	106.672	336.466	344.77	229.351	123.87	432.688	427.347	376.239	238.517	384.577	386.059	302.795	181.193	128.657	127.089	103.155	97.5578	3.43254	2.99715	2.74081	128.657	65.2605	53.0759
DDX58	2	23.1389	24.4731	43.2457	30.2859	296.896	215.105	256.001	69.5446	61.7099	65.6273		18.7032	42.3808	243.218	627.919	36.6667	99.0153	132.174	21.1809	63.1471	252.11	232.992	19.942	47.3982	198.114	331.028	298.212	261.758	196.237	274.531	171.256	189.293	156.506	178.068	234.734	225.526	176.372	226.299	62.8288	59.934	68.9806	75.4138	53.8545	65.0153	61.8243	62.8288	56.8942	66.9979
DDX60	1	28.3848	25.6765	45.1728	33.078	185.924	171.3	178.612	99.9258	85.0266	92.4762		20.8389	25.0383	66.4495	219.372	17.6674	48.5288	82.9971	30.0446	30.5806	81.0664	145.015	25.4418	24.4288	65.3482	149.128	174.866	141.592	136.471	191.075	145.905	112.719	120.399	153.801	160.386	127.156	128.435	172.438	94.2888	104.21	90.6137	94.513	82.5389	95.4664	90.3521	94.2888	93.3746	93.0401
DDX60L	5	56.8317	151.59	111.909	106.777	259.903	261.788	260.846	183.376	201.091	192.233		58.2139	167.686	266.447	488.798	135.56	317.147	226.836	86.629	139.08	271.108	266.13	72.4215	147.442	284.9	327.254	262.248	293.716	299.616	291.808	224.783	247.787	230.805	198.681	243.515	270.752	265.211	245.244	227.443	197.069	193.45	163.713	210.723	227.952	236.641	227.443	203.896	210.701
DEFB1	13	2.25864	2.34814	2.46714	2.35797	6.78426	3.21028	4.99727	2.26216	2.38854	2.32535		2.2	2.2	2.2	3.5162	2.2	2.2	2.2	2.28953	2.28372	2.57496	2.63988	2.24477	2.22791	2.32499	2.78536	4.48949	4.01873	4.42103	3.66414	2.67091	2.90902	2.89438	2.37395	3.5802	3.46387	3.65771	3.01905	2.46437	2.46916	2.35676	2.3384	2.31205	2.35943	2.3352	2.46437	2.3906	2.3581
DENND1B	8	37.7407	41.5758	60.7511	46.6892	59.8404	92.4495	76.1449	156.562	138.819	147.69		33.1678	27.7252	29.8767	46.0293	10.7253	34.4223	27.4366	42.4	28.6551	34.0715	31.3789	37.7839	22.3685	32.7902	34.9483	58.9603	29.8706	58.9373	79.3604	70.4032	46.248	62.0709	69.8681	64.6817	38.0593	60.5041	74.6143	126.894	183.611	160.686	140.877	116.49	166.094	145.92	126.894	150.051	163.39
DENND4A	3	47.8877	41.8683	67.7239	52.4933	53.5033	69.944	61.7236	42.4388	41.5333	41.986		137.041	106.621	43.715	29.4453	55.057	40.0649	32.6236	69.2597	92.4486	49.5698	47.5079	103.15	84.709	44.4499	36.5256	124.497	329.311	72.6673	39.9749	113.805	301.584	94.3981	54.0383	119.151	315.448	83.5327	47.0066	61.1544	54.6855	40.9202	43.4433	52.846	40.782	40.5975	61.1544	53.7658	40.8511
DENND5A	11	87.67	95.1397	101.848	94.886	71.9185	69.9442	70.9314	173.762	166.882	170.322		237.711	279.436	331.52	359.416	214.237	336.45	258.656	170.789	263.904	331.664	238.564	204.25	252.526	333.211	285.545	123.925	284.103	456.502	326.947	122.752	239.811	376.47	359.067	123.339	261.957	416.486	343.007	319.884	295.446	235.932	223.364	263.049	273.549	227.853	319.884	279.248	254.741
DEPDC7	5	12.4452	11.3736	11.9726	11.9305	9.64377	9.18151	9.41264	3.11115	3.10153	3.10634		6.76266	7.08521	11.0961	4.70077	5.00118	10.2184	7.78598	9.98932	7.05567	10.1991	11.1443	8.37599	6.38069	10.5045	7.87701	6.87438	7.52627	8.25736	5.71395	8.55726	4.7702	7.13781	6.46187	7.71582	6.14824	7.69758	6.08791	3.25748	3.4112	3.14057	3.3072	2.53615	2.99715	2.60561	3.25748	2.97367	3.06886
DFNA5	3	88.6487	51.6491	97.1936	79.1638	29.4075	40.3739	34.8907	80.2659	50.5361	65.401		90.832	101.98	123.45	124.738	69.0629	97.5304	120.603	85.4651	88.1789	109.938	151.76	88.1486	86.4074	110.306	132.367	24.5225	54.6832	103.964	130.313	51.8808	64.1508	117.235	174.675	38.2017	59.417	110.6	152.494	91.0282	85.6385	85.1271	101.295	53.4063	47.9563	57.6331	91.0282	69.5224	66.5417
DGKA	3	21.1162	12.1254	18.5789	17.2735	32.2938	45.8261	39.0599	8.34003	9.83447	9.08725		19.3828	13.5581	11.4256	6.80669	12.4304	9.62448	10.4792	18.7635	12.5811	9.44921	11.7308	19.0731	12.8565	10.1664	9.67223	26.3351	23.3752	17.1415	20.0626	36.6548	34.2832	20.7168	24.814	31.4949	28.8292	18.9291	22.4383	9.4261	10.1401	8.62724	8.15121	8.47473	7.78004	8.14891	9.4261	9.30742	8.20364
DHRS13	3	4.61507	5.1221	4.23256	4.65658	4.74993	5.51441	5.13217	3.84565	3.4216	3.63362		4.04448	3.4213	5.49485	5.49049	3.53969	4.72432	6.98798	5.69176	3.45578	4.88721	4.54604	4.86812	3.47226	5.03546	5.67484	6.01582	4.79818	5.83442	6.2996	4.31909	6.89727	4.12883	5.85303	5.16745	5.84773	4.98162	6.07632	3.78622	4.75699	3.61086	5.10641	4.66507	3.47544	3.01122	3.78622	4.71103	3.54315
DHX58	1	23.7617	18.2769	18.4801	20.1729	155.252	69.625	112.439	44.3254	48.7443	46.5349		17.8295	18.0769	83.5827	281.497	25.0966	41.6983	78.7079	11.8695	17.9391	43.8204	65.1033	14.8495	20.3709	56.3671	141.769	155.691	176.538	152.423	146.272	51.0959	89.8528	59.1391	54.4732	103.394	133.195	105.781	100.373	63.8862	48.764	47.3474	54.5153	49.5966	47.478	58.9851	63.8862	49.1803	47.4127
DICER1	14	156.973	171.329	208.983	179.095	165.302	222.672	193.987	294.122	272.014	283.068		152.185	300.93	303.184	318.482	121.433	314.028	315.314	193.441	247.663	321.04	390.03	172.813	223.342	312.751	341.275	167.997	281.245	381.189	391.077	211.362	319.221	562.487	473.702	189.679	300.233	471.838	432.39	255.378	297.464	302.242	275.956	241.984	301.29	278.284	255.378	269.724	301.766
DKK2	9	2.95174	4.40365	3.66341	3.67293	2.56484	2.2	2.38242	99.8407	89.9689	94.9048		4.43279	4.03195	6.31856	7.85964	3.17432	7.39714	7.58648	2.28953	2.61859	3.94981	6.4522	3.36116	3.27496	5.8885	7.29944	2.39079	2.97945	3.61338	3.81056	2.35697	2.37726	3.97452	4.11349	2.37388	2.67835	3.79395	3.96203	67.9399	84.831	98.7653	75.829	53.1822	84.3063	61.1483	67.9399	69.0066	91.5358
DLAT	6	35.0116	53.5122	55.8398	48.1212	76.6872	108.849	92.7681	140.067	135.958	138.012		29.8672	41.0374	57.5534	104.863	32.1604	60.2595	66.6382	54.845	42.1337	56.3816	73.7543	42.3561	38.4439	58.0648	81.7519	84.9079	78.0669	101.743	139.244	85.5507	99.7791	96.9442	113.965	85.2293	88.923	99.3434	126.605	134.649	132.741	131.058	135.756	137.779	135.962	139.566	134.649	135.26	133.51
DLL1	18	7.14796	5.90712	9.84344	7.63284	4.71849	4.68844	4.70346	2.30133	2.40605	2.35369		32.6824	27.2367	7.63649	11.1501	26.9234	7.84261	9.08272	9.81025	27.483	10.3866	11.8774	21.2463	27.2144	8.6219	10.7034	11.7395	13.7619	7.2478	8.05658	10.9118	16.2918	10.4554	7.07071	11.3257	15.0269	8.8516	7.56365	2.37625	2.2	2.35676	2.3384	3.20844	2.83772	2.47041	2.37625	2.70422	2.59724
DLL4	5	2.22081	2.2	2.2	2.20694	2.35078	2.2	2.27539	2.2	2.2	2.2		2.2	2.32213	2.2	2.59486	2.2	2.2	2.29975	2.2	2.28372	2.2	2.49326	2.2	2.26862	2.2	2.46262	2.39079	2.97945	2.2	2.2	2.35697	2.28863	2.27715	2.28698	2.37388	2.63404	2.23858	2.24349	2.2	2.2	2.35676	2.2	2.2	2.2	2.2	2.2	2.2	2.27838
DNAAF1	15	2.50359	2.49628	2.2	2.39996	2.71866	2.34853	2.53359	3.47809	3.21072	3.3444		25.887	19.054	19.8274	38.6586	15.3534	8.58506	7.28723	10.3474	10.7393	8.01186	4.54604	18.1172	15.0489	12.1414	16.8306	55.2399	102.23	75.0902	65.1582	17.9754	48.6409	43.2455	24.988	36.6076	75.4354	59.1679	45.0731	4.4912	4.48783	4.39467	4.69121	4.10483	3.63487	3.41682	4.4912	4.29633	4.01477
DNAJA1	3	180.148	203.834	362.165	248.716	273.57	305.642	289.606	416.996	415.294	416.145		219.848	338.18	545.355	744.798	360.873	417.229	480	251.458	313.968	548.203	650.147	235.653	337.674	503.596	624.982	416.598	573.54	713.738	696.058	370.842	651.664	862.844	848.66	393.72	612.602	788.291	772.359	394.613	410.376	485.34	461.412	430.898	536.29	507.993	394.613	420.637	510.815
DNAJB4	5	17.6103	19.2992	37.148	24.6858	20.566	31.9189	26.2424	13.9382	15.9486	14.9434		24.5279	15.7565	27.0761	23.3908	5.61013	21.5037	19.7559	29.2388	10.4881	21.7604	14.0768	26.8833	10.6182	23.4467	19.0745	53.9997	23.7649	29.0543	25.3335	53.1365	24.6228	33.6014	27.0754	53.5681	24.1939	31.3278	26.2045	17.0047	18.0802	15.2112	9.95042	17.1025	15.7515	12.205	17.0047	17.5914	15.4814
DNAJB5	6	17.3108	19.7581	18.3605	18.4765	15.7184	12.9694	14.3439	69.761	51.5676	60.6643		36.7597	40.9153	16.8621	18.5208	53.8391	21.2067	30.7284	42.9372	73.6956	26.3849	26.5402	39.8485	56.15	21.4845	25.2631	22.8054	46.7588	31.6792	29.7259	35.0851	49.8817	36.3017	41.1657	28.9452	48.3203	33.9904	35.4458	59.6563	72.719	69.4509	54.6537	53.6304	51.4638	44.6536	59.6563	63.1747	60.4573
DNAJB6	3	114.725	113.365	154.132	127.407	116.887	136.441	126.664	173.578	167.858	170.718		167.329	165.244	244.701	294.659	159.31	233.844	253.768	201.857	197.097	228.05	288.564	184.593	173.883	235.532	278.997	206.728	295.535	258.426	232.803	263.632	332.338	308.421	260.435	235.18	313.936	283.424	246.619	166.726	153.331	200.817	185.58	146.743	210.894	199.055	166.726	150.037	205.855
DNAJB9	3	48.5348	49.8125	90.6742	63.0072	49.7908	56.6622	53.2265	43.8365	35.6274	39.7319		45.885	108.942	98.08	41.9491	38.6153	105.4	44.9926	49.0254	31.6689	91.9402	65.2499	47.4552	59.742	98.4735	50.7305	42.7431	68.0639	257.215	51.1024	54.9417	40.2213	199.249	84.8282	48.8424	54.1426	228.232	67.9653	44.4991	59.6649	44.0554	34.3089	53.5183	49.5506	37.8935	44.4991	56.5916	46.803
DNAJC6	7	3.28009	4.08512	3.66113	3.67545	2.93257	2.90293	2.91775	8.35571	8.80108	8.57839		2.68539	3.17704	6.81278	6.67507	3.29611	6.35771	5.59148	2.91626	2.86975	4.9497	4.25279	2.80082	3.1143	6.04006	5.50645	2.48619	2.45982	3.8153	4.68905	2.27848	2.73177	4.36029	4.02652	2.38234	2.59579	4.08779	4.35778	5.72493	9.87096	9.72457	6.35201	6.794	11.7658	9.77135	5.72493	8.33248	10.7452
DNMBP	13	45.6629	49.3008	36.0124	43.6587	26.675	35.1831	30.929	11.4103	12.165	11.7876		23.5571	38.8391	18.18	13.256	29.2375	26.8493	26.0401	28.433	21.4553	17.3233	20.0886	25.995	29.8439	20.7842	19.7949	14.029	11.9432	13.5071	21.6731	19.3881	15.4055	10.5325	17.5949	16.7086	13.6744	12.0198	19.634	7.83989	10.0055	8.94076	10.6424	11.7241	11.1281	11.2586	7.83989	10.8648	10.0344
DOCK8	3	168.207	167.973	221.262	185.814	364.573	342.365	353.469	450.735	367.998	409.367		161.311	99.1714	104.011	341.252	75.7614	121.883	191.425	253.607	127.945	121.124	210.411	207.459	100.959	115.673	247.696	367.183	303.719	159.489	324.312	315.511	286.606	154.963	280.353	341.347	295.163	157.226	302.332	428.364	410.645	417.306	444.943	319.41	363.627	372.926	428.364	365.027	390.466
DOPEY1	8	32.2474	28.2951	35.9903	32.1776	39.1579	39.0092	39.0835	65.0988	65.116	65.1074		14.1406	24.672	23.946	29.7085	16.0841	28.7797	29.3319	23.7773	21.2041	32.9466	34.0182	18.9589	20.6534	28.5574	31.0195	25.4765	32.9884	69.0329	51.8345	29.1987	25.3318	55.3586	51.429	27.3376	29.1601	62.1957	51.6317	90.0588	79.5824	86.0676	74.1682	81.5305	90.8429	81.6991	90.0588	80.5565	88.4553
DOT1L	14	50.955	62.6849	23.973	45.871	46.557	36.9914	41.7742	132.614	93.2706	112.942		269.067	372.377	121.638	59.8494	292.183	85.3542	60.6532	72.662	240.965	67.2554	32.5519	170.864	301.842	91.4159	51.0182	104.846	308.915	202.093	81.5566	87.1989	140.282	99.1816	39.7741	96.0222	224.599	150.637	60.6654	100.105	115.919	151.751	91.6066	77.9449	109.496	78.3191	100.105	96.9317	130.624
DPP4	17	4.51562	8.048	3.36494	5.30952	2.59981	2.87671	2.73826	4.59871	3.11253	3.85562		3.9474	4.03195	7.47175	5.22725	4.7576	5.16979	8.28472	3.27439	3.37206	3.0749	3.37302	3.61089	4.05387	5.23882	5.62833	2.58158	3.36918	2.80574	3.37132	2.59242	2.82039	3.12584	2.89582	2.587	3.09479	2.96579	3.13357	3.08123	3.4112	2.82705	3.4456	2.87229	3.31601	4.22804	3.08123	3.14175	3.07153
DPYSL3	4	4.06746	7.27005	3.29061	4.87604	2.58112	2.32867	2.4549	5.78071	7.96524	6.87297		2.87954	3.17704	3.3532	3.38458	4.7576	7.10016	9.48172	2.4686	2.61859	2.82493	3.95953	2.67407	3.51774	4.4261	5.60861	2.2954	2.32991	2.60382	2.34641	2.27848	2.28863	2.27715	2.72186	2.28694	2.30927	2.44049	2.53414	4.31496	6.37192	6.43257	5.52161	9.03497	8.41776	13.557	4.31496	7.70345	7.42517
DRAM1	11	192.632	396.01	500.335	362.992	207.958	416.234	312.096	469.946	527.336	498.641		750.184	1298.12	1120.8	1194.15	1114.02	1075.63	943.138	648.534	1169.15	1348.99	962.464	699.359	1193.77	1181.81	1033.25	589.836	1037.06	1299.28	1237.35	724.416	1116.07	1541.64	1394.53	657.126	1076.56	1420.46	1315.94	552.97	494.352	530.488	547.774	555.721	644.224	663.611	552.97	525.036	587.356
DSE	14	95.364	106.173	96.1333	99.2234	221.031	217.413	219.222	175.941	188.185	182.063		123.45	216.783	193.96	105.258	113.395	185.139	119.306	148.585	212.836	169.244	108.505	136.018	181.004	182.781	111.023	211.021	323.725	429.244	252.129	248.563	355.293	423.457	262.261	229.792	339.509	426.35	257.195	209.995	212.411	192.823	174.785	219.014	238.953	195.54	209.995	215.713	215.888
DSP	3	2.31439	3.45548	2.23717	2.66901	8.64838	2.30564	5.47701	7.84532	13.7455	10.7954		2.29708	2.56639	4.50639	12.8612	2.80895	2.79396	2.89825	2.2	2.28372	2.44997	2.78651	2.24854	2.55302	3.25011	6.18198	7.25596	7.13654	6.84398	6.88526	2.27848	2.28863	2.35431	2.2	4.76722	4.71259	4.59914	4.54263	3.87434	3.14205	4.39467	6.90561	5.00122	5.86688	5.58006	3.87434	4.07163	5.13078
DTX2	5	23.2803	22.7394	12.803	19.6076	27.5513	18.078	22.8147	56.499	50.3802	53.4396		29.1876	77.7986	54.588	74.3275	57.98	46.0045	59.157	12.5858	36.1897	23.6352	30.2059	20.8867	57.3228	41.4092	54.5635	23.0916	95.9943	105.579	99.712	18.7603	42.2597	37.9219	42.3834	20.9259	69.127	71.7505	71.0477	66.1775	53.7434	78.0728	76.3826	49.0364	65.4936	60.2019	66.1775	51.3899	71.7832
DTX3L	1	98.08	116.254	125.613	113.316	409.926	376.277	393.102	344.993	341.59	343.291		55.9811	155.107	273.366	423.119	88.5494	186.179	205.29	92.2696	153.563	276.92	259.531	74.1253	132.406	245.488	295.98	362.413	385.042	323.24	408.647	265.045	320.994	295.999	272.786	313.729	353.018	309.62	340.716	323.409	374.309	341.433	357.335	299.913	377.976	345.75	323.409	337.111	359.704
DTX4	6	7.59958	9.51801	5.98633	7.70131	5.91359	4.7154	5.3145	31.1206	47.5149	39.3177		16.3734	52.884	26.0876	43.9234	65.6528	41.5498	56.9625	8.37773	19.3623	16.6359	22.4346	12.3755	45.9664	28.0911	41.1068	7.82833	27.7921	37.1308	46.71	8.94968	18.153	20.331	33.2508	8.38901	22.9725	28.7309	39.9804	16.7403	19.0223	25.5575	34.5857	23.6013	31.2162	39.1103	16.7403	21.3118	28.3869
DUSP1	7	25.6452	25.6684	22.3348	24.5494	30.724	21.8142	26.2691	36.1752	35.0302	35.6027		407.694	34.3202	28.7235	46.9507	62.3644	34.7192	46.8878	185.294	42.5523	22.9477	21.5548	296.494	46.4123	28.7968	38.4644	531.74	223.435	78.3208	55.0556	445.324	138.687	65.8514	35.5992	488.532	181.061	72.0861	45.3274	90.2351	54.8201	40.6067	31.4025	69.0931	53.2175	40.7327	90.2351	61.9566	46.9121
DUSP16	3	13.8065	8.44792	22.2244	14.8263	16.971	20.1455	18.5582	16.8824	15.5307	16.2066		12.8786	12.4589	17.1915	17.4679	11.8214	18.0884	16.7634	14.2869	18.274	27.1973	20.5285	13.5827	14.1848	20.8257	18.2533	19.7528	33.3782	38.5442	38.3644	24.4112	49.35	56.593	43.1662	22.082	41.3641	47.5686	40.7653	18.679	20.3681	18.66	19.7768	21.5844	19.8967	21.3988	18.679	20.9762	19.2784
DUSP2	12	10.8462	13.3953	7.90853	10.7167	13.6082	4.05144	8.82981	12.9216	12.6001	12.7608		399.442	20.031	29.3825	42.7388	49.9418	26.7008	23.3469	282.347	27.1481	14.2612	13.3437	340.895	32.3737	23.4482	26.4765	1042.77	526.643	66.8118	39.6821	615.479	273.489	45.483	24.988	829.126	400.066	56.1474	32.335	23.2614	10.4093	8.15695	9.53522	15.982	7.46118	10.177	23.2614	13.1956	7.80907
DUSP4	11	7.45589	8.95512	9.29762	8.56954	3.32373	3.98307	3.6534	4.64594	5.14997	4.89795		34.4298	37.3735	8.62495	12.0715	29.2375	8.13959	10.18	20.3751	22.3762	7.19945	4.54604	27.4024	29.6624	7.988	8.93249	6.30201	15.5806	8.8631	4.39622	5.33939	14.7851	6.90635	3.24372	5.8207	15.1829	7.88472	3.81997	8.63299	8.25602	4.70819	3.3072	9.93136	4.59145	3.55203	8.63299	9.09369	4.64982
DUSP5	12	10.8503	11.5882	6.10022	9.51289	21.7301	11.2695	16.4998	52.2929	43.2018	47.7474		90.832	61.7995	25.9229	41.1594	41.6601	11.5549	10.579	51.5323	27.7342	13.5738	6.89208	71.1822	43.7313	17.0172	19.5435	94.7336	119.768	35.3136	13.4739	67.3423	81.0787	20.0224	6.28792	81.0379	100.423	27.668	9.88092	66.7062	41.3622	44.5257	48.5641	38.1676	42.2169	36.5415	66.7062	39.7649	43.3713
DUSP6	3	183.783	251.364	321.922	252.356	389.897	494.25	442.073	363.888	357.481	360.685		406.141	302.885	283.745	275.574	171.854	296.061	323.892	304.372	298.396	433.59	468.622	355.256	257.712	337.799	356.03	161.51	166.015	380.987	342.028	250.29	254.523	370.221	454.48	205.9	210.269	375.604	398.254	584.606	358.025	377.488	327.994	380.028	348.641	300.727	584.606	369.026	363.064
DYNLT1	3	52.4682	44.0455	62.0108	52.8415	135.223	102.206	118.714	142.231	113.967	128.099		47.3412	43.8464	87.207	263.728	60.1722	57.2897	83.5956	59.2321	69.426	88.2531	101.76	53.2866	57.8149	77.5833	149.695	114.767	108.076	130.818	134.705	67.9701	101.552	108.517	106.398	91.3684	104.814	119.668	120.552	136.676	120.36	128.707	138.524	125.005	94.5098	122.125	136.676	122.683	111.608
DYRK3	17	4.15584	4.83686	3.128	4.04023	2.65273	2.74803	2.70038	3.91113	4.65036	4.28075		44.5259	45.1898	6.4833	3.91105	31.0643	4.13037	3.69624	9.63119	23.0459	5.01219	2.34663	27.0786	33.1	5.20862	3.31798	26.3351	54.2935	8.66118	3.66414	31.0824	61.7578	12.2299	3.85256	28.7087	58.0257	10.4456	3.75835	4.05059	4.35325	3.29733	3.4456	5.78556	4.59145	4.49844	4.05059	5.0694	3.94439
DYSF	3	12.2867	28.0431	42.0162	27.4487	91.7056	104.301	98.0035	16.5724	43.9721	30.2722		11.5195	9.03929	6.15381	6.41183	21.4429	11.8518	7.58648	80.1827	60.5518	30.3844	17.3026	45.8511	30.3447	16.13	10.4336	90.1546	82.094	32.8906	8.05658	97.2449	78.0653	31.2096	17.8559	93.6998	80.0797	32.0501	12.9562	22.909	26.0203	21.1682	17.9776	51.8376	53.6958	51.4137	22.909	38.929	37.432
E2F7	6	5.58652	6.63679	11.4023	7.87521	2.50195	2.69166	2.59681	10.9299	4.72521	7.82757		8.3159	5.25325	8.29546	11.1501	5.36655	11.2579	9.98047	37.8339	10.3207	12.7613	9.97126	23.0749	6.98017	10.7716	10.3673	24.2364	55.4627	25.0161	15.8165	34.2217	86.485	35.7617	25.075	29.229	70.9738	30.3889	20.4457	31.6332	16.1961	17.7194	10.504	6.00966	6.34517	3.68723	31.6332	11.1029	12.0323
EBI3	14	5.45603	7.74033	12.4928	8.56307	4.11299	6.68596	5.39948	15.2029	19.8441	17.5235		29.5759	70.3486	173.861	445.1	69.1847	103.321	197.609	25.9261	47.6592	70.1301	122.581	27.751	62.3975	115.771	255.097	39.8812	205.508	354.536	410.111	37.3611	152.069	182.893	211.989	38.6212	178.789	268.715	311.05	20.089	14.1775	18.3465	18.5312	18.1109	21.0127	18.1539	20.089	16.1442	19.6796
EBLN2	3	3.60506	3.01848	3.95845	3.52733	3.54485	3.93625	3.74055	4.08969	3.79318	3.94144		4.52987	4.76473	4.17691	3.91105	3.66148	4.27886	3.59649	5.5127	3.95809	4.44975	4.10616	5.02128	4.1281	4.30184	3.87124	5.72963	5.70754	4.01721	3.81056	6.67363	3.88393	3.97452	3.93954	6.20163	4.79574	3.99587	3.87505	4.4912	3.27663	3.14057	3.7224	3.43254	2.99715	3.01122	4.4912	3.35458	3.06886
ECE1	4	5.12847	14.029	5.3162	8.15787	5.19701	5.42152	5.30926	15.255	20.6316	17.9433		8.89837	36.0301	28.394	10.0972	55.7878	41.1043	16.2647	8.10914	26.5621	25.5099	8.79824	8.50375	39.46	31.6694	11.72	6.96977	60.3992	55.7067	30.0187	8.71423	38.1829	38.462	16.8991	7.842	49.291	47.0844	23.4589	10.4836	14.1775	22.1088	14.9328	14.0772	21.6504	21.8044	10.4836	14.1273	21.8796
EDARADD	12	2.25864	2.27778	2.23717	2.25786	2.37287	2.39142	2.38215	2.23917	2.27968	2.25942		2.29708	2.2	2.69423	7.20154	2.2	2.64547	2.998	2.37906	2.53487	2.32499	2.2	2.33807	2.31162	2.55489	4.13318	2.2954	4.27854	4.01721	3.81056	2.35697	3.61804	3.74306	3.3307	2.32618	3.94829	3.88014	3.57063	2.28812	2.2	2.2	2.2	2.2	2.35943	2.47041	2.28812	2.2	2.27971
EDEM1	3	140.355	137.178	126.793	134.776	174.373	149.551	161.962	287.948	292.811	290.379		230.139	283.222	371.882	348.754	170.88	361.248	237.808	193.889	154.735	174.056	129.619	212.014	202.945	302.395	238.727	371.571	510.924	627.118	351.984	278.074	335.086	364.974	192.419	324.822	423.005	496.046	272.201	348.26	364.35	326.54	300.314	345.517	370.802	336.015	348.26	354.934	348.671
EDN1	9	2.6647	2.79256	2.3115	2.58959	2.55168	2.34853	2.4501	13.6856	10.5323	12.109		3.55909	4.27621	16.2031	36.9476	4.63581	9.92146	8.38447	3.18486	5.63246	8.51181	19.3554	3.37197	4.84816	11.5455	21.5625	4.01251	3.88882	22.1893	29.4331	4.78999	6.80864	16.5505	31.5982	4.40125	5.34873	19.3699	30.5157	48.5528	16.869	19.7573	13.4104	17.7748	21.3316	13.1514	48.5528	17.3219	20.5445
EFNA1	3	2.2	2.2	2.2	2.2	2.25422	2.24289	2.24856	2.78798	2.64543	2.71671		7.92759	2.93278	2.69423	3.12134	5.12297	3.38792	2.49925	5.15457	2.53487	2.57496	2.63988	6.54108	3.53021	2.8857	2.75349	20.1343	32.7286	3.41147	3.07849	12.0106	17.0008	2.81723	2.46093	16.0725	24.8647	3.11435	2.76971	2.64062	2.33458	2.51352	2.7536	2.64819	2.35943	2.2	2.64062	2.49139	2.43648
EGR1	12	10.1785	26.413	8.75545	15.1157	28.387	5.91785	17.1524	6.69709	10.7635	8.7303		37.3422	5.98604	7.30701	4.83239	9.26384	17.4944	11.5765	80.1827	7.97658	6.19956	4.39941	58.7624	7.74215	10.3337	6.93609	134.132	20.5172	12.0937	3.81056	117.18	16.5577	6.59773	3.24372	125.656	18.5374	9.34571	3.52714	38.5949	7.98686	11.2922	8.15121	10.8278	9.05548	10.853	38.5949	9.40731	10.1738
EGR2	9	23.203	23.2914	10.2524	18.9156	36.4288	7.56682	21.9978	460.151	291.487	375.819		50.9331	20.5195	30.5357	74.7224	19.8596	50.1622	60.9525	110.803	16.181	7.82438	17.4493	80.8679	18.8534	29.5074	51.0414	94.5428	19.2181	33.0925	34.8504	98.6576	26.9271	24.883	21.5089	96.6002	23.0726	28.9878	28.1797	839.987	462.726	443.642	332.838	322.883	289.492	225.69	839.987	392.805	366.567
EGR3	6	12.9986	9.06618	3.04555	8.37011	15.0349	2.77744	8.90617	5.45526	7.57316	6.51421		53.8454	4.52047	5.98907	8.2545	5.00118	17.1975	9.28222	33.3573	6.7208	3.01241	3.8129	43.6013	5.41415	8.73298	7.11654	71.0755	12.8525	3.41147	2.2	25.039	15.5828	3.04869	2.46093	48.0573	14.2177	3.23008	2.33047	59.8326	15.7924	4.86495	3.9992	23.3772	6.5046	4.22804	59.8326	19.5848	5.68478
EGR4	5	2.36955	2.34072	2.2	2.30342	2.47985	2.24289	2.36137	2.34351	2.23984	2.29167		6.76266	2.44426	2.2	2.2	2.32179	2.64547	2.29975	5.5127	2.70231	2.2	2.2	6.13768	2.48945	2.34849	2.23325	7.63754	6.22718	2.60382	2.2	6.67363	6.3655	2.43146	2.28698	7.15558	6.29634	2.51764	2.24349	2.46437	2.46916	2.35676	2.2	2.53615	2.35943	2.2	2.46437	2.50265	2.3581
EHBP1	3	12.0516	10.5033	19.3036	13.9528	15.4693	19.0637	17.2665	9.96269	9.29469	9.62869		15.6938	7.32947	14.0614	19.3105	7.92415	13.3367	14.3694	17.6891	10.823	15.511	21.8481	16.6915	8.69221	14.3031	18.5094	19.7528	14.4114	11.286	16.4022	19.1527	20.1914	14.0816	17.0731	19.4527	17.3014	12.6838	16.7376	11.1886	8.92891	10.0381	9.25842	10.4916	9.85263	9.90655	11.1886	9.71026	9.94536
EHD1	17	38.4981	56.7291	45.0605	46.7626	41.8589	34.0628	37.9609	101.833	109.927	105.88		849.495	1030.78	478.799	359.81	1125.59	378.176	356.311	316.19	637.624	347.1	253.08	582.842	931.333	401.358	323.067	431.289	1225.03	644.28	310.402	278.937	688.533	377.242	194.854	355.113	956.783	510.761	252.628	114.116	100.711	131.685	136.033	132.513	164.499	128.479	114.116	116.612	148.092
EID2	5	13.0879	9.9921	7.32097	10.1336	15.7832	11.2974	13.5403	14.9556	14.2818	14.6187		9.77207	8.79503	9.28392	10.6237	6.94982	8.58506	11.0777	9.45212	8.56261	6.44953	9.67801	9.61209	8.10249	8.10617	10.4598	12.1211	12.7226	13.5071	14.206	10.3624	10.3538	9.83817	9.68002	11.2418	11.5382	11.6726	11.943	19.4721	19.0223	14.741	17.424	17.2145	12.0846	12.7458	19.4721	18.1184	13.4128
EIF1B	3	64.4606	55.5411	66.5571	62.1863	65.732	72.8185	69.2752	92.6302	81.4454	87.0378		105.2	140.818	169.908	94.4653	120.093	123.368	92.5731	70.4237	135.982	169.682	128.886	87.8116	132.298	154.319	105.308	104.082	175.888	263.07	181.558	112.628	249.915	393.984	285.136	108.355	212.901	328.527	233.347	98.2543	109.055	100.96	78.597	100.355	90.2052	74.6686	98.2543	104.705	95.5826
EIF2AK2	2	76.1441	83.1143	113.599	90.9524	436.408	464.125	450.267	101.302	103.727	102.514		49.9623	96.6066	250.302	496.563	48.8457	166.727	198.507	74.0945	118.987	269.546	303.813	62.0284	88.1466	228.858	332.961	418.983	370.622	251.158	363.99	332.071	324.273	222.241	252.607	375.527	347.448	236.699	308.298	102.484	102.326	100.803	107.246	100.803	96.5824	103.872	102.484	101.565	98.6928
EIF4E	17	19.8493	28.8209	22.9427	23.871	16.7182	20.147	18.4326	21.2182	20.71	20.9641		41.6136	62.0438	32.3478	19.7054	37.2756	35.6102	24.5439	22.4343	38.199	36.5712	22.7279	32.0239	45.8395	34.8431	22.3257	16.6047	21.4265	23.8046	19.6233	21.4287	23.0275	34.45	22.6396	19.0167	22.227	29.1273	21.1315	18.1503	18.8877	21.0114	20.3304	16.9904	17.3458	19.7763	18.1503	17.9391	19.1786
EIF4E3	3	48.5725	32.5316	32.3982	37.8341	60.8992	54.5813	57.7402	50.6672	44.2477	47.4575		50.836	50.5636	44.374	42.344	30.4554	35.6102	21.2522	35.6851	37.9478	33.6965	26.2469	43.2605	39.6556	37.8936	29.9477	61.9176	51.3056	58.7354	39.8285	53.2935	50.2362	58.4447	35.3382	57.6055	50.7709	58.59	37.5834	46.7022	57.5116	47.1907	53.2697	44.8906	40.782	42.896	46.7022	51.2011	43.9863
ELF1	3	213.959	172.701	242.337	209.665	335.704	377.989	356.846	169.688	161.183	165.435		197.521	177.335	178.639	168.567	103.164	159.154	141.849	159.777	184.204	211.802	169.209	178.649	154.901	183.198	159.875	308.896	242.532	191.997	268.089	295.654	291.038	274.782	263.74	302.275	266.785	233.39	265.914	161.615	201.645	166.957	164.405	162.878	168.645	144.974	161.615	182.261	167.801
ELF4	3	80.1735	80.1579	35.4085	65.2466	112.022	66.408	89.2149	198.226	162.71	180.468		125.877	129.093	60.1893	91.3065	133.977	63.0808	74.2192	49.5626	77.7978	41.7582	37.6839	87.7199	113.623	55.0094	67.7365	91.3948	151.985	112.646	112.011	57.7671	84.8897	63.9997	59.7788	74.581	118.437	88.3228	85.8948	168.4	237.846	190.785	163.16	169.489	172.63	150.517	168.4	203.668	181.707
ELK1	3	34.9648	32.0424	22.7439	29.917	36.1606	27.3359	31.7483	46.4929	50.9997	48.7463		37.148	54.9602	60.1893	62.0869	48.3585	55.9533	56.0648	29.6864	42.4686	44.8828	40.6164	33.4172	48.5958	53.6751	52.9227	33.8713	52.4748	82.1572	59.1552	30.6114	39.1578	47.2575	34.7294	32.2414	45.8163	64.7073	46.9423	49.7865	48.4949	48.288	48.4257	56.4316	62.4644	51.0081	49.7865	52.4632	55.3762
ELL	3	57.5578	52.7044	39.5622	49.9415	52.9914	38.0804	45.5359	30.7136	30.4854	30.5995		98.307	88.4239	55.0823	38.3954	78.1972	39.9164	33.1224	45.3546	66.4958	49.2573	31.3789	71.8308	77.7056	48.0853	34.2989	95.9737	147.438	55.5048	44.0745	55.0987	85.2442	30.7467	26.5536	75.5362	116.341	43.1257	35.314	31.1044	37.5941	32.1415	34.4473	33.2375	27.8682	29.3757	31.1044	35.4158	30.0049
ELL2	14	96.3892	148.999	78.494	107.961	90.5141	93.935	92.2245	51.1671	72.2262	61.6967		111.801	250.124	182.263	105.653	139.823	224.638	247.085	82.8687	126.187	149.059	121.115	97.3347	172.045	185.32	157.951	61.8222	109.895	164.739	244.955	75.0338	141.434	207.813	226.775	68.428	125.664	186.276	235.865	95.3462	92.0982	65.8453	54.2385	129.151	93.3938	98.0586	95.3462	110.625	79.6196
ELMO2	5	48.9981	56.4713	51.7294	52.3996	64.0514	75.4485	69.7499	148.934	119.843	134.388		38.41	46.8996	73.6981	164.355	54.3263	86.2452	115.117	50.7265	57.4542	84.8784	98.8276	44.5683	52.8934	81.6072	126.1	55.6215	67.6741	94.6757	124.31	71.7374	107.933	123.948	130.143	63.6794	87.8035	109.312	127.226	134.737	136.105	154.729	138.94	114.697	128.149	121.313	134.737	125.401	141.439
ELOVL7	10	3.8279	6.49986	8.33016	6.21931	2.86229	2.66862	2.76546	17.279	18.0826	17.6808		30.7409	194.067	170.567	53.9265	86.4789	181.13	69.3315	10.9742	177.255	275.733	89.1502	20.8575	152.6	209.143	70.8027	9.45006	96.384	186.95	110.693	18.4463	187.964	337.431	220.773	13.9482	142.174	262.19	165.733	22.5565	32.6147	26.1846	18.6696	37.2712	41.5791	34.919	22.5565	34.943	33.8819
EML4	3	53.2062	65.4186	73.4419	64.0222	56.1094	75.9907	66.0501	187.063	151.436	169.25		66.4655	175.258	120.485	55.9008	95.9786	114.755	81.3014	66.5738	197.013	161.245	99.5607	66.5196	156.083	132.162	78.921	62.013	223.695	173.018	93.8554	75.3477	300.166	253.411	125.012	68.6803	261.931	213.214	109.433	173.776	206.49	198.623	177.692	171.842	163.543	144.974	173.776	189.166	181.083
EMP1	11	403.2	686.836	793.454	627.83	116.803	260.141	188.472	474.446	433.311	453.879		276.736	319.25	275.013	203.183	536.738	492.81	226.337	537.156	700.161	533.267	225.221	406.946	518.716	433.697	218.247	44.4602	38.5745	40.5633	48.6134	194.487	183.71	123.716	90.6556	119.474	111.142	82.1398	69.6345	216.868	277.009	389.402	348.339	247.363	340.35	339.53	216.868	262.186	364.876
ENDOD1	12	10.0455	15.2584	11.4999	12.2679	16.4665	12.4562	14.4614	18.6882	24.1782	21.4332		10.0633	14.7794	19.8274	53.1368	15.8405	21.6522	21.5514	13.4811	13.2508	15.9485	14.0768	11.7722	14.6236	19.1427	29.5883	14.6968	12.7226	14.9205	18.7448	9.49907	10.4424	11.2269	9.68002	12.0979	11.5825	13.0737	14.2124	19.2078	21.5793	18.8168	17.7008	29.4278	30.7379	23.2916	19.2078	25.5035	24.7773
ENO2	3	7.37443	9.8293	8.89588	8.69987	3.04568	4.90045	3.97306	18.5405	16.206	17.3732		6.37435	16.0007	53.7643	9.17584	13.8919	34.5708	10.8782	8.10914	11.2416	25.8849	11.5842	7.24174	13.7114	38.0733	10.5461	2.48619	2.45982	7.85354	3.81056	3.61272	3.61804	6.52058	6.11397	3.04946	3.03893	7.18706	4.96226	11.4529	11.8896	21.952	11.888	8.47473	13.9978	13.8274	11.4529	10.1822	17.9749
ENPP2	18	10.2029	6.41466	25.6696	14.0957	19.8367	38.933	29.3848	5.57978	4.27228	4.92603		11.1312	7.08521	30.3709	148.429	4.7576	17.7914	103.346	21.3599	16.5996	27.1973	161.584	16.2455	9.4808	25.1199	137.787	27.3844	18.0489	9.87266	18.5984	40.9714	34.5491	33.0613	68.9114	34.1779	26.299	21.467	43.7549	8.72112	8.12144	6.27581	5.79841	7.91448	7.14232	7.87851	8.72112	8.01796	6.70907
ENSG00000006074	17	2.81392	3.32217	2.63787	2.92466	3.29854	3.87032	3.58443	4.15597	4.94259	4.54928		4.14156	6.84095	18.839	26.9445	9.62921	15.2671	21.4517	3.09532	6.21849	8.69929	9.53138	3.61844	7.56288	14.2684	19.3092	5.06186	8.04591	10.0746	14.6452	6.35969	13.5443	22.5685	27.7712	5.71078	10.7951	16.3215	21.2082	4.57933	4.08409	4.23791	4.69121	6.45785	5.86688	6.66169	4.57933	5.27097	5.05239
ENSG00000006075	12	35.5103	126.749	60.4568	74.2387	18.9933	12.0981	15.5457	94.2987	92.8038	93.5512		2572.82	679.9	1601.02	1396.31	1325.7	1391.47	947.028	2081.86	1549.07	1826.63	1212.32	2327.34	1184.89	1606.37	1185.22	2227.01	1372.74	1188.03	1035.01	3203.82	2795.57	1861.05	1537.08	2715.42	2084.15	1524.54	1286.05	545.48	169.212	131.842	100.464	337.898	151.267	121.989	545.48	253.555	141.554
ENSG00000110347	3	2.32436	2.5037	2.2	2.34269	2.28636	2.2	2.24318	7.62126	5.13946	6.38036		2.29708	2.32213	2.2	2.33162	2.44358	2.34849	2.49925	2.4686	2.2	2.26249	2.34663	2.38284	2.3219	2.27033	2.3925	2.2	2.2	2.2	2.34641	2.2	2.2	2.2	2.2	2.2	2.2	2.2	2.27321	8.2805	5.16072	6.58933	8.56642	3.32049	2.83772	4.36324	8.2805	4.2406	4.71353
ENSG00000129277	18	39.8452	131.763	74.1309	81.9131	22.4937	10.8393	16.6665	31.4536	41.0681	36.2609		4243.33	1837.45	3364.1	2116.14	2933.57	2467.43	1459.34	2014.71	3384.93	3386.89	1875.66	3129.02	2718.65	3072.8	1817.05	2790.99	3206.8	2014.05	1279.52	3187.74	5428.88	3119.5	1772.27	2989.36	4317.84	2566.78	1525.89	346.321	87.1188	59.2613	23.2369	213.188	75.8565	50.3321	346.321	150.153	67.5589
ENSG00000136653	8	75.6108	65.1843	58.9789	66.5913	156.574	127.601	142.088	366.607	306.567	336.587		268.484	226.797	85.5596	83.4093	286.946	65.6051	72.3239	140.169	254.863	43.258	41.7895	204.327	256.202	64.8076	65.8409	338.087	572.76	148.586	95.7588	245.424	406.874	97.3299	64.4755	291.756	489.817	122.958	80.1172	282.784	350.757	334.849	283.983	266.299	324.248	272.74	282.784	308.528	329.548
ENSG00000143466	8	23.2995	39.8277	35.5665	32.8979	50.279	50.1552	50.2171	150.9	167.617	159.258		15.2084	24.0613	76.1693	146.06	42.5126	79.8601	133.071	34.3421	44.4779	74.6296	119.795	24.7753	37.0173	76.8863	132.976	41.3121	42.3419	89.6279	130.605	40.5005	51.7429	60.2964	104.05	40.9063	47.0424	74.9621	117.328	123.81	133.548	140.15	146.967	128.927	147.44	158.089	123.81	131.238	143.795
ENSG00000155130	13	1195.15	992.223	781.271	989.547	2217.66	1563.41	1890.53	335.622	469.449	402.535		1948.8	2244.27	2821.93	2979.57	1342.99	2530.53	2390.7	1353.69	1698.76	1914.99	2175.51	1651.25	1762	2422.48	2515.26	3042.84	3345.8	3156.87	3075.29	1889.44	2187.58	2260.71	2212.46	2466.14	2766.69	2708.79	2643.88	704.366	556.931	514.028	575.731	793.712	719.793	787.727	704.366	675.322	616.91
ENSG00000161570	10	10.015	17.7323	26.3291	18.0255	11.6414	15.7579	13.6997	184.11	318.941	251.525		69.2808	58.6241	224.108	984.477	179.649	278.391	652.168	109.012	98.2252	160.808	435.631	89.1464	112.166	221.102	690.759	148.06	377.247	737.362	1410.85	203.199	542.652	750.509	1425.67	175.629	459.95	743.935	1418.26	295.738	183.342	213.358	274.572	287.14	286.144	317.492	295.738	235.241	249.751
ENSG00000162290	3	48.8106	42.5789	47.0799	46.1565	75.4465	81.7171	78.5818	67.6767	59.6992	63.688		81.3184	94.0419	84.5711	88.2792	60.7812	62.7838	57.0623	63.9773	97.1368	79.0666	59.5314	72.6479	83.9866	75.4738	68.291	124.783	199.922	130.414	108.204	117.18	206.93	144.162	94.7435	120.982	203.426	137.288	101.474	77.6335	81.332	64.121	56.4529	82.2028	74.2622	63.8524	77.6335	81.7674	69.1916
ENSG00000163486	3	108.061	89.6654	73.9122	90.5461	148.627	117.736	133.181	68.56	74.2398	71.3999		77.4353	36.2743	70.8975	182.914	37.7628	67.8324	81.8001	85.4651	42.8035	60.2561	50.7337	81.4502	38.9469	66.3287	105.149	114.099	88.1998	86.8011	106.154	109.959	65.3916	50.6522	46.7322	112.029	76.7957	68.7267	76.4432	71.8173	70.8349	83.4027	74.5834	64.6111	96.5824	75.4798	71.8173	67.723	89.9925
ENSG00000167236	17	2.73139	3.1592	2.6007	2.83043	2.50626	2.64558	2.57592	2.70584	3.18154	2.94369		5.59772	5.61965	25.0992	85.252	10.8471	24.9189	65.6407	3.36392	4.29296	8.19934	21.7015	4.48082	6.91991	19.4058	57.5314	6.20661	8.17581	23.6027	48.1741	6.04575	6.18825	15.0846	34.7294	6.12618	7.18203	19.3436	41.4518	2.55249	2.46916	2.51352	3.1688	2.98434	2.67829	3.41682	2.55249	2.72675	2.59591
ENSG00000170866	8	7.10563	7.97367	6.91089	7.33006	12.8718	34.5191	23.6955	208.469	198.35	203.409		5.40357	8.18438	10.1076	9.96555	11.9432	6.35771	10.8782	7.57194	6.21849	7.82438	6.30557	6.48775	8.78203	8.09657	9.04978	11.6442	11.6834	16.5358	14.7916	31.7102	40.3986	32.9841	24.5531	21.6772	26.041	24.7599	19.6724	168.136	139.47	174.638	194.715	135.314	136.599	146.056	168.136	137.392	155.619
ENSG00000175873	3	3.87605	3.10367	2.48223	3.15398	5.33265	3.36199	4.34732	3.48332	2.78863	3.13597		2.68539	2.44426	2.69423	4.30591	2.68716	2.94245	3.29725	2.82673	2.78603	2.69995	2.34663	2.75606	2.63915	2.77887	3.3166	4.77568	4.66827	4.21912	3.37132	2.82788	2.55451	2.66292	3.06977	3.80178	3.61139	3.44102	3.22054	2.90499	2.33458	3.4541	3.4456	2.76024	2.83772	3.01122	2.90499	2.54741	3.14591
ENSG00000179294	9	5.91213	8.82181	6.08044	6.93813	8.92681	6.91709	7.92195	177.277	138.244	157.76		27.7315	79.3863	58.8713	59.3229	43.1216	28.1857	38.6086	9.18352	28.8225	16.136	13.4903	18.4575	50.4434	34.3977	37.1406	22.4238	53.2542	71.2539	48.467	7.8509	18.5075	25.886	15.1596	15.1374	35.8809	48.57	31.8133	160.205	188.994	147.675	165.236	105.957	103.438	104.278	160.205	147.476	125.556
ENSG00000179362	3	2.22081	2.43333	2.37073	2.34162	2.27916	2.2	2.23958	7.21817	7.9594	7.58879		3.46201	4.52047	5.49485	4.70077	2.68716	5.76375	6.78848	2.2	3.62321	3.26238	5.42581	2.83101	3.61028	4.84033	5.63835	2.67698	5.058	7.2478	7.76375	2.98485	4.85883	5.98051	8.46235	2.83091	4.95842	6.61415	8.11305	6.51804	5.42988	9.09752	7.59761	5.00122	9.6932	9.09533	6.51804	5.21555	9.39536
ENSG00000188477	12	3.73677	3.62587	2.93519	3.43261	2.98221	2.32867	2.65544	2.23917	2.26285	2.25101		2.49123	3.66556	7.96598	24.0488	3.29611	4.87281	7.98547	2.2	2.78603	2.44997	3.66628	2.34562	3.24924	5.09626	11.9002	3.15395	4.27854	4.62294	10.1064	2.2	2.37726	2.74007	3.41768	2.67698	3.3279	3.68151	6.76203	2.2	2.2	2.2	2.2	2.2	2.2	2.2	2.2	2.2	2.2
ENSG00000197262	18	2.61477	2.92587	2.49618	2.67894	2.40219	2.24289	2.32254	2.26216	2.30852	2.28534		106.17	19.4204	18.18	13.3877	14.5008	10.2184	5.69123	15.7194	14.8415	7.44942	4.25279	60.9449	16.2542	11.9493	7.77723	58.7695	35.7165	11.488	6.59243	22.763	19.3938	6.21197	3.24372	40.7662	27.5552	8.84996	4.91808	2.99311	2.2	2.51352	2.2	2.31205	2.2	2.2	2.99311	2.25602	2.35676
ENSG00000203446	3	5.09394	7.58857	5.04792	5.91014	7.16949	6.03866	6.60407	18.2257	22.4009	20.3133		8.99545	11.8483	8.46021	10.3604	8.41131	7.9911	6.68873	4.52784	8.31145	6.57452	4.54604	6.76164	9.52368	7.67527	7.1984	14.3152	28.7014	19.9683	20.7946	12.0106	25.8636	18.7108	13.681	13.1629	27.2825	19.3395	17.2378	16.1235	15.5232	19.7573	14.656	24.7218	24.3607	20.9932	16.1235	20.1225	22.059
ENSG00000204791	3	2.35804	2.34814	2.33357	2.34658	2.69234	2.81715	2.75474	2.27833	2.50807	2.3932		2.29708	2.2	2.69423	5.88535	2.68716	2.94245	6.58898	2.28953	2.28372	2.51247	4.69267	2.29331	2.39029	2.71638	5.72233	2.67698	4.79818	8.25736	15.3773	2.74939	4.50432	6.44343	15.9424	2.71318	4.65125	7.35039	15.6598	2.46437	2.33458	2.35676	2.2	2.64819	2.51886	2.47041	2.46437	2.49139	2.43781
ENSG00000205020	18	2.27171	4.81461	4.00728	3.69787	2.2	2.32867	2.26434	2.2	2.43422	2.31711		2.68539	2.2	2.69423	2.33162	44.2177	43.0347	21.6512	102.834	118.485	90.9403	34.6047	52.7599	54.9676	45.5564	19.5292	2.39079	2.2	2.2	2.2	176.75	173.872	64.6941	22.5526	89.5703	88.036	33.4471	12.3763	2.2	2.2	2.2	2.2	2.76024	2.35943	2.2	2.2	2.48012	2.27971
ENSG00000205021	12	4.62791	5.58859	3.62979	4.61543	3.23173	2.26274	2.74724	3.53342	3.08636	3.30989		218.878	35.4194	74.5219	42.7388	43.1216	26.4038	11.5765	53.6811	32.5898	24.1976	9.82464	136.279	37.0436	41.7078	21.38	173.053	75.7285	40.5633	24.1622	91.8295	59.4535	18.0936	7.41862	132.441	67.591	29.3284	15.7904	9.69047	3.94952	3.92438	3.1688	5.78556	2.83772	2.74081	9.69047	4.86754	3.38105
ENSG00000213492	13	2.46661	2.27778	2.63787	2.46075	9.68589	4.53747	7.11168	3.36662	2.61726	2.99194		2.29708	2.44426	2.85897	7.99126	2.32179	2.2	2.599	3.00579	2.45116	2.76244	3.51965	2.65143	2.40574	2.60714	4.7033	10.881	8.56554	8.25736	6.59243	3.06333	4.85883	2.81723	3.15675	6.97216	6.71219	5.53729	4.87459	2.55249	2.60373	3.29733	3.7224	2.64819	2.51886	2.3352	2.55249	2.62596	2.9081
ENSG00000214455	8	3.23141	3.17403	2.79351	3.06632	3.68262	2.77107	3.22684	9.24989	6.56811	7.909		3.46201	5.74178	8.95443	7.33316	4.51402	4.57584	4.39449	2.82673	4.20924	4.0123	5.13255	3.14437	4.82168	5.84752	5.62007	3.44014	4.14864	6.64206	7.91016	2.90636	3.61804	4.90036	4.72233	3.17325	3.88334	5.77121	6.31625	13.3916	9.33264	10.8219	10.9192	6.68195	6.02631	7.3377	13.3916	8.0073	8.42411
ENSG00000218565	17	2.4492	2.87034	2.97122	2.76358	2.42697	3.40488	2.91593	2.53632	3.25123	2.89377		8.80129	5.13112	3.68268	5.35887	9.14205	4.87281	4.89324	20.7332	15.7624	8.5743	9.0915	14.7672	10.0119	5.70993	6.44787	7.35136	7.13654	6.64206	8.05658	17.74	16.2032	19.9452	16.1163	12.5457	11.6699	13.2937	12.0865	3.08123	2.2	2.51352	2.892	2.98434	2.2	3.14642	3.08123	2.59217	2.35676
ENSG00000220412	3	2.2239	2.2	2.2	2.20797	2.2	2.2	2.2	2.2	2.2	2.2		2.2	2.44426	2.2	2.2	2.2	2.34849	2.2	2.2	2.2	2.2	2.2	2.2	2.28142	2.2495	2.2	2.58158	2.58973	2.2	2.34641	2.43545	2.64314	2.35431	2.2	2.50852	2.61643	2.27715	2.27321	2.28812	2.2	2.2	2.3384	2.2	2.35943	2.2	2.28812	2.2	2.27971
ENSG00000222043	3	2.48809	3.1592	3.39399	3.01376	2.79759	3.26273	3.03016	2.79401	2.87931	2.83666		4.14156	3.29917	2.52948	3.38458	4.14865	3.38792	3.29725	5.15457	4.37668	3.88732	3.37302	4.64806	3.9415	3.26824	3.35161	4.10791	4.53836	3.00765	3.66414	5.88878	5.92236	4.5146	4.72233	4.99834	5.23036	3.76112	4.19324	2.64062	2.33458	3.14057	2.4768	2.64819	2.99715	2.60561	2.64062	2.49139	3.06886
ENSG00000223380	3	221.397	215.959	286.52	241.292	205.936	242.889	224.412	202.393	206.959	204.676		280.813	355.523	511.748	634.106	263.927	485.682	642.792	256.203	299.987	449.401	638.417	268.508	306.479	482.277	638.438	296.686	380.105	643.069	896.939	323.359	347.848	648.513	941.552	310.023	363.977	645.791	919.245	218.631	208.508	225.743	256.718	220.247	247.243	298.834	218.631	214.378	236.493
ENSG00000223387	3	2.26552	2.2	2.2	2.22184	2.80482	2.49705	2.65094	2.40567	2.2	2.30283		2.2	2.2	2.36474	3.77943	2.2	2.2	2.2	2.2	2.2	2.26249	2.63988	2.2	2.2	2.27575	2.87311	3.44014	3.36918	2.80574	3.07849	2.51394	2.46588	2.27715	2.28698	2.97704	2.91753	2.54144	2.68273	2.37625	2.46916	2.35676	2.6152	2.2	2.2	2.2	2.37625	2.33458	2.27838
ENSG00000224298	12	2.57936	2.79256	2.45204	2.60799	2.42129	2.24289	2.33209	3.32997	3.1197	3.22484		28.6052	7.32947	22.7928	19.9686	11.8214	19.4248	10.579	4.61737	3.70693	4.76222	3.37302	16.6113	7.61928	15.6599	11.3069	25.2857	19.4779	14.1128	11.7169	6.43817	6.3655	4.82321	3.67861	15.8619	12.9217	9.46801	7.69777	7.92801	3.68036	3.76762	3.9992	3.88073	3.95373	2.74081	7.92801	3.78055	3.86067
ENSG00000225101	3	2.56754	3.78884	4.29992	3.5521	7.92481	12.0955	10.0101	2.7458	4.50616	3.62598		2.68539	2.2	2.52948	5.22725	2.93074	2.94245	4.39449	3.81158	3.28834	4.07479	4.98592	3.24849	2.80636	3.18224	4.86922	6.77898	5.57763	3.20956	3.66414	9.26362	9.73336	3.04869	2.80884	8.0213	7.6555	3.12912	3.23649	2.72874	2.33458	2.98381	3.0304	3.65663	3.31601	4.09284	2.72874	2.99561	3.14991
ENSG00000225964	2	2.38406	2.34072	2.42299	2.38259	12.167	12.0011	12.084	4.4238	3.94087	4.18233		2.2	2.81065	3.51794	5.49049	2.44358	2.34849	2.599	2.28953	2.2	2.88742	3.51965	2.24477	2.48474	2.91795	3.86971	12.1211	11.2936	8.66118	9.22789	11.3827	10.1765	6.67489	5.15722	11.7519	10.7351	7.66804	7.19256	3.87434	4.62241	4.86495	3.584	3.76868	3.95373	4.49844	3.87434	4.19554	4.40934
ENSG00000226004	8	2.60432	2.4185	2.27433	2.43238	7.81366	4.46443	6.13904	38.207	31.6065	34.9068		2.68539	2.32213	3.3532	7.06992	2.44358	2.49698	2.7985	2.28953	2.2	2.88742	2.63988	2.48746	2.3219	2.91253	4.16943	8.5915	7.65618	7.2478	11.1313	3.45575	4.50432	4.5146	5.2442	6.02363	6.08025	5.8812	8.18774	38.0661	31.1343	29.9469	37.3537	26.2905	30.7379	31.6742	38.0661	28.7124	30.3424
ENSG00000226751	2	8.27082	6.05164	10.6358	8.31942	45.6016	52.9559	49.2788	2.87234	2.54274	2.70754		4.43279	3.05491	4.34165	4.70077	2.44358	3.23943	3.39699	10.9742	4.37668	5.19967	4.98592	7.70348	3.29172	4.26025	4.36123	39.0227	24.2845	13.3052	11.4241	34.8496	27.6362	12.0756	5.5921	36.9361	25.9603	12.6904	8.50811	2.46437	2.60373	2.67029	2.4768	2.53615	2.51886	2.60561	2.46437	2.56994	2.59457
ENSG00000227191	3	2.2	2.2	2.2964	2.23213	2.24838	2.26274	2.25556	2.2	2.2	2.2		2.39416	2.32213	2.2	2.2	2.32179	2.34849	2.2	2.4686	2.28372	2.2	2.49326	2.43138	2.30921	2.2495	2.29775	2.39079	2.97945	2.60382	2.34641	2.82788	3.35216	3.74306	2.63489	2.60933	3.16581	3.17344	2.49065	2.2	2.2	2.2	2.2	2.2	2.2	2.2	2.2	2.2	2.2
ENSG00000228013	17	5.41379	4.9036	3.94919	4.75553	4.45754	5.2921	4.87482	4.60044	4.56284	4.58164		8.80129	4.88686	2.69423	2.59486	4.02686	2.64547	3.09775	4.61737	3.45578	2.38748	2.63988	6.70933	4.12317	2.57573	2.7775	4.87107	3.49909	2.2	2.34641	4.71151	2.46588	2.2	2.28698	4.79129	2.98249	2.2	2.3167	3.69809	3.27663	3.4541	3.7224	4.10483	3.31601	3.14642	3.69809	3.69073	3.38505
ENSG00000229233	3	2.25884	2.2	2.3115	2.25678	2.24838	2.2	2.22419	2.50398	2.56541	2.5347		2.2	2.2	2.2	2.2	2.2	2.2	2.2	2.2	2.28372	2.32499	2.2	2.2	2.22791	2.24166	2.2	2.2	2.2	2.40191	2.2	2.2	2.2	2.2	2.2	2.2	2.2	2.30096	2.2	2.72874	2.73831	2.51352	2.3384	2.98434	2.83772	2.3352	2.72874	2.86133	2.67562
ENSG00000229644	3	2.54945	2.57406	2.91198	2.6785	2.49606	2.4772	2.48663	3.43511	2.93049	3.1828		4.8211	3.66556	3.84742	2.59486	3.05253	3.38792	2.69875	4.52784	5.46502	5.07469	3.07977	4.67447	4.06104	4.10334	2.79112	3.44014	3.36918	3.41147	2.49283	4.63302	6.9859	8.83518	4.02652	4.03658	5.17754	6.12332	3.25967	3.60997	3.54578	3.92438	2.892	2.87229	2.99715	2.87601	3.60997	3.20904	3.46076
ENSG00000229677	3	2.69927	2.57406	2.8086	2.69398	2.5486	2.39142	2.47001	2.72884	2.77179	2.75031		2.49123	2.81065	3.02371	3.12134	2.44358	2.64547	2.2	2.2	2.53487	3.01241	2.63988	2.34562	2.59637	2.89386	2.65374	2.58158	3.23927	3.20956	2.78566	2.67091	2.55451	2.58577	2.63489	2.62624	2.89689	2.89766	2.71027	2.64062	3.00747	2.35676	2.3384	2.4241	2.51886	2.60561	2.64062	2.71578	2.43781
ENSG00000229754	1	21.2312	3.58138	19.441	14.7512	593.582	440.11	516.846	23.4066	8.81442	16.1105		11.9078	4.6426	11.4256	29.0504	2.56537	2.64547	3.1975	28.612	6.38593	8.01186	8.94487	20.2599	4.5313	7.36097	13.7309	428.427	136.916	71.8596	81.1174	218.268	153.222	26.4261	17.7689	323.348	145.069	49.1429	49.4431	53.0471	42.9772	32.7686	29.4649	13.629	12.4035	9.36574	53.0471	28.3031	22.586
ENSG00000230438	11	2.30045	3.17403	2.44506	2.63985	2.43733	2.49387	2.4656	2.52618	7.26292	4.89455		2.68539	2.68852	2.52948	4.30591	2.68716	3.83339	10.579	3.00579	2.61859	2.82493	2.93314	2.84559	2.66476	3.0626	5.93934	4.10791	6.09727	6.64206	5.12829	3.69121	5.65648	5.8262	4.80931	3.89956	5.87688	6.23413	4.9688	2.99311	2.33458	2.82705	2.2	5.33736	6.34517	7.2025	2.99311	3.83597	4.58611
ENSG00000230641	3	2.31333	2.2	2.25924	2.25752	2.2	2.2	2.2	2.2	2.2	2.2		2.39416	2.56639	2.2	2.2	2.2	2.34849	2.29975	2.2	2.2	2.2	2.2	2.29708	2.32213	2.2495	2.23325	2.2954	2.45982	2.2	2.2	2.2	2.28863	2.27715	2.28698	2.2477	2.37422	2.23858	2.24349	2.28812	2.2	2.2	2.2	2.2	2.35943	2.47041	2.28812	2.2	2.27971
ENSG00000230647	6	2.2	2.27036	2.23717	2.23584	2.24838	2.24289	2.24563	5.5376	5.16481	5.3512		3.17078	2.44426	3.51794	5.09563	2.56537	3.38792	4.89324	2.28953	2.61859	2.88742	3.8129	2.73016	2.54274	3.26443	4.60059	3.63093	5.57763	9.26692	12.0098	2.98485	4.23844	4.6689	8.72328	3.30789	4.90804	6.96791	10.3665	7.48739	6.5065	7.05962	7.18241	5.22532	8.41776	6.12088	7.48739	5.86591	7.73869
ENSG00000231027	14	2.35222	2.2	2.37073	2.30765	2.53404	3.57008	3.05206	2.26216	2.23984	2.251		2.2	2.32213	2.2	2.2	2.32179	2.34849	2.29975	2.55813	2.36744	2.2	2.2	2.37906	2.33712	2.2495	2.23325	2.58158	3.49909	4.42103	2.34641	2.82788	3.52942	3.66591	3.3307	2.70473	3.51425	4.04347	2.83856	2.28812	2.2	2.2	2.2	2.2	2.2	2.2	2.28812	2.2	2.2
ENSG00000231123	5	2.22081	2.5037	2.86898	2.53116	2.22344	2.2	2.21172	2.58533	3.10253	2.84393		2.29708	2.2	2.36474	2.2	2.2	2.64547	2.3995	2.4686	2.45116	2.38748	2.78651	2.38284	2.28372	2.4659	2.462	2.2954	2.2	2.2	2.34641	2.43545	3.08628	3.28015	2.46093	2.36542	2.64314	2.74007	2.40367	2.72874	2.2	2.82705	2.3384	2.53615	2.99715	3.68723	2.72874	2.36807	2.9121
ENSG00000231233	5	2.73991	2.56664	2.93405	2.74687	2.84019	2.56298	2.70159	6.44162	5.52855	5.98509		5.20941	5.37538	5.49485	6.01697	5.73192	5.0213	7.48673	5.42316	6.38593	6.13707	9.0915	5.31629	5.83108	5.55107	7.53173	9.16387	11.1637	13.3052	10.3992	9.10665	12.2149	9.83817	14.9856	9.13526	11.6893	11.5717	12.6924	7.75176	5.16072	6.11905	6.07521	5.22532	5.86688	4.90405	7.75176	5.19302	5.99297
ENSG00000232194	3	2.2	2.2	2.2	2.2	2.23079	2.2	2.21539	2.23917	2.23984	2.2395		2.29708	2.44426	2.2	2.2	2.44358	2.2	2.2	2.2	2.2	2.2	2.2	2.24854	2.36261	2.2	2.2	2.2954	2.32991	2.40191	2.2	2.2	2.2	2.35431	2.2	2.2477	2.26495	2.37811	2.2	2.28812	2.2	2.2	2.2	2.31205	2.2	2.3352	2.28812	2.25602	2.2
ENSG00000232618	3	2.25554	2.2	2.23717	2.2309	2.24687	2.2	2.22344	2.23917	2.23984	2.2395		2.97662	2.81065	2.2	2.33162	2.2	2.2	2.2	2.4686	2.36744	2.26249	2.2	2.72261	2.45936	2.22083	2.24387	3.44014	4.53836	3.61338	2.2	2.74939	3.7953	3.20299	2.28698	3.09477	4.16683	3.40819	2.24349	2.37625	2.2	2.35676	2.2	2.31205	2.2	2.2	2.37625	2.25602	2.27838
ENSG00000234191	3	2.81606	3.90732	2.94217	3.22185	2.34947	2.43431	2.39189	3.11115	3.76984	3.44049		4.52987	7.81799	5.00062	6.67507	12.3086	7.10016	6.58898	3.18486	7.55799	8.19934	7.91848	3.85736	9.22819	6.76671	7.06084	2.86777	5.70754	6.23824	7.47092	3.06333	6.27688	8.68087	5.67908	2.96555	5.99221	7.45956	6.575	2.81686	2.87289	3.92438	3.8608	4.21688	4.11316	5.17446	2.81686	3.54488	4.01877
ENSG00000234518	11	2.74843	2.96295	3.09781	2.93639	2.70264	2.93627	2.81945	13.3961	12.8708	13.1334		13.3639	6.96308	10.9313	16.1517	3.90507	7.54563	6.48923	12.1381	6.63708	6.26205	7.33197	12.751	5.83507	8.24634	9.99096	12.8843	10.5142	7.85354	6.73885	16.1703	14.5193	8.68087	6.89676	14.5273	12.5167	8.2672	6.8178	17.7097	16.7344	17.7194	13.1336	13.2928	15.911	13.557	17.7097	15.0136	16.8152
ENSG00000235513	5	2.61601	2.5037	2.98631	2.70201	4.78667	4.30635	4.54651	8.47389	7.74852	8.11121		2.49123	2.32213	3.3532	9.5707	2.32179	3.38792	4.19499	3.00579	2.61859	3.1374	4.54604	2.74851	2.42084	3.29284	6.10391	5.06186	4.92809	5.22868	8.64224	4.86848	3.17491	4.12883	5.50513	4.96517	4.0515	4.67876	7.07368	6.95865	7.7177	7.84343	7.73601	6.3458	7.30175	10.4474	6.95865	7.03175	7.57259
ENSG00000235999	3	3.54776	3.31476	2.74125	3.20126	4.05311	3.91003	3.98157	2.98683	2.90748	2.94716		2.97662	2.56639	3.51794	5.22725	2.68716	3.09094	4.29474	4.16971	2.53487	3.26238	4.10616	3.57317	2.59614	3.29042	4.54272	2.86777	3.629	4.82486	4.2498	3.45575	2.99765	3.3573	4.4614	3.16176	3.31332	4.09108	4.3556	2.99311	2.87289	2.98381	2.7536	3.32049	3.7943	3.28162	2.99311	3.09669	3.38905
ENSG00000236345	3	2.3319	2.2	2.84577	2.45922	2.29525	2.89656	2.5959	2.2	2.2	2.2		2.29708	2.2	2.36474	2.33162	2.2	2.2	2.29975	5.78129	2.70231	2.76244	2.34663	4.03919	2.36744	2.44239	2.326	2.48619	2.2	2.2	2.49283	4.71151	3.35216	2.66292	2.80884	3.59885	2.77608	2.43146	2.65083	2.2	2.2	2.2	2.2	2.2	2.2	2.2	2.2	2.2	2.2
ENSG00000236530	3	2.26552	2.2	2.2	2.22184	2.23949	2.24289	2.24119	2.54997	2.6506	2.60028		2.39416	2.32213	2.69423	2.33162	2.44358	2.2	2.599	2.2	2.45116	2.38748	2.63988	2.29708	2.40562	2.42724	2.5235	2.48619	2.84955	2.80574	2.63924	3.61272	3.44079	2.66292	2.28698	3.04946	3.14517	2.73433	2.46311	2.28812	2.2	2.51352	2.6152	2.2	2.2	2.2	2.28812	2.2	2.35676
ENSG00000236914	3	2.99887	2.99623	2.85274	2.94928	3.14621	3.38503	3.26562	2.70283	2.30852	2.50567		3.65617	2.2	2.69423	2.98972	3.29611	2.64547	3.49674	4.70691	3.03719	2.32499	3.07977	4.18154	2.84443	2.55489	3.18874	3.91712	4.27854	2.80574	3.37132	5.49636	4.7702	2.35431	3.06977	4.70674	4.52437	2.58002	3.22054	2.64062	2.46916	2.35676	2.4768	2.53615	2.51886	2.47041	2.64062	2.50265	2.43781
ENSG00000237181	3	3.23423	3.68882	4.73664	3.88656	4.34017	4.89334	4.61675	9.66835	9.9175	9.79293		7.15097	5.86391	6.4833	9.43908	6.70624	5.61526	7.18748	4.43831	5.96733	5.8871	8.06511	5.79464	6.17916	5.99522	8.23055	12.5981	15.8404	14.1128	14.7916	10.3624	18.3302	18.6336	17.8559	11.4803	17.0853	16.3732	16.3238	11.0123	8.92891	12.3895	12.4416	10.8278	10.9686	10.5826	11.0123	9.87833	11.6791
ENSG00000237276	13	2.54733	2.41109	2.52637	2.49493	5.62194	3.86395	4.74294	2.52015	2.27968	2.39992		2.58831	2.2	2.69423	4.83239	2.44358	2.49698	2.599	2.4686	2.36744	3.01241	2.34663	2.52845	2.33701	2.73454	3.25934	4.68028	4.40845	4.42103	3.37132	3.06333	3.17491	2.89438	2.37395	3.87181	3.79168	3.65771	2.87263	2.2	2.33458	2.51352	2.3384	2.53615	2.35943	2.3352	2.2	2.43536	2.43648
ENSG00000237513	4	3.46464	4.06287	3.35797	3.62849	2.73324	3.48748	3.11036	5.52905	4.80906	5.16905		6.66558	8.6729	4.17691	2.33162	6.94982	3.6849	2.998	4.70691	5.71618	3.63734	2.49326	5.68624	7.11297	3.83305	2.60762	5.72963	11.8133	3.00765	2.63924	5.2609	12.3036	6.36627	2.63489	5.49527	12.0584	4.68696	2.63706	3.52185	3.81494	4.70819	4.96801	3.20844	3.63487	5.30966	3.52185	3.51169	4.17153
ENSG00000239948	3	2.73517	3.08142	2.58561	2.80074	2.6206	2.49705	2.55883	4.18609	3.9017	4.04389		13.9464	3.66556	2.52948	3.38458	4.14865	3.83339	3.79599	6.94522	5.88362	3.69984	3.22639	10.4458	4.56594	3.35424	3.46899	8.4961	5.31782	3.61338	3.37132	9.73453	5.3906	5.20898	3.50466	9.11531	5.35421	4.41118	3.43799	3.87434	4.75699	5.02171	3.7224	4.10483	5.22916	4.22804	3.87434	4.43091	5.12544
ENSG00000240907	3	2.23474	2.2	2.2	2.21158	2.24838	2.2	2.22419	2.2	2.26868	2.23434		6.47142	5.00899	5.3301	2.72648	2.93074	4.42735	2.3995	3.27439	3.20462	2.76244	2.2	4.87291	3.71479	4.1733	2.44199	8.78229	18.9583	21.5836	7.61733	9.18513	15.4055	12.3842	4.11349	8.98371	17.1819	16.9839	5.86541	2.28812	2.2	2.2	2.2	2.2	2.35943	2.3352	2.28812	2.2	2.27971
ENSG00000242113	3	2.2	2.2	2.2	2.2	2.2	2.24289	2.22145	3.09498	2.94766	3.02132		2.39416	2.81065	3.68268	3.12134	2.32179	3.83339	3.59649	2.55813	2.45116	3.19989	3.66628	2.47614	2.52787	3.57199	3.46137	3.53554	3.629	3.20956	3.66414	4.16212	3.97255	4.28314	4.37443	3.84883	3.80078	3.74635	4.01928	2.2	2.87289	4.08114	2.892	3.43254	2.35943	3.01122	2.2	3.15271	3.22029
ENSG00000248166	3	2.26242	2.65925	2.89688	2.60619	2.41239	2.97916	2.69578	2.74501	2.51457	2.62979		2.78247	2.68852	2.69423	2.72648	3.29611	2.79396	2.3995	4.16971	3.70693	3.32488	3.07977	3.47609	3.23052	2.93769	2.73525	3.24935	5.058	4.21912	2.78566	4.16212	5.47923	3.74306	2.63489	3.70573	5.26861	3.98109	2.71027	2.55249	3.00747	2.82705	3.0304	2.87229	2.51886	2.60561	2.55249	2.93988	2.67295
ENSG00000249173	3	2.2	2.2	2.2	2.2	2.23079	2.2	2.21539	2.42184	2.47406	2.44795		2.39416	2.2	3.51794	3.91105	2.68716	3.53641	3.09775	2.55813	2.28372	2.82493	3.37302	2.47614	2.39029	3.29309	3.46061	3.24935	3.36918	4.42103	7.76375	4.00515	4.59295	5.6719	8.02746	3.62725	3.98106	5.04646	7.8956	2.37625	2.60373	2.51352	2.2	2.4241	2.2	2.3352	2.37625	2.51392	2.35676
ENSG00000250274	3	2.24781	2.42592	2.25924	2.31099	2.38176	2.47402	2.42789	3.17029	2.8168	2.99355		3.36493	3.4213	2.36474	2.33162	2.93074	2.64547	2.69875	2.73719	2.45116	2.69995	2.34663	3.05106	2.9344	2.57005	2.459	4.10791	5.18791	3.61338	3.07849	3.61272	4.59295	3.82022	2.63489	3.86032	4.89043	3.7168	2.85669	3.3456	3.00747	3.61086	3.0304	2.98434	3.31601	3.41682	3.3456	2.9959	3.46343
ENSG00000250929	3	2.32832	2.58147	2.37073	2.42684	2.23949	2.2	2.21974	6.38248	5.7951	6.08879		2.49123	7.08521	6.81278	3.12134	4.51402	5.31828	4.49424	2.2	3.03719	4.88721	2.78651	2.34562	4.8788	5.67276	3.46736	2.2	3.36918	6.64206	7.91016	2.35697	2.99765	8.52656	8.20141	2.27848	3.18342	7.58431	8.05579	6.78241	6.5065	6.90286	7.18241	4.44097	5.54802	6.52648	6.78241	5.47374	6.22544
ENSG00000251194	3	2.80135	2.80739	2.69711	2.76862	2.27766	2.62254	2.4501	4.92712	5.03327	4.98019		13.5581	5.61965	6.97753	5.35887	3.4179	6.5062	4.89324	19.3902	8.64633	6.762	6.30557	16.4742	5.89463	6.74858	5.51923	7.63754	7.39636	4.62294	6.00678	10.8333	7.51766	6.67489	6.11397	9.23543	7.45701	5.64892	6.06037	4.4912	4.48783	5.17848	3.9992	3.65663	4.43202	4.09284	4.4912	4.07223	4.80525
ENSG00000251230	10	2.80958	3.22215	3.06762	3.03312	2.72893	2.81078	2.76985	14.7477	11.0344	12.8911		13.3639	10.9934	9.77814	12.3347	9.62921	8.43657	8.48422	9.45212	12.4137	8.76178	8.65162	11.408	11.0121	8.99216	9.82352	20.1343	22.0761	22.9969	21.3803	15.6994	39.335	30.9782	24.6401	17.9169	30.7055	26.9875	23.0102	27.1389	20.0989	20.0709	19.7768	16.4302	14.1572	15.3147	27.1389	18.2645	17.114
ENSG00000251393	3	2.2	2.27036	2.2	2.22345	2.2	2.24289	2.22145	2.5785	2.93632	2.75741		4.91818	2.93278	3.3532	2.59486	3.78327	2.79396	3.29725	3.18486	3.37206	2.76244	2.78651	4.05152	3.36271	2.96986	2.89287	3.24935	3.49909	2.40191	2.78566	3.61272	3.52942	2.81723	2.46093	3.43104	3.51425	2.60957	2.62329	2.72874	2.73831	2.51352	3.0304	2.31205	2.67829	2.60561	2.72874	2.52518	2.59591
ENSG00000253214	3	2.64216	2.70737	2.65994	2.66982	3.10104	2.85685	2.97895	2.90929	2.51974	2.71451		2.87954	3.29917	3.18845	3.12134	2.32179	2.49698	2.599	2.91626	3.03719	2.88742	3.07977	2.8979	2.88605	2.85762	2.93337	3.72633	4.01873	3.00765	5.12829	4.71151	4.06118	4.90036	5.41815	4.21892	4.03995	3.95401	5.27322	2.99311	3.4112	3.29733	3.4456	2.2	2.51886	2.47041	2.99311	2.8056	2.9081
ENSG00000253227	14	2.26552	2.49628	2.42997	2.39726	2.24838	2.24289	2.24563	2.2	2.27968	2.23984		2.87954	2.44426	2.52948	2.46324	2.44358	2.64547	2.29975	2.91626	2.61859	2.51247	2.34663	2.8979	2.50214	2.56247	2.36987	2.2	2.2	2.2	2.2	2.35697	2.73177	2.27715	2.2	2.27848	2.46588	2.23858	2.2	2.2	2.2	2.2	2.2	2.2	2.2	2.2	2.2	2.2	2.2
ENSG00000253535	3	2.30355	2.2	2.2	2.23452	2.2	2.28578	2.24289	4.17896	3.21105	3.69501		3.26786	6.2303	4.01216	6.28021	3.29611	3.83339	3.49674	2.37906	3.37206	2.44997	3.95953	2.82346	4.29949	3.43184	4.57883	3.15395	6.61691	5.43059	7.91016	3.06333	4.7702	5.28613	7.15769	3.10864	5.69356	5.35836	7.53393	4.75557	4.35325	3.14057	4.1376	4.21688	2.99715	3.41682	4.75557	4.28506	3.06886
ENSG00000253557	18	4.32324	4.88135	6.66114	5.28858	4.25077	4.9529	4.60183	2.40567	2.33736	2.37152		5.30649	8.79503	4.67113	3.77943	7.3152	5.0213	3.59649	6.58709	11.0742	8.26184	3.8129	5.94679	9.06146	5.98476	3.72961	5.25266	5.44773	3.61338	2.78566	6.35969	7.60629	6.21197	4.02652	5.80617	6.52701	4.91268	3.40609	2.28812	2.2	2.2	2.2	2.31205	2.2	2.3352	2.28812	2.25602	2.2
ENSG00000253838	8	2.32726	2.2	2.2	2.24242	2.24838	2.2	2.22419	19.0372	19.1586	19.0979		2.2	2.32213	2.85897	3.91105	2.2	2.34849	2.599	2.2	2.2	2.38748	2.78651	2.2	2.24071	2.53165	3.09885	2.2	3.75891	4.62294	3.95697	2.2	2.90902	3.82022	3.50466	2.2	3.33397	4.22158	3.73081	15.8591	22.3867	22.5791	20.192	18.7832	23.5636	18.4243	15.8591	20.585	23.0713
ENSG00000254281	17	2.84443	5.59239	4.60193	4.34625	2.36552	2.36838	2.36695	3.1925	4.14041	3.66646		34.9152	27.7252	17.6858	14.5722	28.0196	29.8191	33.1224	16.8833	18.3577	18.7607	16.1296	25.8993	24.7008	22.0885	21.2747	17.6541	15.4507	18.353	11.7169	29.2772	15.5828	20.8711	16.4642	23.4656	15.5168	19.612	14.0906	3.69809	3.27663	3.29733	3.7224	5.22532	5.06974	6.39128	3.69809	4.25097	4.18353
ENSG00000254667	3	4.681	3.94802	2.77841	3.80248	4.12737	3.21028	3.66883	2.9575	4.09091	3.5242		4.8211	2.44426	2.69423	3.38458	4.02686	2.49698	2.3995	2.91626	2.53487	2.38748	2.34663	3.86868	3.002	2.52623	2.71023	4.87107	3.629	2.60382	2.2	3.14182	2.90902	2.74007	2.2	4.00644	3.26901	2.67195	2.2	3.16936	3.00747	2.98381	2.4768	3.99278	2.83772	3.82243	3.16936	3.50012	2.91076
ENSG00000254704	3	2.32416	2.27036	2.25924	2.28459	2.43448	2.59951	2.51699	2.40265	2.71411	2.55838		2.49123	2.32213	2.52948	3.25296	2.32179	2.34849	2.49925	2.28953	2.2	2.2	2.34663	2.39038	2.28131	2.35932	2.69961	2.2954	2.2	2.2	2.2	2.35697	2.28863	2.2	2.28698	2.32618	2.24431	2.2	2.24349	2.37625	2.33458	2.35676	2.4768	2.64819	2.51886	3.28162	2.37625	2.49139	2.43781
ENSG00000255355	3	2.24161	2.27778	2.3115	2.27696	2.25422	2.34853	2.30138	2.30133	2.32569	2.31351		3.17078	3.17704	2.69423	2.8581	2.56537	2.64547	2.3995	2.64766	2.70231	2.69995	2.34663	2.90922	2.81491	2.67988	2.53474	3.63093	4.01873	2.80574	2.49283	3.29879	2.64314	2.43146	2.80884	3.46486	3.33093	2.6186	2.65083	2.28812	2.2	2.35676	2.4768	2.4241	2.2	2.2	2.28812	2.31205	2.27838
ENSG00000256262	8	2.34952	2.27036	2.54147	2.38712	6.22115	4.65266	5.43691	16.7091	16.9143	16.8117		2.39416	3.17704	3.02371	8.12288	3.66148	3.23943	5.59148	2.28953	2.78603	3.51236	5.13255	2.34184	3.20819	3.2585	6.28231	6.30201	5.70754	7.2478	8.05658	4.00515	6.18825	7.44642	8.46235	5.15358	5.9479	7.34711	8.25946	18.679	15.927	19.287	19.7768	20.3519	16.2298	22.0748	18.679	18.1394	17.7584
ENSG00000256515	14	2.2239	2.34072	2.31847	2.29437	2.2	2.26274	2.23137	2.2	2.2	2.2		2.29708	2.2	2.2	2.2	4.63581	3.6849	2.89825	10.1684	6.30221	4.26227	2.78651	6.23273	4.37934	3.38239	2.62825	2.2	2.2	2.2	2.2	13.6588	6.18825	3.28015	2.63489	7.92938	4.19412	2.74007	2.41744	2.2	2.2	2.2	2.2	2.2	2.2	2.2	2.2	2.2	2.2
ENSG00000258486	18	8.31855	9.34798	59.5452	25.7373	7.62013	94.9964	51.3082	4.47439	5.79778	5.13608		7.34512	3.54343	5.00062	4.30591	8.16773	7.24865	3.1975	31.8352	40.6268	15.3861	45.0153	19.5902	17.446	9.21177	17.5062	4.58489	7.13654	13.709	4.98187	66.322	65.5688	90.1547	106.138	35.4534	36.3527	51.9318	55.5597	4.05059	4.35325	3.14057	4.41441	20.4639	4.75088	4.09284	4.05059	12.4086	3.94572
ENSG00000258738	3	5.73935	5.49978	4.34989	5.19634	5.78458	5.82102	5.8028	6.87878	6.95652	6.91765		12.199	7.94012	8.62495	7.5964	5.36655	6.80318	5.19249	9.45212	7.72542	6.32455	5.42581	10.8256	7.0107	7.25089	6.07157	14.4106	12.9824	10.8822	8.93506	11.6966	13.4557	8.21795	7.24467	13.0536	13.2191	9.55008	8.08987	9.51423	5.83361	8.94076	9.12002	6.3458	5.86688	5.03925	9.51423	6.08971	7.40382
ENSG00000258929	3	2.46933	2.65184	3.05367	2.72494	2.47547	2.66543	2.57045	3.25545	3.9007	3.57808		3.17078	5.49751	3.18845	2.98972	5.24476	3.6849	3.39699	3.99065	3.79065	4.88721	2.93314	3.58071	4.84431	3.92019	3.10662	2.67698	3.36918	2.80574	3.37132	3.53424	4.23844	3.89737	2.63489	3.10561	3.80381	3.35155	3.0031	3.16936	3.14205	3.14057	3.9992	3.20844	4.11316	3.68723	3.16936	3.17524	3.62686
ENSG00000259354	3	2.3863	2.41109	2.35564	2.38434	2.38176	2.30564	2.3437	7.66848	6.78516	7.22682		5.59772	6.35243	6.31856	6.14859	2.93074	5.31828	5.89073	4.9755	5.88362	5.94959	5.27918	5.28661	5.05559	5.86214	5.77283	5.25266	8.17581	8.25736	11.7169	6.75211	8.13806	10.3011	7.59258	6.00238	8.15694	9.27922	9.65476	6.51804	7.04481	11.6057	11.0576	5.33736	7.78004	8.55452	6.51804	6.19109	9.69288
ENSG00000259834	3	3.88128	3.99993	2.94915	3.61012	4.66482	3.90291	4.28386	2.6015	2.61142	2.60646		10.5487	13.1917	9.44866	4.70077	4.7576	3.83339	2.49925	7.84054	9.81839	4.88721	3.51965	9.19461	9.2559	6.05642	3.57322	9.73624	21.8163	18.7568	5.42112	7.8509	14.8738	12.3842	3.41768	8.79357	18.345	15.5705	4.4194	2.81686	2.73831	2.51352	2.3384	2.53615	2.51886	2.3352	2.81686	2.63723	2.51619
ENSG00000260135	3	6.10783	3.30734	6.65999	5.35839	3.36298	3.74483	3.5539	9.01841	2.982	6.0002		17.4412	14.6573	13.5672	18.2576	4.02686	7.9911	11.0777	8.73586	7.30683	8.82427	14.6633	13.0885	8.66365	10.1275	14.6662	16.4139	21.4265	20.574	32.3614	18.9957	11.1514	12.1528	20.2912	17.7048	16.289	16.3634	26.3263	13.4798	10.6784	9.72457	9.12002	2.53615	2.83772	2.87601	13.4798	6.60729	6.28115
ENSG00000260196	16	11.7919	12.6029	7.23383	10.5429	7.27855	5.75435	6.51645	5.5823	3.85086	4.71658		53.5542	51.7849	14.0614	5.49049	37.5192	12.7428	10.6787	28.7016	45.2313	12.8238	4.98592	41.1279	44.8451	13.2093	7.05171	43.7924	64.2965	21.1797	10.1064	31.1608	41.2848	21.7969	6.98374	37.4766	52.7907	21.4883	8.54506	5.90117	6.91024	6.90286	4.96801	6.00966	5.38859	4.22804	5.90117	6.45995	6.14573
ENSG00000260248	3	2.30665	2.34072	2.2	2.28246	2.26158	2.2	2.23079	4.80833	8.23063	6.51948		2.2	2.56639	2.2	3.5162	2.80895	2.49698	2.2	2.2	3.1209	2.57496	2.2	2.2	2.83208	2.42398	2.63873	2.2954	2.32991	2.2	2.2	2.2	2.46588	2.43146	2.2	2.2477	2.3979	2.31573	2.2	3.43372	4.21867	3.61086	3.1688	5.22532	7.14232	8.14891	3.43372	4.72199	5.37659
ENSG00000260997	8	3.40126	5.04432	2.58561	3.67706	6.8811	6.85753	6.86931	17.9141	13.7575	15.8358		8.02467	12.3368	11.0961	6.9383	8.89847	8.88204	7.78598	4.79644	10.4044	5.94959	4.25279	6.41055	10.5466	8.64257	6.32569	18.2264	57.2814	79.5323	32.3614	13.7372	25.4205	28.1235	10.5498	15.9818	41.3509	53.8279	21.4556	25.5527	23.7325	33.7091	21.1608	17.9989	28.187	17.0723	25.5527	20.8657	30.9481
ENSG00000261005	3	6.83438	6.91082	5.84235	6.52918	7.84681	5.9791	6.91296	12.9316	10.555	11.7433		30.5467	17.5884	13.732	15.4936	15.7187	11.4064	13.0727	10.3474	9.23236	10.0116	11.5842	20.4471	14.1798	11.7167	13.3835	29.5785	28.1818	14.5166	20.209	11.9321	12.8353	13.0786	15.7684	20.7553	20.5086	13.7976	17.9887	12.6867	9.87096	9.41105	11.888	8.02653	7.62061	10.853	12.6867	8.94874	8.51583
ENSG00000261618	17	2.3861	2.43333	2.5194	2.44628	2.50915	2.28578	2.39746	4.12743	5.25649	4.69196		15.0143	19.7867	11.4256	9.04422	9.62921	10.2184	5.49174	16.8833	27.3993	9.26173	6.01232	15.9488	18.9384	10.3019	6.84942	8.5915	27.0126	10.8822	4.68905	12.0106	37.2966	20.5625	5.94001	10.301	32.1546	15.7223	5.31453	7.31115	6.10277	3.4541	3.8608	5.44941	5.86688	4.63365	7.31115	5.77609	4.66049
ENSG00000261827	10	9.3836	10.3774	10.7146	10.1585	5.77036	5.94577	5.85806	47.1269	40.1863	43.6566		26.2753	83.0502	30.2062	29.8401	51.2815	25.3644	16.3644	13.1229	73.9468	37.5711	12.4639	19.6991	69.4262	31.0472	19.5562	15.0784	50.0065	49.4474	23.4301	12.0891	50.9453	57.1331	21.248	13.5837	50.4759	53.2903	22.339	48.9934	56.5696	50.953	39.9833	54.8629	49.0723	41.8144	48.9934	55.7162	50.0126
ENSG00000262001	17	3.36467	3.84437	3.79469	3.66791	2.86664	3.62252	3.24458	2.55932	2.63959	2.59946		7.73343	4.03195	3.02371	2.46324	4.63581	2.79396	2.7985	5.78129	5.63246	2.76244	3.66628	6.75736	4.76674	2.86004	2.976	4.48949	5.44773	3.00765	2.63924	4.71151	5.03609	4.20598	3.59163	4.6005	5.24191	3.60682	3.11544	2.46437	2.73831	2.2	2.7536	2.2	2.51886	2.47041	2.46437	2.46916	2.35943
ENSG00000262533	11	2.72336	2.48886	2.23717	2.48313	2.54578	2.2	2.37289	2.46783	2.69177	2.5798		16.7617	2.93278	2.2	2.2	2.68716	2.49698	2.49925	3.81158	3.70693	2.26249	2.2	10.2866	3.10896	2.31982	2.29975	9.83164	7.65618	2.40191	2.49283	6.59514	4.7702	2.66292	2.37395	8.21339	6.21319	2.53242	2.43339	2.72874	2.73831	2.82705	2.6152	2.76024	2.51886	2.47041	2.72874	2.74928	2.67295
ENSG00000263050	12	2.45587	2.34072	2.2964	2.36433	2.3026	2.32867	2.31564	2.39583	2.2	2.29791		22.0039	2.93278	2.2	2.46324	3.17432	2.2	2.3995	5.06504	4.04181	2.2	2.2	13.5345	3.38297	2.2	2.35425	11.9303	9.21509	2.80574	2.2	12.1676	5.30197	2.43146	2.28698	12.0489	7.25853	2.6186	2.24349	2.72874	2.33458	2.35676	2.2	2.98434	2.2	2.2	2.72874	2.65946	2.27838
ENSG00000264469	14	6.67045	6.79976	7.1165	6.86224	6.74696	7.53498	7.14097	7.29996	5.22498	6.26247		6.47142	8.06225	19.4979	9.30746	6.34087	9.03053	6.38948	6.31849	8.0603	12.9488	10.7044	6.39496	7.48781	13.8258	8.80045	6.96977	7.13654	12.6994	10.8385	7.61544	6.89727	10.5325	9.85398	7.29261	7.01691	11.616	10.3462	6.69428	6.37192	7.84343	6.35201	6.45785	7.14232	5.30966	6.69428	6.41489	7.49288
ENSG00000265150	2	17.1339	35.0512	89.2104	47.1319	29.1143	157.901	93.5076	10.2143	11.7727	10.9935		39.3808	7.20734	19.1685	11.2818	25.3402	11.2579	7.68623	61.739	61.5564	21.0729	65.8364	50.5599	31.368	17.1664	28.2681	19.3712	27.2724	41.169	13.9132	128.011	121.582	161.058	181.46	73.691	74.427	101.114	97.6864	12.3342	8.65975	4.86495	8.84322	75.3678	14.4761	10.9882	12.3342	42.0138	9.67052
ENSG00000267034	18	28.3461	36.7422	14.9111	26.6665	7.86223	10.8575	9.35984	4.05132	4.51133	4.28133		229.75	153.397	155.41	100.783	92.5685	137.623	88.1841	97.1043	146.866	97.877	75.9537	163.427	130.944	130.303	88.307	124.306	113.272	121.328	98.8335	100.07	104.92	103.579	86.9156	112.188	109.096	112.454	92.8746	7.39927	7.04481	6.7461	7.45921	7.46629	8.89605	6.66169	7.39927	7.25555	7.82107
ENSG00000267596	9	2.28255	2.35556	2.25924	2.29911	2.27027	2.30564	2.28795	6.37453	11.6329	9.0037		2.68539	6.84095	26.0876	85.5152	12.9176	27.5917	61.152	2.55813	4.12553	7.94937	16.5695	2.62176	7.96134	20.5429	54.4122	2.77237	10.2544	26.4294	29.4331	3.29879	7.87217	27.6606	56.6476	3.03558	9.06327	27.045	43.0404	11.6292	10.2747	8.94076	9.39682	25.3941	24.5202	27.7533	11.6292	17.8344	16.7305
ENSG00000268734	11	6.6009	10.9178	11.5069	9.6752	3.82727	6.10608	4.96668	8.92248	14.1277	11.5251		40.3516	19.4204	28.7235	12.3347	20.9557	28.9281	30.1299	29.4178	34.2642	36.5087	30.7924	34.8847	24.8801	31.3868	24.419	14.4106	15.9704	36.525	29.4331	21.7427	25.9522	37.8448	35.7731	18.0767	20.9613	37.1849	32.6031	9.33798	9.6018	12.5463	11.6112	15.4217	19.259	18.5595	9.33798	12.5118	15.9026
ENSG00000269640	3	12.8773	9.04773	11.5114	11.1455	25.5621	19.2551	22.4086	14.8573	13.2589	14.0581		11.1312	7.81799	15.5441	29.5769	6.21908	9.17902	9.58147	13.302	10.9067	11.7615	18.4757	12.2166	8.3146	12.1615	19.2113	23.0916	19.348	12.9013	14.7916	13.5803	13.8102	8.2951	11.0717	18.3359	16.5791	10.5982	12.9316	9.7786	11.0822	14.1139	14.5176	10.3796	9.21491	9.90655	9.7786	10.7309	11.6644
ENSG00000269826	3	2.23494	2.2	2.25924	2.23139	2.2	2.2	2.2	2.23917	2.2	2.21958		2.49123	2.32213	2.2	2.2	2.56537	2.34849	2.29975	2.28953	2.2	2.2	2.2	2.39038	2.3625	2.2495	2.23325	2.2	2.32991	2.40191	2.2	2.35697	2.2	2.2	2.2	2.27848	2.26495	2.30096	2.2	2.2	2.2	2.2	2.2	2.2	2.2	2.2	2.2	2.2	2.2
ENSG00000270069	3	4.01297	4.65543	4.8319	4.5001	2.98646	3.38185	3.18415	16.6122	9.82764	13.2199		31.1292	12.3368	5.3301	3.12134	8.28952	4.72432	3.1975	17.9577	15.3438	6.63701	3.37302	24.5434	11.99	5.56381	3.23062	6.11121	12.4628	6.03633	2.78566	9.10665	13.1012	5.74905	3.06977	7.60893	12.782	5.89269	2.92771	21.6752	14.0429	14.2707	9.53522	9.81931	9.21491	6.52648	21.6752	11.9311	11.7428
ENSG00000271474	3	2.2	2.2	2.2	2.2	2.4037	2.2	2.30185	2.63132	2.8058	2.71856		2.39416	2.2	2.69423	3.12134	2.32179	2.34849	2.29975	2.2	2.2	2.2	2.2	2.29708	2.2406	2.41424	2.54036	2.86777	2.58973	2.2	2.49283	2.35697	2.37726	2.2	2.28698	2.61237	2.48349	2.2	2.3899	2.90499	2.73831	2.82705	3.0304	3.09639	2.51886	2.74081	2.90499	2.91735	2.67295
ENSG00000272016	6	2.6654	2.77773	2.31847	2.5872	3.04283	2.64558	2.8442	3.80046	3.72483	3.76264		9.96622	9.28355	8.29546	9.30746	8.28952	7.39714	4.39449	4.88597	7.80914	3.94981	3.22639	7.4261	8.46074	6.54747	5.64278	16.9863	62.218	39.9575	20.3554	10.7548	45.4503	20.0224	7.33164	13.8706	53.8341	29.99	13.8435	7.83989	4.75699	4.70819	4.41441	6.00966	4.43202	3.28162	7.83989	5.38332	4.5701
ENSG00000272463	5	2.3562	2.49628	2.57051	2.47433	3.94474	3.5137	3.72922	3.45731	3.17021	3.31376		2.49123	2.2	2.52948	2.72648	2.32179	2.49698	2.69875	2.2	2.28372	2.69995	2.49326	2.34562	2.2685	2.57547	2.63949	4.2987	3.36918	3.8153	3.2249	3.29879	2.90902	2.89438	2.80884	3.79874	3.1391	3.35484	3.01687	2.90499	3.00747	3.14057	3.3072	4.32893	3.95373	4.22804	2.90499	3.6682	3.54715
ENSG00000272476	6	3.0044	2.95553	3.26854	3.07616	3.19475	2.81078	3.00276	2.38267	2.37137	2.37702		4.43279	4.03195	3.18845	2.8581	3.90507	3.09094	3.1975	3.09532	2.53487	3.44986	3.66628	3.76406	3.49063	3.24308	3.24062	3.53554	3.75891	3.00765	2.78566	2.98485	3.17491	2.97153	2.54791	3.26019	3.46691	2.98959	2.66678	2.28812	2.46916	2.67029	2.7536	3.20844	2.67829	2.3352	2.28812	2.8388	2.67429
ENSG00000272512	5	2.22081	2.2	2.27433	2.23171	2.40216	2.2	2.30108	2.30133	2.30852	2.30493		2.78247	2.32213	2.36474	2.46324	2.32179	2.2	2.2	2.28953	2.28372	2.32499	2.2	2.536	2.30921	2.29658	2.28775	2.77237	2.97945	2.2	2.34641	2.51394	2.37726	2.27715	2.2	2.64316	2.67835	2.23858	2.27321	2.2	2.2	2.2	2.2	2.31205	2.2	2.2	2.2	2.25602	2.2
ENSG00000272565	17	7.58587	9.17379	9.98764	8.91577	6.39916	8.75897	7.57907	7.09147	5.64808	6.36977		5.88896	7.32947	7.96598	4.30591	5.73192	9.476	6.88823	10.1684	8.81376	9.44921	8.94487	8.02867	7.29172	8.96373	6.713	5.92042	6.09727	9.46883	6.15319	6.59514	7.78355	11.3812	7.15769	6.25778	6.94041	10.425	6.65544	6.34179	5.56445	6.43257	6.35201	5.33736	5.22916	6.79689	6.34179	5.45091	5.83087
ENSG00000272669	13	3.19	2.5037	2.49733	2.73034	4.5239	3.58993	4.05691	2.48099	2.62242	2.5517		3.55909	4.27621	4.50639	5.62211	2.80895	3.38792	3.39699	3.00579	2.78603	3.82482	2.78651	3.28244	3.2904	3.90638	3.9352	4.77568	11.0338	7.2478	4.39622	3.53424	5.65648	4.12883	3.3307	4.15496	8.34515	5.68832	3.86346	2.99311	3.14205	2.51352	2.7536	2.87229	2.83772	2.3352	2.99311	3.00717	2.67562
ENSG00000272825	3	2.42528	2.71478	2.3928	2.51095	2.97932	2.77107	2.87519	18.9778	13.3447	16.1613		2.68539	2.44426	5.98907	7.20154	2.68716	6.35771	5.49174	3.54299	3.37206	5.63712	6.74546	3.11419	2.83449	5.99464	6.47958	9.06847	8.56554	13.9109	17.7199	7.53696	9.46747	7.90934	16.5512	8.30272	9.01651	10.9101	17.1356	11.8054	9.87096	17.2491	10.504	6.00966	8.89605	8.55452	11.8054	7.94031	13.0726
ENSG00000272941	8	4.87603	3.69623	3.59606	4.05611	8.9627	5.31907	7.14088	17.5655	15.9595	16.7625		3.46201	3.54343	6.4833	11.0185	3.05253	3.38792	5.19249	3.36392	2.78603	4.44975	4.69267	3.41297	3.12733	4.77366	6.96789	8.20991	13.8918	7.65162	9.95997	4.00515	5.21334	5.51759	3.3307	6.10753	9.55258	6.58461	6.64533	17.1809	20.2335	17.0924	16.1784	17.6627	16.2298	12.7458	17.1809	18.9481	16.6611
ENSG00000273124	3	2.23474	2.27778	2.2	2.23751	2.23079	2.2	2.21539	3.12732	3.8852	3.50626		3.46201	3.66556	3.02371	2.98972	3.29611	2.34849	2.599	2.2	2.28372	2.26249	2.49326	2.83101	3.0818	2.5449	2.69399	2.58158	4.01873	3.20956	2.93207	2.27848	2.64314	3.04869	2.98279	2.43003	3.33093	3.12912	2.95743	2.81686	2.73831	2.67029	2.6152	3.54458	3.63487	3.41682	2.81686	3.14145	3.15258
ENSG00000273320	3	2.31729	2.27036	2.35564	2.31443	2.49587	2.41127	2.45357	2.36349	2.37137	2.36743		3.55909	2.44426	2.36474	2.33162	2.56537	2.79396	2.49925	3.72205	2.86975	2.38748	2.93314	3.64057	2.62646	2.51539	2.588	3.91712	3.10936	2.2	2.34641	3.37727	3.52942	2.66292	2.98279	3.64719	3.31939	2.43146	2.6646	2.55249	2.46916	2.2	2.2	2.4241	2.35943	2.3352	2.55249	2.44663	2.27971
ENTPD5	3	16.3112	18.4844	25.7545	20.1833	23.874	25.4653	24.6697	33.2674	34.8333	34.0504		13.8493	14.413	15.8736	42.4756	13.6483	19.8703	30.4291	24.0459	19.6135	20.323	27.5666	18.9476	15.8916	18.689	33.4904	22.9962	18.6984	19.9683	24.455	19.859	19.1279	21.5655	20.8131	21.4276	18.9132	20.7669	22.634	35.1581	35.4408	32.2983	33.4785	36.1508	38.7094	35.1894	35.1581	35.7958	35.5038
EPM2AIP1	3	35.928	32.6503	45.236	37.9381	37.391	45.0052	41.1981	42.6643	35.38	39.0222		52.7775	59.3569	96.2678	96.8345	33.013	89.5119	86.1891	78.4816	67.0819	98.7519	128.3	65.6296	53.1506	94.8439	103.774	121.063	113.662	112.646	138.805	127.069	109.617	141.77	153.801	124.066	111.639	127.208	146.303	42.4723	44.7267	45.1528	46.6265	39.6243	51.3044	50.1969	42.4723	42.1755	48.2286
EPSTI1	1	29.1618	27.4949	62.3831	39.6799	398.447	404.96	401.703	117.596	149.989	133.792		30.0613	40.671	172.214	425.752	34.718	100.055	141.251	42.8477	58.7937	184.867	247.215	36.4545	44.7276	152.379	271.406	407.058	351.006	272.56	287.855	340.704	395.884	242.687	246.431	373.881	373.445	257.623	267.143	154.918	129.376	126.512	119.01	177.22	160.195	145.65	154.918	153.298	143.354
EREG	9	5.7137	8.76266	15.6622	10.0462	14.0197	21.4487	17.7342	41.4183	91.0246	66.2214		116.363	26.0154	47.0099	38.527	27.8978	92.0363	73.5209	172.849	57.4542	54.2568	45.7484	144.606	37.1225	64.4343	52.5988	344.288	298.263	190.786	110.693	421.308	631.014	335.348	193.462	382.798	464.638	263.067	152.078	84.9477	46.2071	43.1149	23.6521	115.033	124.323	116.717	84.9477	80.6201	83.719
ERICH1	5	24.9199	22.8841	25.9809	24.5949	25.3151	27.6964	26.5058	39.3292	43.9581	41.6437		27.7315	27.6031	34.3247	66.2987	25.7055	37.986	41.6011	26.1947	25.9761	31.8842	34.898	26.9631	26.4282	34.7317	47.5993	49.1346	50.786	39.9575	30.0187	42.9335	42.9688	36.6103	50.2983	46.0341	46.8774	38.2839	40.1585	48.9053	44.8613	44.0554	37.3537	44.8906	40.9414	43.4368	48.9053	44.8759	42.4984
ERN1	7	31.9914	27.2505	26.5545	28.5988	33.1923	27.3835	30.2879	63.3684	53.5287	58.4485		117.043	46.4111	66.12	66.8252	34.9616	78.2267	78.7079	54.666	50.5056	48.6949	48.0944	85.8545	43.9594	64.3472	64.5425	90.6316	69.7527	78.1189	94.2947	70.2462	62.9986	50.8065	65.2583	80.4389	66.3757	64.4627	79.7765	82.5684	58.1845	73.8402	59.9129	56.2075	79.364	63.1764	82.5684	57.196	76.6021
ERO1A	3	116.406	143.093	207.927	155.809	134.888	172.288	153.588	228.369	195.534	211.951		108.112	167.564	293.629	228.849	100.972	255.226	215.963	172.401	179.851	266.484	276.834	140.256	149.462	271.78	240.549	132.319	128.861	216.227	190.489	131.386	162.793	217.998	214.511	131.853	145.827	217.112	202.5	244.186	235.289	228.094	214.921	212.291	205.792	208.249	244.186	223.79	216.943
ERO1B	13	22.2554	13.4735	29.5707	21.7665	22.9577	36.0997	29.5287	15.5983	11.1471	13.3727		28.9935	33.8317	38.2786	28.7872	12.1868	24.1765	16.5639	33.5363	36.6083	24.635	26.8334	31.2649	27.5423	29.03	24.0615	32.8219	41.4325	43.592	21.0875	47.7211	56.6174	52.4267	36.7299	40.2715	49.025	48.0094	28.9087	14.5372	17.9456	17.4059	12.9952	13.5169	14.6355	16.2611	14.5372	15.7313	16.0207
ERRFI1	17	5.24801	5.49236	8.35109	6.36382	4.25788	5.66294	4.96041	5.32733	8.12077	6.72405		15.2084	7.4516	5.98907	5.09563	7.68057	5.16979	5.39199	15.1822	6.88824	4.32477	3.95953	15.1953	7.34013	5.16121	4.81572	3.53554	3.10936	4.42103	3.07849	5.2609	4.14981	3.82022	4.63536	4.39822	3.62959	4.12063	3.85692	8.54487	8.3906	6.27581	4.82961	13.1808	6.98289	7.4729	8.54487	10.7857	6.62935
ESPL1	11	20.929	24.9468	20.9474	22.2744	4.75915	4.43109	4.59512	8.96907	9.69428	9.33167		36.8568	24.9162	23.946	10.8869	23.1479	23.5825	20.1549	39.6245	33.5944	24.4476	12.4639	38.2406	27.2195	23.992	14.5019	27.0982	49.8766	25.4199	9.08148	23.0769	26.2181	11.0726	5.41815	25.0876	38.0474	18.2463	7.24981	10.2192	12.9663	10.8219	9.12002	8.25063	12.7224	8.68972	10.2192	10.6084	11.7721
ETS1	3	6.98529	13.4774	13.4488	11.3039	5.99642	17.2179	11.6072	15.1946	13.3939	14.2942		8.02467	9.52781	9.77814	9.5707	9.62921	12.5943	20.1549	14.2869	10.7393	8.69929	14.5167	11.1558	9.96544	10.3572	14.7474	9.06847	15.5806	15.7281	15.6701	24.2542	24.091	22.0284	35.1643	16.6613	19.8358	18.8782	25.4172	12.246	10.9476	12.2328	12.8568	9.59521	10.4903	11.7994	12.246	10.2714	11.3616
ETS2	18	152.555	119.741	177.297	149.865	116.087	149.91	132.998	27.8201	27.1935	27.5068		525.546	262.582	170.731	112.892	266.485	155.144	107.835	426.852	318.991	201.553	108.212	476.199	282.686	175.81	109.646	308.038	327.752	188.363	106.447	372.962	394.732	241.144	111.269	340.5	361.242	214.753	108.858	84.7714	40.9585	34.3362	29.8801	50.0448	38.0717	28.8349	84.7714	45.5017	36.2039
ETV3	15	67.9496	71.5739	83.3467	74.2901	57.8628	61.9481	59.9055	39.5858	43.0963	41.341		306.248	240.232	190.665	116.314	137.022	148.165	105.441	153.778	157.749	172.994	124.634	230.013	178.334	170.608	115.463	323.492	406.867	189.574	139.683	236.634	287.05	175.718	124.229	280.063	346.958	182.646	131.956	40.093	55.7621	46.8771	46.2113	53.7424	44.2894	50.1969	40.093	54.7523	45.5833
ETV3L	17	2.28275	2.49628	2.8237	2.53424	2.27916	2.45416	2.36666	2.2	2.2	2.2		3.46201	5.86391	13.073	10.2288	4.02686	6.65469	7.88572	2.4686	3.1209	7.01197	8.94487	2.9653	4.33722	8.91322	9.0198	2.96316	7.26645	10.6803	9.52072	3.06333	4.06118	5.36328	7.07071	3.01325	5.66382	8.02179	8.29572	2.2	2.2	2.2	2.3384	2.2	2.35943	2.2	2.2	2.2	2.27971
ETV5	13	143.646	212.048	117.311	157.669	140.755	154.335	147.545	26.7595	50.538	38.6488		66.5626	135.322	82.759	51.689	77.9536	87.7301	74.0197	122.084	139.247	100.252	52.0534	94.3232	117.508	90.2469	59.254	110.665	51.9552	70.8501	62.0835	118.75	90.2073	68.166	34.2075	114.707	71.0812	69.508	48.1455	31.2807	32.0764	26.4981	24.8977	58.8966	47.9563	47.7633	31.2807	45.4865	37.2272
ETV7	1	2.52883	2.9407	2.34866	2.60606	19.3704	6.57152	12.971	63.4982	66.5073	65.0028		2.29708	3.4213	8.13072	55.2427	3.29611	4.87281	10.579	2.4686	2.95347	5.51214	6.15895	2.38284	3.22363	6.17189	23.9935	17.7495	26.6229	21.1797	20.6482	4.55454	13.3671	8.68087	7.67955	11.152	19.995	14.9303	14.1639	74.1967	66.2592	59.4181	66.2794	69.8774	60.8701	62.23	74.1967	68.0683	60.1441
EXOC3L4	8	2.24781	2.2	2.23717	2.22833	2.24838	2.24289	2.24563	5.05346	9.17817	7.11582		2.2	2.2	2.69423	4.56915	2.44358	3.53641	3.1975	2.28953	2.36744	2.51247	3.07977	2.24477	2.33701	2.91437	3.61547	2.2954	2.58973	5.22868	4.98187	2.27848	3.70667	4.43744	3.85256	2.28694	3.1482	4.83306	4.41722	10.043	6.10277	7.52991	5.66001	11.0518	11.6064	10.9882	10.043	8.57731	9.56813
EXOSC9	3	23.4017	24.9468	35.0986	27.8157	39.9401	33.663	36.8016	24.0467	22.0404	23.0436		18.0237	23.5728	47.1746	62.3501	24.4876	31.4525	31.0276	34.3421	30.4131	37.4461	43.9889	26.1829	26.1579	38.6911	45.7889	48.5622	40.5232	34.1021	35.5825	27.786	33.3083	32.907	36.7299	38.1741	36.9157	33.5045	36.1562	26.2576	23.8671	26.6549	25.3129	21.6965	24.2013	21.8044	26.2576	22.7818	25.4281
EXT1	13	8.45543	6.87012	8.47425	7.93327	10.9666	12.7089	11.8377	3.78078	5.55322	4.667		8.80129	5.74178	9.94289	17.7311	5.73192	7.10016	8.28472	9.54165	8.31145	4.19978	9.38475	9.17147	6.59505	7.08094	11.8002	12.4073	11.5534	12.6994	16.1094	10.3624	10.0879	6.28912	7.15769	11.3849	10.8207	9.49427	11.6335	5.90117	5.83361	3.61086	3.8608	6.23375	4.59145	4.76885	5.90117	6.03368	4.10115
EZH2	3	19.3643	26.0024	37.0695	27.4787	19.961	20.9754	20.4682	22.1179	19.7088	20.9134		27.8285	23.5728	56.2355	41.6859	29.7246	63.0808	64.0447	46.0709	39.371	51.6321	56.5989	36.9497	30.8895	56.9828	54.1098	41.7891	65.5956	82.3591	61.7907	40.1866	80.1038	89.6146	77.1742	40.9878	72.8497	85.9868	69.4824	30.3994	27.9044	21.1682	21.2992	34.1339	27.3899	23.6972	30.3994	31.0192	24.279
F3	10	5.5269	10.2328	5.59385	7.11786	3.70311	2.97916	3.34113	132.675	75.3249	104		353.913	41.5259	119.991	23.5224	62.8516	73.3266	28.7334	401.872	50.4219	37.3212	24.634	377.893	51.5998	76.8795	25.6299	319.485	90.2783	27.6409	6.59243	426.331	119.189	21.4112	9.50607	372.908	104.733	24.526	8.04925	186.113	100.038	133.566	104.616	64.0509	66.9285	52.6306	186.113	82.0446	100.247
FAM107B	3	128.586	122.196	141.309	130.697	88.8383	152.492	120.665	154.005	166.724	160.365		247.71	354.79	118.343	50.3728	178.552	116.24	80.3039	146.526	231.589	167.869	102.347	197.118	254.977	134.151	77.6744	118.01	163.157	155.451	131.484	168.509	257.448	271.465	177.198	143.26	210.303	213.458	154.341	173.688	182.938	159.119	148.489	211.395	191.603	175.395	173.688	197.167	175.361
FAM124A	8	2.41464	2.7222	2.23717	2.458	2.41371	2.2	2.30685	25.3107	30.4672	27.8889		2.49123	3.29917	3.18845	2.72648	4.87939	3.38792	3.59649	2.55813	2.70231	2.69995	2.78651	2.52468	3.62696	3.09211	3.03649	2.39079	2.45982	3.00765	2.34641	2.59242	2.55451	2.58577	2.28698	2.49161	2.50716	2.79671	2.3167	21.0584	22.6559	31.3577	28.9113	24.6097	37.5934	33.0262	21.0584	23.6328	34.4756
FAM126A	16	45.807	79.8035	119.645	81.7517	36.6755	66.1329	51.4042	14.7253	17.458	16.0916		40.0603	94.5304	50.9637	21.6797	67.845	59.22	34.1199	93.3439	107.602	100.189	52.7865	66.7021	89.9924	70.1243	36.1954	35.3976	24.1546	22.3912	21.5267	56.5899	47.7547	47.7204	38.8173	45.9937	35.9546	35.0558	30.172	15.8591	25.6166	16.3086	13.964	24.7218	15.7515	18.4243	15.8591	25.1692	16.0301
FAM129A	9	15.6349	30.3471	44.0206	30.0009	21.9434	19.9622	20.9528	216.722	165.193	190.957		29.5759	188.815	370.728	804.29	117.292	337.341	423.243	30.7608	152.056	276.357	406.306	30.1684	152.721	328.142	544.613	19.6574	204.468	475.28	604.695	13.3448	200.992	555.543	663.486	16.5011	202.73	515.411	634.091	149.19	197.069	204.423	200.666	179.013	203.241	150.652	149.19	188.041	203.832
FAM162A	17	25.8211	23.3469	30.362	26.51	30.5167	32.6716	31.5941	32.6894	28.4286	30.559		22.9746	21.863	60.6835	37.0792	23.6351	32.1949	29.4316	24.6726	22.0413	37.6336	49.5607	23.8236	22.5131	43.504	38.6905	25.2857	19.9975	25.218	23.8693	28.0999	27.1044	24.883	29.7717	26.6928	23.551	25.0505	26.8205	30.9282	26.4241	27.4387	37.0769	26.5146	20.8533	21.6692	30.9282	26.4693	24.146
FAM177A1,LOC101927178	12	27.057	27.0948	32.5259	28.8926	23.0188	29.0395	26.0292	28.7443	33.7571	31.2507		35.5948	42.3808	44.8682	74.9856	31.3079	37.8375	45.1921	35.4165	43.2221	52.757	52.7865	35.5056	38.9703	45.1542	57.6547	36.5424	51.0458	60.9564	46.4172	35.1636	51.8315	67.7031	60.2137	35.853	51.4387	64.3297	53.3154	33.4837	35.4408	30.7307	29.1881	44.5544	40.782	43.1664	33.4837	39.9976	35.7563
FAM188A	3	16.6265	22.3546	28.0204	22.3338	19.7621	32.4437	26.1029	40.3824	31.1934	35.7879		20.936	23.5728	38.608	54.7162	19.4942	43.0347	52.5735	29.4178	32.0875	40.5708	67.7426	25.1769	25.0515	40.7378	58.3441	24.5225	26.6229	47.8321	83.1672	35.0066	49.8817	61.8394	153.453	29.7646	38.2523	54.8358	118.31	35.07	36.652	46.0933	45.7961	26.9628	35.5208	42.6256	35.07	31.8074	40.8071
FAM189B	3	17.2202	13.0698	9.84469	13.3782	31.1142	22.7887	26.9514	24.5952	25.0861	24.8406		12.0049	8.18438	11.5903	21.9429	11.6996	13.0397	12.574	12.5858	8.73005	6.32455	9.23813	12.2953	9.53802	10.3182	14.585	21.1837	22.8555	18.9587	21.5267	14.6791	14.6965	9.2981	11.6805	17.9314	18.776	14.1284	16.6036	25.3764	21.5793	22.2655	21.8528	19.0073	22.2881	24.914	25.3764	20.2933	22.2768
FAM208B	3	37.7277	46.6941	48.5691	44.3303	46.5707	51.1826	48.8766	62.6365	62.6625	62.6495		31.0321	114.193	64.3078	49.9779	43.9741	63.5262	51.2768	42.8477	63.3145	64.2557	62.0241	36.9399	73.8273	64.0299	54.4263	46.5589	58.5805	76.9074	55.202	45.602	57.2378	80.2791	48.9936	46.0805	57.9092	78.5933	52.0978	59.392	62.2219	71.9591	60.8817	50.8291	70.4359	62.906	59.392	56.5255	71.1975
FAM20A	9	9.31773	7.28126	3.95845	6.85248	8.5334	7.33888	7.93614	160.451	111.121	135.786		6.47142	9.52781	9.94289	17.073	6.09729	6.06073	14.8682	3.72205	8.56261	6.63701	8.35836	5.09674	8.06257	7.54688	13.4332	7.06517	15.9704	17.5453	15.6701	9.10665	22.2299	16.8591	25.9447	8.08591	19.1001	17.2022	20.8074	224.887	168.269	169.935	151.672	108.422	100.409	98.1938	224.887	138.346	135.172
FAM26F	9	9.82429	5.51823	8.53349	7.95867	23.8119	22.6679	23.2399	398.554	459.295	428.924		8.89837	8.18438	14.5557	67.2201	5.73192	5.31828	13.4717	11.959	9.31607	10.8865	18.6223	10.4287	7.74412	10.2535	33.1047	20.039	19.7377	41.3709	38.95	14.2082	31.8017	27.6606	28.815	17.1236	25.7697	34.5157	33.8825	665.151	536.744	446.15	485.909	662.839	466.459	472.299	665.151	599.792	456.305
FAM43A	5	3.74335	3.01106	3.65415	3.46952	4.26674	4.76148	4.51411	6.53821	5.50688	6.02254		2.78247	3.05491	8.78969	7.06992	3.53969	5.91224	4.79349	4.25924	4.12553	5.19967	4.10616	3.52086	3.57338	6.63387	5.32319	20.6113	32.9884	24.4103	10.1064	16.3272	38.1829	17.0134	7.24467	18.4693	35.5856	20.7119	8.67552	5.90117	4.62241	4.70819	6.07521	4.32893	4.11316	4.76885	5.90117	4.47567	4.41067
FAM46A	2	133.552	71.2743	123.526	109.45	370.688	294.062	332.375	52.8303	54.2107	53.5205		25.6928	35.9079	245.36	150.009	22.539	131.238	68.5335	46.5185	31.9201	184.493	97.6546	36.1057	30.1223	187.03	105.399	128.599	29.6108	82.3591	133.095	104.701	34.815	54.047	78.6528	116.65	32.2129	68.203	105.874	62.7406	56.5696	41.704	56.7297	70.7738	56.4061	50.6025	62.7406	63.6717	49.0551
FAM49A	3	94.5081	64.3817	77.9994	78.9631	107.069	134.744	120.906	49.6203	78.9888	64.3046		128.207	79.0199	56.4002	107.891	64.3131	47.3409	60.9525	93.7021	60.3007	29.2595	69.0622	110.955	67.8779	44.3335	79.3017	230.291	322.556	227.534	85.8027	196.057	244.508	221.778	86.1328	213.174	283.532	224.656	85.9677	72.7867	53.3397	49.3853	59.7745	83.2112	72.5085	84.6736	72.7867	68.2755	60.9469
FAM57A	16	9.96269	10.218	6.38245	8.85438	3.54694	2.82033	3.18363	3.27162	3.57063	3.42113		10.5487	25.4047	21.8043	5.62211	17.4238	15.5641	5.69123	6.76615	11.3253	12.9488	4.69267	8.65742	18.0513	16.7724	5.33534	6.96977	13.5021	8.25736	3.66414	3.92666	5.03609	5.05467	2.80884	5.44822	9.26909	6.65602	3.23649	3.43372	3.54578	2.98381	2.7536	3.54458	3.63487	3.68723	3.43372	3.54518	3.30934
FAM60A	3	10.0366	10.3218	15.6264	11.9949	14.0841	17.2527	15.6684	10.9388	12.2468	11.5928		8.80129	21.7408	29.5472	45.2396	15.5969	29.0766	36.4141	14.1078	16.8507	23.1352	34.898	11.4545	18.0628	27.253	38.8506	19.6574	32.209	28.2467	24.455	20.4869	27.9907	32.0583	35.5992	20.0721	30.0998	30.1525	30.0271	11.8054	12.1588	10.0381	13.6872	11.8362	13.5195	12.4754	11.8054	11.9975	11.7788
FAM65B	8	2.72044	2.56664	3.86205	3.04971	4.63491	4.62962	4.63227	17.3615	13.0642	15.2128		2.97662	2.32213	3.02371	6.9383	2.56537	3.23943	4.99299	3.18486	3.20462	2.76244	5.71906	3.08074	2.69737	3.00853	5.88345	5.25266	3.23927	4.21912	6.15319	3.37727	3.44079	3.58876	11.2456	4.31496	3.34003	3.90394	8.6994	10.9242	9.06349	13.6436	16.3168	7.91448	10.4903	10.4474	10.9242	8.48899	12.067
FAM69A	3	7.26196	8.07007	10.8668	8.73295	11.729	13.1584	12.4437	11.0475	14.1902	12.6189		5.98603	11.1155	8.62495	9.43908	5.85371	7.10016	7.08773	7.66147	5.7999	7.6994	7.62522	6.82375	7.5897	7.80817	8.05068	10.2132	6.61691	8.25736	6.00678	10.2054	7.78355	9.68386	7.85351	10.2093	7.20023	8.97061	6.93014	10.3073	13.5046	9.88133	9.53522	15.4217	14.3167	13.557	10.3073	14.4632	12.099
FAS	8	8.06514	6.91823	14.7819	9.92176	29.8679	32.5214	31.1946	46.1963	37.2944	41.7453		10.5487	7.32947	16.2031	36.5527	8.65489	13.6337	24.0452	22.1657	17.1856	15.886	32.6985	16.3572	11.0567	15.2409	31.0988	56.003	50.0065	32.6887	51.2488	55.805	100.577	47.7976	59.4309	55.904	75.2917	40.2431	55.3399	66.2656	59.5303	44.8392	56.1761	60.3533	43.6517	49.1153	66.2656	59.9418	44.2455
FBN2	18	30.1177	32.1464	94.5528	52.2723	25.5623	59.8013	42.6818	3.95381	3.33024	3.64202		26.1782	26.3818	17.1915	15.8884	17.7892	27.5917	18.3594	124.412	92.5323	57.069	46.1883	75.2949	45.5677	33.9508	26.8121	26.4304	20.5172	13.1032	7.76375	65.4586	37.0307	24.8059	19.4214	45.9445	28.7739	18.9546	13.5926	3.78622	4.35325	3.29733	2.892	3.88073	4.11316	3.68723	3.78622	4.11699	3.70525
FBXO6	8	11.0963	11.0772	10.6055	10.9263	43.2309	29.0244	36.1276	84.0001	92.9197	88.4599		11.1312	14.5351	24.2755	91.8329	22.0518	24.1765	34.2196	8.73586	14.2555	26.2599	33.4317	9.93351	16.9475	24.9039	53.1614	32.5358	38.3147	46.0149	59.8873	21.8997	31.1813	41.3167	46.5583	27.2177	34.748	43.6658	53.2228	95.6987	84.4273	79.4836	89.669	105.733	84.944	85.8904	95.6987	95.0801	82.2138
FCAMR	17	2.23474	2.2	2.27433	2.23636	2.49591	2.97916	2.73754	2.26216	2.2	2.23108		4.62694	3.90982	5.00062	4.43753	4.27044	4.57584	3.09775	3.09532	3.37206	3.76233	3.51965	3.86113	3.85077	4.44626	3.68498	7.63754	15.061	9.87266	6.15319	10.8333	38.2715	22.5685	8.72328	9.23543	26.6662	16.2206	7.43823	2.2	2.33458	2.35676	2.3384	2.4241	2.2	2.3352	2.2	2.37934	2.27838
FCAR	11	11.0518	22.6432	25.3435	19.6795	4.59328	9.84379	7.21853	17.5356	29.7474	23.6415		71.8048	37.0071	55.0823	20.7584	54.6916	68.2779	53.8703	59.1426	66.2447	79.9415	48.9742	65.4737	52.6478	67.7672	41.2009	27.8614	33.1183	59.7449	69.6971	43.326	54.0472	81.3592	68.3025	35.5937	43.5828	70.5521	68.9998	21.0584	22.3867	23.5196	21.9912	29.6519	39.0283	41.4088	21.0584	26.0193	31.2739
FEM1C	3	41.5214	44.6977	79.6356	55.2849	41.5758	65.948	53.7619	92.0405	77.0358	84.5381		52.6805	81.4625	66.12	48.6617	31.5515	55.8048	40.6036	66.1261	74.4491	80.129	58.9449	59.4033	62.4877	67.3512	49.4034	35.97	52.6047	53.0818	36.7538	44.0323	69.6457	67.5488	43.3401	40.0012	61.1252	60.3153	40.047	171.485	106.767	88.5758	82.8874	99.1221	94.6692	75.8854	171.485	102.945	91.6225
FERMT2	18	2.8482	5.10727	6.51019	4.82189	2.63669	2.60587	2.62128	2.70283	3.23989	2.97136		7.53928	21.863	12.0845	8.2545	24.1223	20.1673	11.776	4.88597	50.087	43.008	13.7836	6.21262	32.0241	25.0866	11.2713	2.58158	4.40845	6.64206	4.39622	2.90636	10.531	14.8531	8.98421	2.74397	7.46973	10.7476	6.69021	2.46437	3.27663	2.98381	2.3384	4.44097	3.63487	2.47041	2.46437	3.8588	3.30934
FEZ1	15	2.46041	2.70737	3.7517	2.97316	2.22344	2.837	2.53022	2.26216	2.23984	2.251		4.43279	5.37538	9.11917	12.4663	4.51402	6.20922	9.78097	4.25924	8.56261	19.0732	30.0592	4.34602	6.15067	11.4672	17.4355	3.63093	4.66827	6.64206	12.3026	4.2406	6.01099	11.767	23.8573	3.93577	5.33963	9.20453	18.0799	2.72874	2.46916	2.51352	2.2	2.2	2.2	2.47041	2.72874	2.33458	2.35676
FFAR2	18	4.39949	6.79234	5.91554	5.70246	6.40444	5.56049	5.98247	9.26324	5.15864	7.21094		39.575	15.3901	117.684	231.745	30.09	80.751	76.4137	38.7292	37.4455	88.4406	112.611	39.1521	27.6419	95.6253	140.256	72.0295	34.0277	26.4294	58.5696	72.9932	52.2747	21.4112	40.6438	72.5113	43.1512	23.9203	49.6067	15.771	11.6205	11.9192	14.5176	6.3458	6.98289	4.90405	15.771	8.98314	9.45107
FFAR3	16	2.31023	2.34072	2.37771	2.34289	2.27031	2.2	2.23515	2.2	2.2	2.2		3.0737	2.32213	3.18845	3.38458	2.68716	2.79396	2.69875	2.55813	2.86975	4.26227	2.93314	2.81591	2.62635	3.4149	3.00549	2.67698	2.2	3.00765	2.2	3.14182	2.82039	2.58577	2.2	2.9094	2.5102	2.79671	2.2	2.2	2.2	2.2	2.2	2.2	2.35943	2.2	2.2	2.2	2.27971
FGD2	3	94.6155	59.3558	57.8355	70.6023	246.753	184.633	215.693	73.4022	103.414	88.4083		79.4739	51.4185	57.7181	171.2	41.5383	35.3132	38.8081	65.0517	54.0218	48.07	44.2821	72.2628	48.9928	47.0338	84.7633	194.04	155.233	109.011	84.3385	109.253	99.2474	57.0559	33.6857	151.647	127.24	83.0337	59.0121	98.6949	112.016	103.155	77.7666	131.056	109.815	114.013	98.6949	121.536	106.485
FGL2	8	432.253	182.414	189.549	268.072	1086.82	833.521	960.173	2241.58	1527.41	1884.5		432.934	365.415	243.877	502.486	111.811	132.128	103.346	222.36	179.348	143.997	134.458	327.647	218.858	173.334	246.763	1218.87	719.817	731.91	793.57	604.491	580.407	504.467	304.271	911.683	650.112	618.189	548.921	1923.64	1868.93	1825.65	1914.06	1297.03	1343	1059.75	1923.64	1582.98	1584.33
FGR	8	66.593	121.775	66.2256	84.8646	59.6668	49.4076	54.5372	611.623	570.352	590.987		65.6889	150.222	178.309	109.865	199.257	192.118	191.225	67.3796	143.601	140.685	112.464	66.5342	164.36	170.371	137.851	54.2859	88.4596	133.443	166.477	51.5669	87.0167	118.161	149.539	52.9264	87.7382	125.802	158.008	534.376	490.719	574.538	557.462	466.642	496.592	544.768	534.376	478.68	535.565
FICD	3	16.7963	22.836	20.9308	20.1877	15.7415	12.4094	14.0755	27.9023	24.2291	26.0657		18.3149	39.8161	25.5934	16.0201	31.7951	39.7679	21.0527	16.7938	20.7018	27.5097	17.3026	17.5543	30.771	30.957	18.1251	15.2692	31.6893	71.4558	14.4988	13.1094	16.0259	45.4058	20.2042	14.1893	23.8576	58.4308	17.3515	27.5795	33.8259	28.8495	25.5897	26.6266	28.9842	20.858	27.5795	30.2262	28.9169
FILIP1L	18	21.6649	19.8026	41.887	27.7848	6.7218	12.9932	9.8575	4.56478	7.69118	6.12798		44.3318	30.4121	93.632	128.555	23.0262	113.567	130.278	78.392	39.0362	78.5041	140.763	61.3619	30.8248	95.2345	133.199	18.5126	20.2574	56.5143	121.381	48.8199	45.7162	82.2079	207.814	33.6663	32.9868	69.3611	164.598	7.22302	5.2953	5.33524	4.41441	6.68195	11.1281	10.5826	7.22302	5.98862	8.23165
FJX1	17	3.86407	4.39244	2.91312	3.72321	2.79363	2.51691	2.65527	2.23917	2.33153	2.28535		12.0049	10.627	5.3301	4.70077	14.2572	6.80318	5.29224	8.2882	9.9021	4.69973	4.25279	10.1465	11.5954	5.611	4.7486	5.44345	11.2936	4.01721	3.51773	6.59514	10.531	3.3573	2.98279	6.01929	10.9123	3.68725	3.25026	2.28812	2.33458	2.35676	2.3384	2.64819	2.51886	2.60561	2.28812	2.49139	2.43781
FKBP5	14	81.7866	86.521	96.2169	88.1748	96.1903	99.8738	98.0321	126.731	113.717	120.224		96.6567	115.781	166.613	256.752	80.8766	168.063	219.754	81.9733	104.671	143.809	288.857	89.315	100.443	159.495	255.121	119.727	149.777	174.431	231.046	100.934	116.264	172.323	243.822	110.33	133.02	173.377	237.434	115.967	110.805	123.377	123.3	92.5113	115.395	91.8393	115.967	101.658	119.386
FLNA	7	471.19	1294.65	352.233	706.024	281.548	168.091	224.82	1616.97	1806.99	1711.98		698.442	1740.48	1637.93	1520.56	2124.76	2244.84	2260.13	663.486	1310.97	950.846	677.567	680.964	1725.4	1611.2	1486.09	272.932	910.654	1507.25	1738.97	253.665	494.793	547.828	550.503	263.299	702.723	1027.54	1144.74	1462.31	1691.43	1708.87	1685.56	1550.15	1863.22	1754.56	1462.31	1620.79	1786.05
FLT1	3	3.00816	4.07029	2.92707	3.33518	2.54408	2.43431	2.4892	9.11192	8.4145	8.76321		4.23863	6.59669	10.1076	14.9671	7.3152	10.6639	6.98798	3.00579	6.21849	9.07425	11.2909	3.62221	6.71012	9.9486	11.082	2.86777	4.14864	4.21912	3.37132	2.59242	2.73177	2.97153	3.06977	2.7301	3.4402	3.59533	3.22054	8.45675	10.9476	10.1949	7.87441	8.92292	9.21491	9.90655	8.45675	9.93525	9.70488
FLVCR2	1	21.2503	29.8096	15.8425	22.3008	77.779	62.7602	70.2696	63.5405	82.2855	72.913		27.8285	72.0585	30.0414	22.3378	56.1531	31.7494	37.0126	12.1381	38.5338	23.6352	18.7689	19.9833	55.5818	28.4753	26.0398	58.4833	91.5774	67.6195	83.0208	43.6399	71.6841	70.9435	55.4299	51.0616	81.6308	69.2815	69.2254	56.8364	62.491	64.5912	58.2521	75.704	71.3925	65.61	56.8364	69.0975	67.9919
FMNL2	8	66.6974	95.912	124.395	95.668	97.8315	106.495	102.163	337.389	256.292	296.84		38.8954	109.919	220.978	197.655	40.564	206.819	162.099	85.7337	100.904	205.865	178.886	62.3145	83.7956	211.221	179.547	64.5886	67.2844	164.537	258.718	91.4371	121.404	174.175	251.476	78.0128	94.3444	169.356	255.097	328.873	351.834	404.294	343.634	217.109	325.205	308.569	328.873	284.472	364.749
FMNL3	3	144.503	123.741	86.1782	118.141	173.4	95.9246	134.662	245.02	189.162	217.091		159.466	489.988	423.116	528.415	308.746	400.895	384.939	95.9404	258.211	261.922	278.153	127.703	352.315	361.978	397.169	123.161	383.093	477.501	593.861	109.489	221.11	311.353	364.198	116.325	302.102	394.427	479.03	189.991	205.682	277.944	240.941	136.546	224.126	185.264	189.991	171.114	251.035
FMR1	3	57.8629	58.7824	59.9804	58.8752	82.3921	75.5998	78.996	79.4703	71.0664	75.2683		43.2639	49.2201	64.1431	98.5455	22.539	68.4264	66.339	48.0406	42.9709	54.9442	62.464	45.6522	38.2433	62.5046	75.7828	68.1183	58.5805	76.5036	89.0238	61.7699	54.579	59.8335	71.6077	64.9441	56.5798	68.1685	80.3157	70.143	79.3133	78.3863	69.601	65.8437	82.2337	75.4798	70.143	72.5785	80.31
FN1	11	48.4668	908.979	30.9389	329.462	15.2575	15.1878	15.2227	52.6591	354.909	203.784		29.4789	32.4883	33.501	52.4787	323.848	528.893	1139.74	21.9867	18.6088	17.1359	68.7689	25.7328	124.982	193.177	420.331	11.6442	14.9311	48.6398	104.251	19.7021	17.2667	24.5744	51.1681	15.6731	16.0989	36.6071	77.7095	24.6714	27.097	31.9848	23.3753	135.762	179.008	371.573	24.6714	81.4295	105.496
FNDC3A	3	170.339	137.211	224.075	177.208	183.486	241.618	212.552	171.422	129.871	150.646		123.644	278.458	138.936	109.47	78.9279	140.741	104.144	132.828	206.138	191.804	129.619	128.236	187.842	157.16	114.411	168.57	169.393	145.759	158.278	198.961	196.915	209.202	189.809	183.765	183.154	177.481	174.044	126.63	174.191	158.178	154.579	120.411	146.006	131.048	126.63	147.301	152.092
FNDC3B	3	153.457	263.378	238.788	218.541	142.938	189.8	166.369	195.174	221.01	208.092		119.47	600.149	462.49	555.66	333.226	676.343	619.65	164.791	480.903	594.698	528.007	142.13	471.426	577.844	567.772	131.842	375.948	596.427	716.117	192.761	448.086	750.432	806.737	162.302	412.017	673.43	761.427	193.78	272.971	211.634	203.711	277.952	278.811	268.684	193.78	275.462	245.222
FNIP2	3	143.517	156.031	131.989	143.846	119.421	128.006	123.713	318.428	292.842	305.635		209.267	628.728	118.343	99.4669	226.172	116.834	122.498	106.863	343.855	126.061	63.4903	158.065	399.585	120.413	95.1517	121.254	385.951	168.374	155.789	123.223	367.878	323.235	127.273	122.238	376.915	245.804	141.531	252.999	476.723	316.508	286.059	368.375	334.452	300.457	252.999	422.549	325.48
FOS	3	33.0488	59.1118	43.4285	45.1964	47.6246	110.988	79.3062	60.197	49.0859	54.6414		17.0529	10.9934	12.0845	17.073	10.7253	28.1857	34.1199	40.7884	10.4881	17.8233	40.6164	28.9207	10.7356	19.3645	30.6031	37.5917	15.4507	24.0065	33.0934	48.349	8.49257	16.6277	43.4271	42.9704	11.9716	20.3171	38.2603	64.0625	35.9791	43.4284	38.5993	28.9796	37.7528	34.7838	64.0625	32.4794	40.5906
FOSB	2	11.1884	5.95144	2.91312	6.68431	18.0028	2.73136	10.3671	3.97028	3.27357	3.62192		81.7067	3.90982	2.2	2.2	9.26384	2.79396	2.49925	14.645	2.61859	2.32499	2.49326	48.1759	5.26409	2.43965	2.3975	119.727	46.1092	5.02677	2.2	30.7684	13.8102	3.12584	2.2	75.2478	29.9597	4.0763	2.2	3.87434	3.14205	3.14057	2.892	2.87229	2.51886	2.3352	3.87434	3.00717	2.82972
FOSL1	14	5.8194	7.31074	4.82378	5.98464	9.06832	9.22271	9.14551	7.39714	8.62622	8.01168		62.097	31.267	8.95443	6.14859	32.0386	6.65469	5.79098	21.1809	29.3248	7.88688	5.86569	41.6389	30.8768	7.832	5.93509	17.0817	30.9099	19.3625	9.52072	15.9348	27.5475	16.6277	7.76653	16.5083	29.2287	17.9951	8.64363	23.3496	11.0822	8.47048	6.76721	13.5169	8.89605	7.6081	23.3496	12.2995	8.68326
FOSL2	17	114.819	102.864	79.089	98.9239	80.2583	57.6535	68.9559	172.613	148.843	160.728		992.296	389.597	130.699	129.345	261.613	160.49	162.897	360.24	258.128	130.748	106.012	676.268	303.113	140.646	132.751	581.155	724.234	276.195	259.304	355.224	514.114	182.893	184.939	468.19	619.174	229.544	222.121	170.603	178.632	176.833	163.99	122.54	175.978	158.224	170.603	150.586	176.406
FOXC1	12	2.61177	2.92587	2.33357	2.62374	3.37496	2.73136	3.05316	2.2	2.54858	2.37429		3.0737	2.81065	2.85897	3.64782	2.80895	2.79396	2.69875	2.55813	2.45116	2.51247	2.34663	2.81591	2.69025	2.7218	2.89773	3.15395	3.49909	2.80574	2.93207	3.14182	2.46588	2.66292	2.54791	3.14789	2.98249	2.73433	2.73999	2.55249	2.87289	2.51352	2.3384	2.76024	2.83772	2.3352	2.55249	2.81657	2.67562
FOXF1	3	2.34874	2.2	2.3115	2.28675	2.30106	2.2	2.25053	2.35666	2.40021	2.37844		2.49123	2.2	2.2	2.98972	2.56537	2.2	2.29975	2.28953	2.78603	2.2	2.34663	2.39038	2.51713	2.2	2.54536	2.96316	2.97945	2.2	2.2	2.27848	2.90902	2.43146	2.28698	2.62082	2.94424	2.31573	2.24349	2.2	2.33458	2.2	2.2	2.53615	2.51886	2.2	2.2	2.43536	2.35943
FOXO3	3	56.6215	27.484	28.1086	37.4047	70.4908	50.7475	60.6192	31.2992	33.9707	32.6349		76.3674	49.098	21.4748	27.3393	36.0577	27.8887	38.2096	41.7733	25.7249	16.6359	21.4082	59.0704	36.9602	21.9998	28.9857	99.5034	85.2119	28.0447	64.8654	71.5804	78.6857	26.5033	40.4699	85.5419	81.9488	27.274	52.6676	40.2692	32.4801	35.12	34.1705	38.6158	39.9848	41.4088	40.2692	35.548	37.5524
FPGS	3	50.0786	47.7971	30.6768	42.8508	49.4842	36.936	43.2101	59.1594	56.8008	57.9801		55.4957	63.2651	75.3456	83.8041	84.6521	68.8719	68.733	43.2954	52.0962	46.7576	51.1736	49.3955	66.6711	63.6584	67.9036	49.7069	83.523	87.205	75.2608	42.8551	72.2159	56.8245	54.2123	46.281	77.8695	72.0147	64.7365	68.2924	60.4723	59.7316	68.6322	62.9304	54.493	55.1994	68.2924	61.7014	57.1123
FPR1	17	91.8413	122.76	78.6794	97.7602	87.2901	129.126	108.208	22.247	31.9154	27.0812		50.7389	37.7399	47.9983	25.365	89.8891	55.6563	45.3916	76.0642	61.389	89.5029	52.7865	63.4015	63.006	64.3859	41.181	80.7105	86.6409	92.0509	38.6572	159.797	147.106	116.695	51.1681	120.254	116.874	104.373	44.9126	36.4799	27.2315	19.4438	36.2465	56.4316	39.3471	46.6817	36.4799	41.8316	29.3955
FPR2	8	12.3456	15.4769	19.8498	15.8908	27.7874	50.7555	39.2715	74.2287	58.802	66.5153		7.92759	17.0999	43.715	19.0473	9.26384	24.7704	22.2497	27.8958	28.7388	54.6942	31.6722	17.9117	18.3675	41.0599	24.323	34.2529	83.2632	178.065	59.1552	51.8023	92.0685	120.013	56.4737	43.0276	87.6659	149.039	57.8144	91.2044	65.1826	58.6343	87.0394	55.3111	63.1022	61.9595	91.2044	60.2468	60.8682
FRMD3	3	8.51268	6.45898	14.997	9.98955	17.8253	18.6704	18.2478	16.54	9.08414	12.8121		10.5487	4.39834	3.68268	18.2576	4.63581	3.38792	4.19499	19.8379	7.55799	4.13729	5.42581	15.1933	5.53071	3.73596	9.2928	23.187	15.1909	8.05545	12.449	17.3475	11.24	6.59773	6.46187	20.2673	13.2155	7.32659	9.45544	24.7595	18.3494	16.7789	18.9464	11.1639	11.1281	11.529	24.7595	14.7566	13.9535
FRMD6	14	4.59433	4.985	6.42419	5.33451	3.06587	3.60586	3.33587	3.75477	4.62669	4.19073		4.04448	6.59669	3.3532	3.64782	5.36655	3.98188	3.39699	4.88597	7.30683	4.63723	4.39941	4.46522	6.42336	3.99077	3.81474	2.48619	3.10936	3.61338	3.07849	3.14182	4.50432	3.12584	3.3307	2.814	3.80684	3.36961	3.20459	3.3456	4.35325	3.61086	2.892	6.794	4.75088	3.95763	3.3456	5.57362	4.18087
FSCN1	18	176.396	228.811	216.721	207.309	31.6006	42.1683	36.8845	12.8858	17.2557	15.0708		309.84	248.537	395.275	805.079	374.391	270.669	369.677	494.718	356.664	187.555	197.215	402.279	326.531	284.5	457.324	403.72	1040.95	915.852	492.396	213.638	358.483	290.213	173.11	308.679	699.718	603.032	332.753	10.748	7.7177	12.8598	15.348	13.0687	15.2732	12.0698	10.748	10.3932	14.0665
FSD1L	14	9.93059	14.5253	18.6603	14.372	5.64674	11.1847	8.4157	11.8154	12.5559	12.1856		12.5873	54.716	43.3856	20.7584	16.2059	31.4525	18.2597	10.9742	50.087	34.7589	23.0211	11.7807	40.3363	36.5323	20.6797	6.58819	32.7286	64.9946	36.1682	9.3421	55.4653	74.3383	43.862	7.96515	44.0969	69.6665	40.0151	8.10426	13.7737	14.741	9.25842	17.3266	14.6355	13.557	8.10426	15.5501	14.6882
FSTL3	2	7.09968	5.47391	5.57521	6.0496	6.13919	5.35559	5.74739	3.89164	4.06107	3.97636		10.8399	7.32947	7.96598	6.14859	8.04594	6.35771	4.59399	10.437	6.55336	4.76222	4.25279	10.6385	7.30959	6.36197	4.99845	66.8781	298.652	161.912	9.95997	31.0039	128.229	64.0769	7.94048	48.941	213.441	112.995	8.95022	4.31496	2.73831	4.39467	3.9992	3.54458	3.31601	3.82243	4.31496	3.14145	3.85534
FTH1	7	2003.64	2401.49	2014.85	2139.99	1308.78	1441.3	1375.04	5454.89	5688.59	5571.74		2635.44	3055.82	4935.9	8537.99	4422.58	4362.3	6211.81	2576.08	3456.85	4637.44	6601.03	2605.76	3645.08	4645.22	7116.94	1700.72	2598.56	4203.99	6900.08	1992.81	2613.7	4108.91	6373.18	1846.76	2606.13	4156.45	6636.63	5792.34	5200.15	5310.47	5796.61	5747.16	5213.16	5485.61	5792.34	5473.65	5261.82
FUT4	5	21.823	23.3061	13.0575	19.3955	51.1378	28.3922	39.765	40.5098	32.9756	36.7427		53.7483	56.6701	83.9122	120.526	42.878	50.7561	43.3966	39.4455	52.2637	50.6947	45.3085	46.5969	50.6039	61.7877	69.7437	60.582	69.2331	78.9266	100.005	37.5181	45.8048	53.3526	64.0407	49.0501	57.5189	66.1396	82.0228	51.4609	47.5528	51.7368	44.1353	40.6327	36.1585	36.0006	51.4609	44.0928	43.9477
FXYD6	13	46.9836	51.0119	47.3239	48.4398	24.8656	20.6068	22.7362	15.0884	18.453	16.7707		42.5844	37.4956	31.0299	23.5224	55.4224	33.3828	23.6462	66.1261	60.7193	38.8835	25.3672	54.3552	51.2124	34.4321	24.1786	24.4271	27.922	26.0256	22.1124	26.7657	29.3201	15.2389	14.7247	25.5964	28.621	20.6323	18.4185	14.0966	12.5625	15.995	13.4104	12.7326	11.1281	13.4218	14.0966	12.6475	13.5616
FYTTD1	3	90.0664	95.7536	126.148	103.989	118.881	137.88	128.38	177.103	142.56	159.831		89.3759	132.391	141.737	159.222	87.0879	122.625	99.0568	100.327	134.81	173.306	153.226	94.8517	118.096	145.889	137.168	115.244	127.952	151.413	124.163	119.221	121.582	175.409	143.451	117.232	124.767	163.411	133.807	142.228	166.655	156.924	151.949	140.244	145.846	136.862	142.228	153.449	151.385
FZD1	5	95.52	99.6322	72.8167	89.323	90.9932	81.2446	86.1189	81.9053	120.387	101.146		114.034	145.092	507.794	289.789	145.547	444.402	292.371	102.924	147.954	254.61	246.628	108.479	146.198	402.269	276.263	165.612	205.767	378.766	299.861	100.855	134.433	207.659	236.864	133.234	170.1	293.212	268.362	147.075	89.5412	96.7274	90.6378	158.62	170.558	145.244	147.075	124.081	133.643
FZD4	5	2.70767	2.65184	2.45204	2.60385	2.23079	2.30564	2.26821	2.58533	2.91365	2.74949		2.97662	2.93278	2.2	2.8581	4.39223	3.23943	3.59649	3.36392	3.28834	2.51247	3.22639	3.17027	3.53778	2.65063	3.227	4.01251	6.74682	3.61338	2.34641	3.45575	9.37885	4.43744	2.63489	3.73413	8.06283	4.02541	2.49065	2.72874	2.60373	2.82705	2.3384	2.98434	2.51886	2.87601	2.72874	2.79404	2.67295
FZD6	3	3.01088	3.61104	3.89109	3.50434	2.86094	2.98234	2.92164	2.93228	3.3079	3.12009		3.9474	4.88686	5.49485	2.72648	3.29611	4.42735	2.7985	4.34878	4.79527	5.51214	4.39941	4.14809	4.32608	5.14478	3.30813	2.48619	2.71964	4.82486	3.81056	3.29879	4.06118	6.67489	4.37443	2.89249	3.39041	5.74987	4.09249	4.57933	3.27663	3.61086	4.27601	2.98434	3.95373	3.28162	4.57933	3.13048	3.78229
G0S2	14	3.90738	9.42558	24.8406	12.7245	4.53278	3.65905	4.09591	8.87109	11.7584	10.3147		69.572	67.7839	417.35	154.747	85.1392	304.674	324.79	182.787	280.146	852.419	607.479	126.179	144.356	524.814	362.339	227.143	400.631	352.921	180.094	318.415	1364.23	713.167	457.264	272.779	882.431	533.044	318.679	42.2961	19.8297	13.6436	27.9425	33.2375	20.8533	30.9982	42.2961	26.5336	17.2484
GABPB1,FLJ10038	3	19.9081	22.9322	26.1842	23.0082	17.7278	22.4337	20.0808	20.0646	19.501	19.7828		20.8389	34.3202	33.0068	27.2077	25.462	32.0464	26.8381	29.776	38.8687	39.5084	32.4053	25.3075	32.8836	34.8539	28.8171	27.8614	39.0942	42.5824	24.6014	30.376	50.4135	53.6612	35.8601	29.1187	44.7538	48.1218	30.2308	23.3496	18.8877	17.4059	18.9464	24.9459	24.6796	20.858	23.3496	21.9168	21.0427
GADD45A	14	8.67023	10.6923	11.0608	10.1411	11.098	17.4314	14.2647	4.72526	4.24344	4.48435		8.60713	4.15408	5.65959	4.56915	6.34087	8.43657	7.88572	15.1822	4.37668	5.01219	5.71906	11.8947	4.95721	6.36945	6.05798	15.2692	6.87672	6.03633	6.2996	22.1351	8.40394	5.8262	8.28839	18.7021	7.64033	5.93127	7.294	5.46056	4.89156	5.492	4.96801	3.99278	3.15658	4.63365	5.46056	4.44217	4.32429
GADD45B	18	52.4169	36.0233	27.7628	38.7343	39.5078	23.607	31.5574	42.6786	48.3293	45.5039		735.623	143.505	78.3109	122.895	140.797	35.6102	39.0076	359.166	136.15	62.5684	35.4845	547.394	140.151	58.8298	65.7957	774.045	374.519	90.0317	48.1741	619.011	389.858	86.297	38.6434	696.528	382.188	88.1644	43.4088	38.683	47.5528	34.3362	45.2425	60.2412	46.2026	46.9521	38.683	53.897	40.2694
GADD45G	8	10.2903	7.43664	3.876	7.20096	6.71532	4.39138	5.55335	29.3407	36.9076	33.1242		31.2263	11.604	11.4256	36.9476	16.4495	11.1094	25.3419	14.4659	7.13939	3.44986	8.06511	22.8461	11.731	8.6616	23.4515	16.6047	16.1003	18.353	39.5357	12.6385	13.0126	10.2239	18.9866	14.6216	14.5564	14.2884	29.2611	29.6944	36.3829	37.1579	49.6713	49.9328	47.3186	51.1433	29.6944	43.1578	42.2383
GALM	3	135.109	143.443	149.224	142.592	123.128	131.059	127.094	158.861	162.679	160.77		92.094	59.3569	27.5703	27.2077	101.459	36.7981	28.4341	116.443	76.2072	31.5093	27.8598	104.269	79.0078	31.9592	27.8339	91.204	60.6591	29.4581	34.5576	102.503	84.9783	27.0433	19.4214	96.8537	72.8187	28.2507	26.9895	128.304	122.647	120.242	156.932	149.32	103.438	125.37	128.304	135.984	111.84
GALNT3	3	6.81565	6.35154	10.221	7.79608	7.54741	10.145	8.84619	4.37528	4.23144	4.30336		12.1019	9.28355	8.78969	4.56915	6.46266	5.91224	3.99549	12.5858	9.48351	8.63679	3.95953	12.3438	8.40991	7.77958	4.17473	11.0718	12.7226	10.8822	5.71395	10.5194	10.9741	10.6869	5.85303	10.7956	11.8484	10.7845	5.78349	4.93182	5.2953	5.17848	3.4456	5.11327	5.70745	5.17446	4.93182	5.20428	5.44297
GAREM1	13	3.41376	3.01106	2.54147	2.98876	7.42763	4.83134	6.12949	3.25164	2.55958	2.90561		2.39416	3.4213	5.82433	14.309	2.32179	3.23943	3.1975	2.64766	2.53487	3.01241	3.22639	2.52091	2.75932	4.02539	6.91096	4.77568	3.23927	6.23824	5.2747	3.76969	3.44079	3.74306	2.80884	4.27269	3.34003	4.99065	4.04177	2.64062	3.81494	2.67029	3.4456	2.64819	2.99715	2.60561	2.64062	3.23157	2.83372
GBP1	9	35.9054	41.4719	38.6071	38.6615	149.943	97.9071	123.925	4338.82	4208.17	4273.49		181.988	223.744	508.618	2490.34	168.566	354.269	630.123	114.742	235.775	511.457	734.605	148.365	209.361	458.114	1285.02	501.5	952.095	1096.56	721.827	341.646	870.309	1039.76	621.041	421.573	911.202	1068.16	671.434	5384.41	5014.7	4838.31	5197.33	5095.82	5395.55	5347.03	5384.41	5055.26	5116.93
GBP1P1	9	2.72384	2.64442	2.37073	2.57967	7.84311	3.94655	5.89483	113.243	87.5615	100.402		2.68539	3.4213	13.2377	51.9522	3.29611	7.54563	11.377	2.55813	3.20462	10.0116	12.6106	2.62176	3.30735	10.265	25.3132	12.6935	27.4023	29.4581	32.215	6.04575	32.4221	33.91	22.8136	9.36963	29.9122	31.684	27.5143	119.58	116.457	141.718	134.649	101.027	120.497	108.74	119.58	108.742	131.107
GBP2	10	70.9609	93.7028	114.024	92.8959	104.74	82.3791	93.5597	1049.45	1090.3	1069.88		540.593	488.767	607.793	1148.87	407.275	468.458	489.776	426.942	457.043	539.454	603.813	483.767	451.028	538.568	747.486	552.059	694.225	776.533	526.657	609.122	763.689	928.347	736.373	580.591	728.957	852.44	631.515	1322.2	1231.84	1122.42	1096.53	1246.5	1337.9	1222.4	1322.2	1239.17	1230.16
GBP3	9	6.15253	33.4648	29.3003	22.9725	17.5939	53.4358	35.5148	29.1202	264.929	147.024		6.08311	6.2303	29.5472	56.2956	43.1216	112.231	227.335	36.2223	34.5991	69.7551	141.643	21.1527	27.9836	70.5111	141.758	30.2463	48.5775	71.6577	79.6532	63.4965	112.542	159.515	236.342	46.8714	80.5595	115.587	157.998	25.7289	30.8651	41.5472	39.1529	292.294	350.235	425.925	25.7289	161.58	195.891
GBP4	9	16.5882	10.6957	10.0932	12.459	81.0169	48.8713	64.9441	1654	1681.21	1667.61		15.6938	25.2826	119.826	828.244	14.2572	61.8929	161.4	10.616	20.2832	91.5652	232.259	13.1549	19.941	91.0947	407.301	77.944	213.172	423.59	509.819	37.9105	178.746	364.974	378.376	57.9273	195.959	394.282	444.097	2003.13	2106.33	1860.3	1880.71	1882.94	2158.17	2078.78	2003.13	1994.63	2009.23
GBP5	9	24.4287	23.0581	10.94	19.4756	37.8097	41.5141	39.6619	5875.27	5101.82	5488.55		31.7116	29.435	74.3571	319.798	29.9682	50.0137	98.1591	21.4495	20.953	73.9421	103.666	26.5806	26.7854	66.1043	173.874	46.6543	73.3901	122.741	104.983	56.1974	133.103	145.705	86.7417	51.4259	103.247	134.223	95.8623	6289.79	6277.98	5974.67	5740.55	5233.42	5550.04	5327.97	6289.79	5755.7	5762.35
GBP7	9	2.25554	2.2	2.2	2.21851	2.96593	2.41127	2.6886	10.3756	12.5217	11.4486		2.49123	2.2	2.85897	6.80669	2.2	2.64547	2.7985	2.2	2.28372	2.51247	2.78651	2.34562	2.22791	2.6723	4.13056	2.2954	3.23927	5.22868	5.12829	2.35697	3.17491	3.12584	3.93954	2.32618	3.20709	4.17726	4.53391	12.0698	14.8503	12.8598	14.3792	10.4916	15.911	12.3402	12.0698	12.671	14.3854
GCH1	9	14.2108	33.4317	40.1078	29.2501	39.9003	43.6203	41.7603	576.015	558.389	567.202		202.18	235.835	592.472	908.006	191.097	431.929	448.38	192.098	365.371	670.627	720.382	197.139	264.101	565.009	692.256	231.149	443.111	714.949	598.4	238.831	481.233	856.826	812.304	234.99	462.172	785.888	705.352	875.149	835.373	698.85	652.128	855.003	794.247	731.348	875.149	845.188	746.548
GCKR	14	2.2	2.27778	2.2	2.22593	2.2	2.2	2.2	2.2	2.2	2.2		2.29708	3.05491	3.18845	2.33162	2.56537	2.34849	2.29975	2.28953	2.36744	2.26249	2.2	2.29331	2.66257	2.59981	2.27712	2.2	2.32991	2.2	2.2	2.2	2.28863	2.58577	2.37395	2.2	2.30927	2.39288	2.28698	2.2	2.2	2.2	2.2	2.31205	2.2	2.2	2.2	2.25602	2.2
GCLM	3	31.7487	37.5058	44.367	37.8738	19.3165	30.5868	24.9517	64.7461	59.7566	62.2513		31.0321	126.406	96.9268	72.8797	34.718	77.4843	60.5535	37.0281	62.0587	71.6299	49.7074	34.0301	74.3944	82.0137	61.0469	18.3218	26.2332	104.569	78.9212	26.1378	31.4472	123.485	86.1328	22.2298	28.8402	114.027	82.527	63.9744	105.018	66.7859	48.2873	74.5835	75.8565	50.1969	63.9744	89.8006	71.3212
GCNT1	13	64.3161	69.1567	108.986	80.8195	222.194	313.98	268.087	36.738	57.282	47.01		25.4016	12.9475	44.8682	54.3214	13.6483	37.5405	19.8557	83.3163	14.8415	56.694	31.6722	54.359	13.8124	46.3676	35.2831	152.448	22.0761	39.7556	14.4988	172.747	39.6009	27.4291	7.85351	162.598	30.8385	33.5924	11.1762	41.6792	57.6462	30.5739	26.6969	80.9702	42.0574	40.8679	41.6792	69.3082	36.3157
GCNT4	3	2.23494	2.49628	2.33357	2.35493	2.52681	2.57965	2.55323	2.74199	2.38821	2.5651		4.62694	4.6426	3.51794	4.43753	4.02686	3.38792	2.69875	3.27439	4.04181	3.69984	2.78651	3.95067	4.23709	3.53523	3.3076	9.25926	26.2332	5.6325	4.10339	7.06605	20.9891	7.29211	3.76559	8.16266	23.6111	6.46231	3.93449	2.90499	3.00747	2.51352	2.6152	3.20844	2.83772	2.74081	2.90499	3.10795	2.67562
GEM	9	4.38228	4.92205	3.20233	4.16889	2.64688	2.2	2.42344	18.9282	17.5257	18.2269		60.835	15.8786	13.4025	18.3892	13.0393	6.95167	12.175	15.6299	9.81839	4.44975	6.15895	38.2324	12.9121	8.26797	12.241	37.6871	28.7014	8.45927	10.1064	25.039	22.673	6.90635	10.2889	31.3631	25.6872	7.68281	10.1976	37.273	19.5606	14.1139	8.15121	24.1615	12.2441	10.7178	37.273	21.8611	13.179
GFPT2	17	2.23474	2.27036	2.2	2.23503	2.23079	2.2	2.21539	2.2	2.44589	2.32294		2.29708	3.05491	2.69423	2.2	3.29611	2.34849	2.49925	2.28953	2.28372	2.2	2.2	2.29331	2.87825	2.41424	2.29975	2.2	2.45982	3.20956	2.2	2.2	2.2	2.43146	2.28698	2.2	2.32991	2.82051	2.24349	2.46437	2.2	2.35676	2.2	2.4241	2.35943	2.3352	2.46437	2.31205	2.3581
GIMAP4	1	99.5955	33.1913	176.4	103.062	352.75	427.418	390.084	233.993	147.095	190.544		48.1178	15.3901	44.8682	100.388	7.80236	16.158	29.1324	122.263	25.7249	79.754	139.737	85.1903	16.3058	46.9268	89.7524	320.725	177.447	149.192	172.334	322.653	238.836	158.975	184.243	321.689	208.142	154.084	178.288	198.979	170.826	235.148	279.139	100.131	150.151	165.525	198.979	135.479	192.65
GIMAP5	2	126.583	83.4135	149.621	119.872	200.873	243.137	222.005	205.274	175.691	190.482		101.996	103.08	136.63	198.05	51.6469	63.2293	88.1841	100.327	140.503	212.989	195.455	101.162	98.4098	137.616	160.563	392.081	396.604	283.665	310.549	383.792	567.468	433.949	354.283	387.937	482.036	358.807	332.416	249.297	227.888	228.878	235.82	192.123	189.37	198.649	249.297	210.005	209.124
GIMAP6	3	78.8058	59.1753	133.008	90.3297	217.346	279.846	248.596	144.539	103.877	124.208		21.5185	10.5049	25.5934	55.9008	7.55878	13.4852	23.3469	77.9444	25.1389	57.9439	82.8452	49.7314	14.4008	32.3408	54.031	94.4474	36.496	44.1977	66.1831	134.761	62.4669	43.7856	60.5616	114.604	49.4814	43.9916	63.3723	100.105	109.055	127.139	160.53	75.816	86.2195	96.8418	100.105	92.4355	106.679
GJA3	12	2.3558	2.34814	2.2	2.30131	2.43448	2.2	2.31724	2.30133	2.34253	2.32193		5.88896	6.10817	5.16536	24.5753	2.68716	4.13037	9.98047	2.82673	3.20462	2.2	3.22639	4.35784	3.99998	3.83191	12.5941	4.2987	5.31782	3.8153	13.4739	2.51394	2.46588	2.50861	2.89582	3.40632	3.89185	3.16195	8.18486	2.37625	2.46916	2.35676	2.6152	2.31205	2.2	2.47041	2.37625	2.3906	2.27838
GJA4	14	2.2	2.2	2.2	2.2	2.2	2.2	2.2	2.2	2.2	2.2		2.2	2.2	2.2	2.2	2.2	2.2	2.2	2.2	2.2	2.2	2.2	2.2	2.2	2.2	2.2	2.2	2.2	2.2	2.2	2.2	2.2	2.2	2.2	2.2	2.2	2.2	2.2	2.2	2.2	2.2	2.2	2.2	2.2	2.2	2.2	2.2	2.2
GJB2	10	4.00077	4.12582	3.10593	3.74417	3.32934	2.32549	2.82741	20.4701	11.0456	15.7578		136.944	132.147	158.376	461.026	53.352	84.0178	174.368	26.1947	35.0177	22.5728	28.7396	81.5693	73.5054	88.3221	221.378	81.1874	92.6167	85.5897	232.071	31.1608	72.4818	47.1032	48.7327	56.1741	82.5492	66.3464	140.402	29.2538	25.2129	17.5627	33.3401	13.0687	9.21491	11.3938	29.2538	19.1408	13.3888
GK	9	9.16174	9.55889	22.0769	13.5992	8.63948	11.9741	10.3068	137.115	137.093	137.104		12.3932	15.0237	24.7697	31.6828	11.0907	20.1673	25.3419	10.437	19.3623	20.3855	30.3525	11.4151	15.1589	21.7742	29.1257	11.0718	17.5293	25.6218	21.966	18.2109	32.9538	47.1032	44.1229	14.6413	25.2415	36.3625	33.0444	164.347	149.159	128.864	121.778	136.995	139.788	131.994	164.347	143.077	134.326
GK5	14	7.97634	11.0441	14.7113	11.2439	10.2098	13.4491	11.8294	7.69671	8.15894	7.92783		8.3159	8.55077	11.5903	4.83239	5.85371	12.1488	8.68372	12.4067	12.2462	13.2613	11.5842	10.3613	8.88357	12.3335	8.36676	7.25596	11.0338	9.26692	7.61733	11.2257	16.3804	16.6277	10.7237	9.24085	13.7071	12.9473	9.17054	5.90117	6.37192	6.90286	9.12002	6.68195	7.62061	7.6081	5.90117	6.52694	7.26173
GLCCI1	5	10.8333	12.0402	14.1676	12.347	9.15113	10.828	9.98959	4.75299	5.07662	4.91481		6.66558	3.4213	3.02371	3.64782	2.93074	5.0213	4.29474	10.0788	3.79065	2.88742	3.8129	8.37221	3.3809	3.64415	3.91849	7.54215	2.45982	3.00765	4.68905	8.00786	3.61804	3.28015	4.28745	7.77501	3.03893	3.1439	4.48825	3.52185	3.00747	3.61086	3.9992	4.21688	4.27259	5.44486	3.52185	3.61217	3.94172
GLIPR2	7	60.1233	76.2248	40.9593	59.1025	61.7523	47.6091	54.6807	179.347	157.397	168.372		74.2317	102.713	111.259	83.6725	91.3505	72.8811	61.0522	52.4277	58.6263	53.0694	34.6047	63.3297	84.23	79.07	59.7765	69.5492	115.091	194.824	130.898	46.3084	76.0269	126.108	88.3942	57.9288	95.5589	160.466	109.646	192.106	180.92	173.227	190.424	172.402	140.904	142.675	192.106	176.661	157.066
GLT1D1	1	3.58379	4.27396	4.13616	3.99797	16.1154	21.2176	18.6665	35.2693	23.8945	29.5819		3.0737	2.81065	3.51794	8.51774	3.17432	2.79396	5.89073	5.33363	5.21387	5.01219	8.06511	4.20367	3.73295	3.7747	7.49119	14.6014	8.95527	8.8631	14.6452	16.8766	15.8487	8.1408	18.0298	15.739	12.402	8.50195	16.3375	40.093	37.5941	34.3362	38.4609	23.9374	23.2447	20.4523	40.093	30.7658	28.7905
GLUL	6	2041.73	1302.16	1569.11	1637.67	2376.89	1759.83	2068.36	4352.08	3490.88	3921.48		1153.74	809.114	707.462	1001.85	625.036	474.397	848.475	910.237	644.656	543.078	517.889	1031.99	692.935	574.979	789.405	1596.83	950.536	768.658	1330.91	1381.8	938.729	595.431	742.722	1489.32	944.633	682.045	1036.82	5299.73	4937.32	4206.71	3973.74	4116.07	3279.6	3015.19	5299.73	4526.69	3743.15
GMPR	2	6.53377	5.42942	5.96311	5.97543	66.3972	32.0861	49.2417	8.31545	7.38412	7.84978		5.79188	4.27621	10.7666	93.9388	4.39223	5.91224	11.6762	5.87083	4.79527	8.69929	19.0622	5.83135	4.4879	8.45938	41.5591	45.4141	37.2754	15.93	29.7259	25.5099	25.775	10.3782	11.7675	35.462	31.5252	13.1541	20.7467	13.3916	10.813	8.47048	8.70482	10.0434	7.93947	7.74331	13.3916	10.4282	8.20497
GNG2	18	131.983	117.507	193.635	147.708	31.0208	101.693	66.3567	3.72816	4.47832	4.10324		154.806	96.6066	45.3625	24.8386	86.2354	70.3568	46.8878	264.082	181.693	108.063	112.464	209.444	121.512	74.5942	61.3968	48.6576	41.1727	23.4008	7.47092	113.334	103.413	57.2102	23.9443	80.9959	72.2928	40.3055	15.7076	4.66745	2.87289	4.23791	3.7224	5.89761	5.86688	4.09284	4.66745	4.38525	5.05239
GOLGA4	12	144.624	144.162	221.755	170.18	171.318	346.981	259.149	156.562	136.96	146.761		124.906	251.956	176.168	173.042	119.606	158.857	149.929	127.903	199.692	222.488	170.529	126.405	190.418	185.838	164.5	202.149	246.169	212.794	213.915	303.503	457.569	411.884	337.409	252.826	351.869	312.339	275.662	167.872	175.806	147.205	145.306	157.836	167.529	162.145	167.872	166.821	157.367
GOLM1	3	18.5467	10.581	11.5463	13.558	12.4562	8.0759	10.266	17.999	15.3462	16.6726		18.7032	13.5581	13.4025	12.8612	8.04594	7.39714	10.4792	13.2125	11.7439	9.82416	6.4522	15.9579	11.116	10.2079	9.93087	11.5488	9.86463	10.4784	7.17809	5.73181	7.34041	4.97752	4.11349	8.64028	8.60252	7.72795	5.64579	25.9051	25.0783	20.3844	20.0536	17.7748	17.027	15.0442	25.9051	21.4265	18.7057
GP1BA	8	2.36325	2.65184	2.27433	2.42981	2.36552	2.26274	2.31413	13.349	28.5433	20.9462		2.39416	2.2	3.18845	4.96401	9.14205	11.7033	23.8457	2.28953	2.2	2.2	3.07977	2.34184	4.51402	5.69726	10.6298	2.77237	3.36918	6.44015	13.0347	2.74939	2.37726	2.97153	3.24372	2.76088	2.87322	4.70584	8.1392	13.4798	13.2354	14.4274	17.1472	16.5422	35.9991	37.4879	13.4798	14.8888	25.2133
GPBAR1	3	35.714	22.891	18.3318	25.6456	42.887	54.4959	48.6914	20.3476	22.7939	21.5707		31.1292	11.7262	5.49485	5.88535	22.1736	4.27886	3.39699	27.7167	11.6602	5.57463	4.39941	29.423	15.1867	5.11611	4.56059	30.5325	18.9583	7.44971	3.81056	37.2042	32.1562	8.1408	3.93954	33.8683	25.5572	7.79526	3.87505	12.0698	12.6971	17.2491	13.5488	10.8278	12.4035	12.0698	12.0698	11.7624	14.8263
GPC4	8	8.16242	21.0028	3.89224	11.0191	4.91774	2.90293	3.91034	219.869	177.982	198.926		6.85973	7.69586	9.28392	16.5465	18.7635	15.8611	29.7309	4.43831	4.29296	3.01241	8.65162	5.64902	10.2508	9.38579	18.3097	3.44014	5.31782	7.2478	16.9879	2.98485	3.52942	4.20598	21.074	3.21249	4.42362	5.72689	19.0309	101.339	93.5786	110.679	136.725	71.3341	80.7989	85.2144	101.339	82.4563	95.7391
GPD2	4	59.9144	104.057	115.38	93.1172	107.477	105.422	106.449	193.14	181.167	187.154		53.6512	89.7673	165.13	381.922	70.768	263.096	394.415	89.1359	110.113	225.551	458.359	71.3936	90.2162	217.926	411.565	109.997	99.1121	199.872	433.83	98.0298	129.292	269.382	633.392	104.013	114.202	234.627	533.611	195.542	224.792	208.812	221.565	179.125	229.706	214.468	195.542	201.959	219.259
GPR132	4	24.6422	19.9658	15.0423	19.8834	42.1203	28.5026	35.3114	34.6632	41.2599	37.9615		157.816	47.3882	40.2555	59.4545	70.0372	43.3316	38.5088	109.907	42.9709	27.8222	23.3144	133.862	53.4654	37.1364	40.4259	388.647	500.791	172.614	82.4351	213.559	296.621	74.9555	42.1225	301.103	398.706	123.785	62.2788	60.1851	38.9398	46.8771	47.1801	50.9412	58.4787	49.1153	60.1851	44.9405	52.6779
GPR141	14	22.7849	15.0513	30.9228	22.9196	50.5784	49.0414	49.8099	27.9766	19.9688	23.9727		20.5477	11.3598	50.4695	56.4273	12.1868	41.9952	38.4091	25.3889	13.3346	31.6968	53.2264	22.9683	12.2937	41.3872	49.3543	56.48	57.2814	63.5813	82.7279	52.2732	35.6127	39.2335	69.0853	54.3766	46.447	51.4074	75.9066	34.0125	22.3867	29.9469	37.6305	21.8085	22.7664	26.4013	34.0125	22.0976	26.3566
GPR146	3	5.14559	3.61104	4.41839	4.39167	5.63966	4.56688	5.10327	4.60647	2.91815	3.76231		3.0737	3.29917	12.5788	3.5162	2.32179	6.5062	2.7985	3.09532	2.45116	6.94948	3.51965	3.08451	2.69071	8.67815	3.27811	3.72633	3.88882	3.41147	2.34641	3.69121	2.90902	3.04869	2.46093	3.70877	3.39892	3.23008	2.40367	3.78622	4.35325	4.23791	5.10641	3.32049	3.15658	3.14642	3.78622	3.83687	3.69724
GPR157	8	13.139	17.9582	10.2245	13.7739	12.5863	9.76214	11.1742	26.1401	35.9051	31.0226		12.8786	19.2982	7.80124	3.12134	25.462	10.6639	9.38197	6.31849	7.6417	5.07469	3.22639	9.59852	17.4673	7.84661	5.24323	8.78229	19.9975	7.85354	7.91016	5.41787	7.87217	4.82321	5.07024	7.10008	13.9349	6.33837	6.4902	20.0009	24.0017	32.1415	32.0945	34.9182	42.5357	46.4112	20.0009	29.4599	37.3386
GPR18	3	2.47019	2.27036	2.42997	2.39017	3.82967	3.74483	3.78725	2.2	2.33153	2.26576		2.39416	2.32213	2.2	2.2	2.2	2.2	2.29975	3.09532	2.2	2.44997	2.78651	2.74474	2.24071	2.28332	2.42875	3.15395	3.10936	2.40191	2.78566	3.61272	3.35216	2.66292	2.54791	3.38334	3.23076	2.53242	2.66678	2.2	2.33458	2.51352	2.3384	2.31205	2.35943	2.3352	2.2	2.32331	2.43648
GPR180	18	13.6657	23.4471	41.0113	26.0414	23.1503	41.108	32.1291	8.96638	16.6819	12.8242		9.1896	10.3827	23.7812	53.5316	11.0907	42.4407	46.6883	26.0156	21.1204	41.3207	66.7162	17.6026	14.1979	35.8476	55.6454	20.7067	12.203	18.9587	25.9191	30.533	23.6479	25.346	47.515	25.6198	17.9255	22.1523	36.7171	8.89736	6.37192	10.3516	7.87441	14.4133	15.911	17.4779	8.89736	10.3926	13.1313
GPR183	2	187.925	80.9541	138.232	135.703	204.643	261.135	232.889	5.89623	10.2086	8.0524		1498.07	201.639	205.986	165.935	191.097	169.696	121.101	1303.11	209.487	102.876	195.162	1400.59	200.741	159.52	160.733	1506.11	1157.61	437.926	136.901	1623.3	1422.64	433.101	231.993	1564.71	1290.12	435.513	184.447	24.8477	16.4653	6.11905	3.1688	27.9712	10.9686	7.6081	24.8477	22.2182	8.54384
GPR31	3	2.30026	2.2	2.2	2.23342	2.27766	2.24289	2.26028	2.23917	2.23984	2.2395		2.39416	2.2	2.36474	2.46324	2.2	2.34849	2.2	2.28953	2.2	2.26249	2.2	2.34184	2.2	2.32524	2.28775	2.2954	2.58973	2.40191	2.63924	2.2	2.28863	2.35431	2.2	2.2477	2.43918	2.37811	2.41962	2.2	2.2	2.2	2.4768	2.31205	2.67829	2.47041	2.2	2.25602	2.43914
GPR68	9	7.44754	19.7361	18.2349	15.1395	9.26314	14.6613	11.9622	113.735	163.222	138.478		8.70421	16.4892	18.18	37.6057	50.5508	49.7167	65.3415	6.67662	12.0788	25.9474	62.9038	7.69042	26.3729	31.2814	55.2837	5.25266	9.86463	31.2753	69.6971	9.42059	18.4189	47.4889	85.9589	7.33662	14.1418	39.3821	77.828	61.2426	83.6198	108.798	98.665	104.5	154.615	157.277	61.2426	94.0601	131.706
GPR84	16	32.9257	88.2916	83.4316	68.2163	30.9079	70.6945	50.8012	62.2042	49.1102	55.6572		232.76	117.125	505.323	247.012	176.117	191.821	109.73	183.234	148.875	309.979	147.215	207.997	147.372	335.708	167.986	254.903	303.199	475.684	340.271	234.279	299.014	320.997	160.759	244.591	301.107	398.34	250.515	95.7869	72.3152	80.1107	96.4506	62.5943	72.1896	68.8549	95.7869	67.4547	76.1502
GRAMD1A	11	59.7007	62.6746	54.3192	58.8982	53.812	42.4967	48.1544	162.067	192.712	177.39		317.217	426.236	636.458	835.615	576.198	611.899	737.254	174.997	299.819	313.041	442.23	246.107	434.084	520.466	671.7	222.182	620.567	647.309	836.03	220.073	377.538	385.497	514.756	221.128	499.053	516.403	675.393	261.194	161.675	248.787	241.633	207.697	284.55	279.636	261.194	184.686	266.668
GRAMD1B	5	25.4362	26.1025	9.29075	20.2765	29.7013	14.2425	21.9719	11.2007	22.8699	17.0353		19.2857	6.10817	4.50639	7.33316	9.751	7.69412	5.79098	9.89978	4.20924	3.76233	2.93314	14.5927	6.68947	5.32095	5.35243	29.7693	13.1124	6.23824	3.37132	12.6385	6.63139	3.74306	2.89582	21.2039	9.87187	4.99065	3.13357	20.7059	12.4279	11.6057	13.1336	20.0157	21.3316	25.1844	20.7059	16.2218	16.4686
GRAMD3	3	7.68021	8.01454	11.0526	8.91579	7.13533	7.47467	7.305	6.21074	4.71771	5.46422		16.1792	13.1917	30.2062	24.7069	12.4304	21.0582	20.6537	20.1065	16.8507	22.3228	27.5666	18.1428	14.1576	24.5291	24.3091	18.5126	32.209	38.7461	34.8504	24.1757	38.0056	43.5541	59.5179	21.3442	35.1073	41.1501	47.1841	7.83989	6.91024	8.94076	7.04401	6.794	6.18574	5.03925	7.83989	6.85212	7.56325
GRASP	6	7.08436	8.05869	2.79351	5.97885	6.88658	3.29213	5.08936	8.05652	4.83557	6.44605		55.3016	10.8712	3.18845	2.8581	21.4429	3.38792	2.998	23.5982	9.39979	2.69995	2.63988	39.4499	13.9046	3.09211	2.83199	47.6082	75.9883	7.04589	3.07849	22.6845	32.0675	3.74306	2.2	35.1464	54.0279	5.39448	2.63924	4.66745	6.10277	6.11905	7.32081	3.54458	2.51886	4.36324	4.66745	4.82368	4.31895
GRB10	13	17.134	21.2062	8.39637	15.5789	10.6369	10.2332	10.4351	5.09263	5.90863	5.50063		4.8211	30.7785	18.6742	7.72802	24.2441	17.4944	7.28723	5.15457	13.8369	14.4487	4.69267	4.98783	22.9531	16.8724	6.56931	6.11121	7.65618	15.1224	5.86036	6.43817	6.18825	10.5325	4.98326	6.27469	6.92221	12.8275	5.42181	5.28431	8.25602	8.94076	4.27601	8.92292	7.30175	4.22804	5.28431	8.58947	8.12126
GREM1	17	2.78906	10.2146	4.93642	5.98002	2.46809	2.32867	2.39838	6.02965	16.3032	11.1664		4.62694	8.06225	7.14227	3.25296	13.1611	21.9491	9.78097	4.25924	19.7809	24.1351	5.42581	4.44309	13.6681	17.7422	6.15324	2.48619	3.49909	3.8153	2.2	2.90636	9.20159	12.1528	2.37395	2.69627	6.35034	7.98403	2.28698	4.05059	3.54578	5.64876	5.93681	8.36268	11.4469	10.7178	4.05059	5.95423	8.54784
GRIN3A	8	10.2803	11.2921	10.6555	10.7426	32.5213	35.1029	33.8121	66.0711	67.7821	66.9266		6.08311	3.54343	4.50639	16.4149	3.17432	6.20922	8.48422	8.64633	2.70231	5.69962	6.30557	7.36472	3.14002	5.47174	10.4016	23.0916	8.69545	10.6803	17.4271	19.3881	8.5812	9.06664	9.24514	21.2399	8.63832	9.87347	13.3361	56.7483	71.2386	83.4027	83.1642	61.2497	83.1903	76.1558	56.7483	66.2441	83.2965
GRINA	3	266.977	258.517	138.893	221.463	285.357	221.451	253.404	319.816	374.716	347.266		320.615	396.68	643.047	784.678	452.459	524.141	599.101	201.32	306.852	353.849	356.746	260.968	385.33	507.013	580.175	339.995	536.516	842.154	886.25	239.145	380.375	486.722	537.718	289.57	458.445	664.438	711.984	487.935	389.381	403.197	370.345	438.742	429.472	404.428	487.935	414.062	416.334
GRK5	3	10.2614	7.86261	9.43004	9.18468	14.1393	13.3045	13.7219	4.99481	6.84116	5.91799		9.67499	5.49751	3.51794	5.09563	4.39223	4.27886	4.19499	9.81025	5.3813	3.1374	3.51965	9.74262	5.09035	3.64473	4.27009	14.4106	8.95527	6.23824	4.10339	14.3651	8.5812	4.6689	2.98279	14.3879	8.76823	5.45357	3.54309	5.46056	4.75699	5.80552	4.69121	4.77712	6.98289	6.39128	5.46056	4.76705	6.39421
GRPEL1	16	25.2604	30.0096	34.2797	29.8499	24.0958	25.3874	24.7416	34.5176	34.0387	34.2781		22.5863	62.1659	65.1315	30.3666	58.8325	52.0925	34.1199	32.9096	47.5754	70.8175	50.5871	27.748	56.1913	62.6805	38.3579	22.9008	19.4779	46.4187	26.944	27.2366	23.9138	42.0882	36.4689	25.0687	21.6958	44.2535	31.7065	35.5987	30.4614	31.3577	37.0769	34.47	33.7671	32.7558	35.5987	32.4657	32.5624
GSAP	3	83.9927	88.2328	151.066	107.764	64.6465	91.0942	77.8703	160.14	161.61	160.875		110.733	135.566	234.157	271.23	86.3571	220.034	266.137	115.19	151.052	232.987	389.59	112.961	124.325	229.06	308.986	80.7105	165.366	259.436	297.225	112.471	171.036	313.976	473.528	96.5907	168.201	286.706	385.377	225.769	188.322	201.758	169.526	168.144	192.081	185.264	225.769	178.233	196.919
GSDMD	3	51.3103	32.1276	22.5767	35.3382	66.5515	29.3651	47.9583	84.2925	96.1411	90.2168		40.4487	26.0154	35.6427	87.7527	40.0768	30.413	40.3043	32.5515	26.1435	26.6348	30.7924	36.5001	30.7452	30.8968	52.9498	54.4767	48.3177	60.1488	54.7628	20.33	27.7248	34.45	33.8596	37.4033	38.0212	47.2994	44.3112	99.3999	81.4665	82.7756	97.8346	105.509	82.712	92.6505	99.3999	93.4877	82.7438
GTF2B	3	39.6122	31.6243	46.4934	39.2433	69.435	64.6525	67.0438	52.545	50.4914	51.5182		38.1188	34.6866	76.6635	61.8237	31.0643	45.559	40.9028	44.2802	38.4501	63.6933	52.2	41.1995	34.7337	61.9719	51.6422	108.375	71.4415	57.322	57.3982	73.0716	86.8395	61.608	72.9123	90.7234	79.1405	59.465	65.1553	74.0204	54.2817	50.4827	57.5601	54.3027	51.3044	46.276	74.0204	54.2922	50.8935
GTPBP1	3	31.6247	24.7394	20.6208	25.6616	98.4291	53.5828	76.006	56.3816	54.3942	55.3879		28.2168	37.2514	55.4117	107.891	31.9168	39.6194	44.4938	30.5818	35.7711	44.0704	36.8041	29.3993	34.9798	46.3672	63.0628	86.0526	114.831	97.7044	103.372	48.4275	68.9367	56.3616	43.2532	67.24	91.8839	77.033	73.3128	62.3	67.605	59.5749	52.0241	58.6725	57.0438	55.8754	62.3	63.1388	58.3093
GTPBP2	3	50.8171	47.2418	54.4507	50.8365	83.5286	72.9673	78.248	70.6427	66.2253	68.434		37.3422	53.6168	97.5858	145.929	61.1465	85.7997	88.0844	56.9938	74.0305	99.8143	90.4698	47.168	62.9313	94.3999	108.161	78.7072	100.411	106.387	132.07	69.2259	92.3344	86.1427	97.1789	73.9665	96.3728	96.2647	114.624	91.8213	91.1562	80.581	79.0122	80.8582	70.7548	80.3471	91.8213	86.0072	75.6679
GUCY1A3	6	2.24781	2.2	2.37073	2.27285	2.52366	2.24289	2.38327	5.73061	4.76922	5.24991		2.2	2.2	2.52948	10.8869	2.2	2.34849	2.599	2.55813	2.2	2.38748	2.63988	2.37906	2.2	2.42182	5.37526	2.2954	2.71964	10.8822	10.2528	2.35697	2.90902	8.1408	8.72328	2.32618	2.81433	9.51151	9.48804	3.52185	4.21867	5.17848	5.38321	3.43254	4.11316	3.68723	3.52185	3.8256	4.64582
GUCY1B2	3	2.22081	2.27778	2.23717	2.24525	2.24838	2.2	2.22419	2.30133	2.63376	2.46754		2.2	2.2	2.2	4.70077	2.2	2.64547	8.68372	2.2	2.28372	2.51247	6.74546	2.2	2.22791	2.45264	6.70998	2.2954	2.45982	4.01721	24.3086	2.67091	2.46588	3.74306	22.9875	2.48315	2.46285	3.88014	23.648	2.55249	2.60373	2.35676	2.6152	2.31205	2.99715	2.74081	2.55249	2.45789	2.67696
GUCY1B3	3	2.99452	2.637	3.43813	3.02322	4.21117	3.92276	4.06697	5.38395	7.11422	6.24909		3.46201	3.54343	3.68268	14.0458	2.32179	2.94245	5.19249	3.45345	3.5395	2.88742	6.30557	3.45773	3.13491	3.17085	8.51461	4.48949	3.36918	25.8237	33.8255	2.82788	3.08628	19.1737	30.5545	3.65868	3.22773	22.4987	32.19	7.1349	6.10277	5.492	5.10641	6.68195	6.66403	9.09533	7.1349	6.39236	6.07802
GVINP1	3	16.7594	13.4328	21.7531	17.3151	29.2512	33.6534	31.4523	37.544	38.606	38.075		11.4224	8.06225	13.732	38.1321	7.68057	17.3459	35.0176	12.1381	15.0089	19.0107	35.6311	11.7802	10.2506	16.6962	36.2603	18.5126	20.6471	24.0065	31.0436	18.5248	28.9656	27.9692	32.555	18.5187	24.8063	25.9878	31.7993	29.6944	35.8445	41.2337	44.1353	36.711	47.6375	48.3041	29.6944	36.2778	44.4356
GYPC	11	201.633	130.936	101.898	144.822	45.6604	27.3853	36.5229	79.9	100.294	90.0972		183.25	135.566	128.228	162.776	167.348	119.358	182.547	127.724	119.573	115.625	130.939	155.487	140.829	121.07	158.754	49.0392	74.6892	135.058	147.297	44.8172	62.1123	100.339	143.712	46.9282	68.4008	117.699	145.504	151.657	100.038	97.041	120.394	135.986	116.511	119.556	151.657	118.012	106.776
GYS1	17	33.1976	34.3648	25.4757	31.0127	25.904	22.7608	24.3324	31.9755	31.3059	31.6407		32.6824	32.244	134.323	91.7013	43.4869	116.24	83.1966	37.6548	38.5338	69.7551	63.3437	35.1686	38.0883	106.773	79.4139	25.0949	27.1425	52.8799	52.2737	28.4139	25.6863	27.0433	29.8587	26.7544	26.4144	39.9616	41.0662	36.6562	27.9044	24.9305	27.5273	30.1001	30.8974	31.9446	36.6562	29.0023	27.9139
H2AFY2	3	24.2444	17.6361	7.33138	16.4039	11.4433	3.32547	7.38439	6.27942	7.2004	6.73991		22.0039	32.4883	46.0214	28.5239	18.5199	25.0674	20.2547	8.0196	4.96271	8.19934	8.06511	15.0117	18.657	26.4294	18.9479	11.7395	21.9462	38.5442	22.4052	3.92666	5.03609	7.75503	5.2442	7.8331	13.4911	23.1496	13.8247	8.01613	5.16072	8.15695	6.90561	6.90605	5.38859	8.28412	8.01613	6.03338	6.77277
H3F3B,MIR4738	3	265.95	257.618	332.145	285.238	328.719	304.44	316.579	294.675	276.447	285.561		446.04	340.256	390.498	435.228	320.438	306.158	339.354	407.961	394.338	416.717	370.968	427	351.677	371.124	381.85	440.733	445.709	456.906	378.778	409.928	506.492	477.001	382.377	425.33	476.101	466.953	380.577	385.272	329.629	295.502	296.301	337.226	295.072	282.34	385.272	333.427	295.287
HAMP	17	6.271	4.96275	4.14428	5.12601	3.21838	3.13724	3.17781	5.01781	3.61664	4.31722		5.98603	5.74178	4.01216	2.72648	4.27044	3.09094	3.89574	4.79644	5.29759	2.76244	3.07977	5.39124	5.10327	3.28851	3.234	3.34475	3.23927	2.2	2.49283	2.67091	3.26353	3.04869	2.28698	3.00783	3.2514	2.62434	2.3899	5.72493	5.69903	5.96229	5.52161	3.32049	2.67829	3.14642	5.72493	4.50976	4.32029
HAPLN3	9	2.89224	2.77773	2.6007	2.75689	4.62015	3.93306	4.27661	104.335	121.689	113.012		3.17078	4.76473	9.11917	43.5285	4.02686	5.0213	10.0802	3.72205	3.87437	6.88699	7.18534	3.44641	4.22199	7.00916	20.2647	7.06517	18.9583	30.2658	22.4052	5.73181	26.5726	21.9512	14.6377	6.39849	22.7654	26.1085	18.5215	162.32	132.472	113.031	103.924	149.432	113.801	116.581	162.32	140.952	113.416
HAS1	4	2.22081	2.2	2.2	2.20694	2.23079	2.2	2.21539	2.2	2.2	2.2		3.55909	2.68852	2.36474	2.2	2.32179	2.2	2.2	2.4686	2.2	2.2	2.2	3.01384	2.40344	2.25491	2.2	2.39079	2.71964	2.2	2.2	2.2	2.2	2.2	2.2	2.2954	2.45982	2.2	2.2	2.2	2.2	2.2	2.2	2.31205	2.2	2.2	2.2	2.25602	2.2
HBP1	4	134.636	94.6803	224.41	151.242	176.406	221.953	199.18	130.201	123.306	126.754		105.2	77.5543	61.1777	106.311	64.922	74.069	94.7676	109.549	84.7465	90.4403	121.555	107.374	75.7409	75.229	107.545	181.162	198.363	137.481	171.016	192.839	213.489	218.615	236.69	187.001	205.926	178.048	203.853	138.527	136.778	136.231	138.663	134.193	146.324	138.619	138.527	135.486	141.278
HCAR2	8	2.44212	2.62959	2.3928	2.48817	2.7538	2.39142	2.57261	49.7499	27.7255	38.7377		6.47142	3.78769	6.15381	5.88535	4.27044	5.16979	3.89574	6.49755	3.20462	5.19967	3.51965	6.48449	3.75425	5.50776	4.43358	10.0224	8.82536	21.1797	8.49582	11.7751	20.8118	24.6516	10.8977	10.8988	14.8186	22.9157	9.69676	63.4456	43.1118	46.5636	41.2289	28.3073	27.5493	22.4804	63.4456	35.7096	37.0565
HCAR3	8	2.8514	2.56664	2.62277	2.68027	2.82698	2.39142	2.6092	121.258	69.1661	95.2118		13.3639	4.03195	7.47175	8.12288	6.34087	6.5062	5.49174	18.3158	5.88362	8.32433	5.27918	15.8399	5.41881	7.43409	6.29793	22.71	17.5293	21.3816	14.9381	30.9254	29.6746	35.453	24.727	26.8177	23.6019	28.4173	19.8326	167.519	109.19	103.625	85.517	68.1967	68.8416	64.6636	167.519	88.6932	86.2333
HDX	13	5.02414	5.39613	10.1595	6.85993	9.47349	13.754	11.6137	5.5831	5.96748	5.77529		6.18019	8.6729	13.8967	19.1789	4.63581	11.2579	11.8757	9.27306	9.56723	19.2606	16.7161	7.72662	7.62531	14.8051	15.9236	8.11452	14.9311	22.5931	23.4301	11.6966	16.5577	30.6695	22.2047	9.90558	15.7444	26.6313	22.8174	5.72493	6.64108	7.21638	6.49041	6.3458	6.5046	6.39128	5.72493	6.49344	6.86049
HEG1	12	14.8217	28.4211	15.5811	19.608	42.9072	33.3255	38.1163	27.1957	52.7903	39.993		8.41298	18.5654	25.0992	70.3789	16.4495	30.8585	24.3444	12.3172	13.9206	18.5107	10.7044	10.3651	16.3118	24.8228	35.1426	26.7166	18.4386	19.5644	12.1562	22.92	19.4824	11.8442	5.5921	24.8183	18.9605	15.7043	8.87414	20.3534	46.4762	32.6118	13.964	52.846	79.8423	52.3602	20.3534	49.6611	56.227
HELB	7	3.92364	4.40365	8.49507	5.60745	5.68691	7.20384	6.44538	5.9889	9.76862	7.87876		4.14156	3.66556	5.16536	5.22725	3.05253	7.69412	5.99048	11.1532	4.29296	6.26205	7.33197	7.6474	3.67035	6.37384	6.18323	8.4961	4.40845	3.8153	4.39622	13.8942	12.0377	9.06664	11.3326	11.1952	8.22307	6.44097	7.8644	7.39927	6.37192	7.84343	7.32081	10.6037	12.4035	10.5826	7.39927	8.48779	10.1235
HELZ2	2	22.546	21.2913	11.8331	18.5568	335.969	131.683	233.826	94.9053	98.4212	96.6632		23.9454	65.2192	190.83	469.713	55.057	85.7997	89.3811	17.1519	77.1281	112.875	60.5578	20.5487	65.8014	129.835	206.551	320.725	453.504	283.665	282.437	123.38	169.618	81.8993	42.2964	222.053	311.561	182.782	162.367	85.5646	109.055	108.485	84.133	96.433	109.815	86.8368	85.5646	102.744	109.15
HERC5	2	25.4294	19.8137	44.7674	30.0035	218.444	133.418	175.931	27.4911	27.4044	27.4478		20.0623	15.0237	85.7243	557.766	14.7444	36.7981	91.2764	32.5515	20.6181	85.2534	180.646	26.3069	16.7954	69.2586	276.563	181.353	120.417	37.5346	114.061	76.9959	86.3077	22.2598	48.1239	129.174	103.362	29.8972	81.0923	35.1581	30.9997	21.0114	30.5721	31.8929	26.7522	32.4854	35.1581	31.4463	23.8818
HERC6	2	12.6627	12.5662	21.3616	15.5302	116.159	98.5203	107.34	15.297	18.0872	16.6921		9.96622	9.40568	48.1631	245.301	9.751	27.1463	55.3665	14.3764	15.0089	47.0076	100.001	12.1713	11.3885	40.7723	133.556	103.319	104.049	81.5514	107.472	73.778	98.0952	47.8747	68.1286	88.5486	101.072	64.7131	87.8003	16.476	16.1961	12.8598	16.3168	15.4217	16.8675	17.7483	16.476	15.8089	14.8637
HES1	18	8.58972	4.48505	5.29881	6.12453	10.2414	2.52009	6.38073	3.06897	3.4456	3.25729		20.6448	3.54343	2.69423	4.70077	3.78327	3.23943	4.19499	26.9109	4.96271	4.76222	4.39941	23.7779	4.09647	3.56529	4.43173	37.6871	11.5534	3.61338	3.51773	27.5505	15.8487	4.12883	4.89629	32.6188	13.7011	3.87111	4.20701	3.08123	3.14205	2.67029	2.3384	3.54458	2.35943	2.74081	3.08123	3.34332	2.51486
HES4	12	2.39799	2.34072	2.34866	2.36246	3.72946	3.38185	3.55565	2.56535	2.82847	2.69691		3.46201	3.17704	2.85897	7.85964	4.14865	3.23943	2.7985	2.91626	4.29296	4.0123	2.93314	3.18914	3.87288	3.37023	4.53043	4.87107	8.30572	4.42103	3.2249	2.90636	5.30197	2.66292	2.54791	3.88872	6.80385	3.54198	2.8864	2.28812	2.46916	2.51352	2.4768	3.32049	3.31601	3.14642	2.28812	2.89482	2.91477
HESX1	2	4.10063	3.30734	4.93288	4.11362	52.5109	32.2775	42.3942	4.06829	5.50238	4.78533		3.75324	3.17704	10.2724	40.8962	3.05253	5.0213	6.48923	3.63252	3.79065	7.26195	7.77185	3.69288	3.34008	7.51854	18.3857	51.5195	37.7951	27.0352	21.0875	16.6412	26.6613	12.4614	8.20141	34.0803	32.2282	19.7483	14.6444	4.4912	4.62241	5.17848	4.69121	4.55302	5.54802	4.76885	4.4912	4.58771	5.36325
HEY1	17	3.10214	2.85551	2.67503	2.87756	2.43599	2.24289	2.33944	2.2	2.33153	2.26576		45.3996	21.008	15.0499	7.46478	26.4363	17.7914	12.175	28.612	26.2272	21.1354	14.2235	37.0058	24.5572	17.9922	11.2877	13.9336	19.0882	16.9396	6.59243	42.0702	47.3115	43.7856	24.0312	28.0019	33.1998	30.3626	15.3118	2.2	2.33458	2.2	2.2	2.31205	2.2	2.47041	2.2	2.32331	2.2
HGF	18	82.0216	40.0909	52.9935	58.3687	46.6951	57.6871	52.1911	4.62947	6.90668	5.76807		45.1084	14.7794	7.30701	7.06992	11.4561	7.39714	4.79349	21.2704	9.98582	4.88721	4.10616	33.1894	12.0738	6.53045	5.32319	25.0949	14.9311	5.6325	3.81056	21.7427	10.1765	6.52058	3.3307	23.4188	12.5538	6.07654	3.57063	8.10426	6.77566	3.92438	4.1376	11.5	9.6932	6.52648	8.10426	9.13785	6.80879
HILPDA	17	5.47588	5.18505	7.86805	6.17632	3.91508	7.52712	5.7211	2.99365	2.9775	2.98558		4.04448	13.9245	28.394	4.83239	10.2382	15.1186	5.49174	4.08018	7.89286	22.6978	6.01232	4.06233	10.6852	22.0701	5.44548	3.05856	4.40845	10.2765	2.93207	3.84818	3.97255	11.4584	4.20047	3.45337	4.1905	10.8674	3.56627	2.37625	2.87289	3.14057	2.892	2.4241	3.31601	2.74081	2.37625	2.64849	3.22829
HIP1	6	40.8854	41.435	50.7737	44.3647	25.0469	31.9674	28.5071	65.0363	62.4353	63.7358		25.9841	50.6857	106.976	24.0488	37.032	104.658	52.6733	47.4138	58.6263	154.621	64.2235	36.699	48.7813	122.085	46.9819	23.5686	28.4416	108.608	90.7807	27.4721	33.4856	127.265	124.925	25.5203	30.9636	117.937	107.853	51.3728	50.1098	79.7972	76.6594	42.4255	81.9149	86.1608	51.3728	46.2677	80.856
HIPK2	3	59.7519	81.4922	66.6526	69.2989	53.4855	58.9414	56.2135	126.995	170.175	148.585		35.9831	82.5617	103.352	166.856	49.5765	175.933	243.793	42.9372	59.8821	81.8788	132.845	39.4601	64.0067	120.388	181.165	44.4602	49.8766	98.1082	231.339	39.0878	46.0707	91.312	168.761	41.774	47.9737	94.7101	200.05	118.523	163.29	136.702	126.068	147.079	181.877	205.274	118.523	155.185	159.29
HIPK3	3	269.787	262.842	308.678	280.436	235.268	320.971	278.119	238.497	203.976	221.236		282.075	484.614	256.562	156.59	167.591	274.679	194.417	234.805	341.093	271.858	209.971	258.44	331.099	267.7	186.993	227.906	277.477	266.099	244.809	279.957	324.096	411.266	320.101	253.931	300.787	338.683	282.455	214.841	277.009	232.17	217.828	215.205	246.287	200.813	214.841	246.107	239.228
HIST1H2AC	2	5.73706	4.1184	6.98522	5.61356	38.6873	59.9815	49.3344	12.9654	12.1188	12.5421		4.23863	3.29917	3.68268	9.04422	2.93074	4.72432	7.18748	9.45212	5.3813	3.19989	8.65162	6.84538	3.87041	3.86897	8.29444	24.7133	18.5685	18.5549	40.2678	55.6481	35.1695	32.1355	54.5602	40.1807	26.869	25.3452	47.414	6.95865	7.04481	7.05962	10.7808	5.56146	6.02631	7.87851	6.95865	6.30314	6.54297
HIST2H2BE	1	4.42864	3.58879	5.12339	4.38027	23.0172	22.144	22.5806	21.9295	15.0141	18.4718		7.92759	4.52047	4.83588	13.7825	3.90507	4.13037	6.48923	7.12428	7.22311	6.32455	7.91848	7.52593	5.21622	5.09693	9.39674	32.4404	36.496	30.4677	36.9002	24.8036	25.066	34.45	40.9048	28.622	30.781	32.4589	38.9025	25.2883	19.426	19.1303	19.7768	12.7326	13.2007	12.7458	25.2883	16.0793	16.1655
HIVEP1	15	75.3524	73.9503	59.4843	69.5957	63.9563	77.108	70.5321	61.5005	60.7025	61.1015		314.208	296.289	234.157	139.611	133.977	203.701	150.428	67.4691	243.142	231.987	146.042	190.839	224.47	223.282	145.36	184.501	437.395	360.19	284.78	129.345	526.876	548.676	315.317	156.923	482.136	454.433	300.049	79.0434	52.3977	76.9754	73.3378	52.3978	89.0892	82.1047	79.0434	52.3977	83.0323
HIVEP2	9	11.6369	17.5398	16.6171	15.2646	16.2662	20.4053	18.3358	78.6689	61.2931	69.981		34.4298	200.784	92.314	63.2715	78.319	66.496	40.3043	11.0637	108.69	70.755	36.8041	22.7468	129.264	76.5217	46.7933	24.9041	427.522	213.198	105.715	15.4639	344.658	285.815	78.6528	20.184	386.09	249.507	92.1839	65.2962	156.023	76.0349	67.2482	117.274	95.9447	67.2324	65.2962	136.648	85.9898
HIVEP3	17	54.9255	89.6054	18.4095	54.3135	78.4134	41.8773	60.1453	69.9753	51.9015	60.9384		23.7513	331.707	97.0915	40.7645	177.456	117.131	65.142	23.5982	121.75	46.9451	24.634	23.6748	210.305	87.0559	43.5135	29.4831	174.2	236.822	161.206	28.9633	65.4802	86.8371	36.8169	29.2232	119.84	161.829	99.0115	35.5987	59.2611	73.997	60.8817	36.711	59.9136	43.8424	35.5987	47.9861	66.9553
HK2	8	126.573	167.618	157.445	150.546	276.919	238.812	257.866	645.059	604.221	624.64		110.83	271.009	589.671	305.32	167.713	519.39	403.393	160.583	98.8949	351.849	190.323	135.706	179.206	486.97	299.679	237.731	172.9	518.085	559.014	191.427	159.337	254.954	324.798	214.579	166.119	386.52	441.906	557.464	644.811	694.147	713.024	558.41	747.853	711.067	557.464	601.61	721
HLA-A	8	490.46	224.434	95.1795	270.024	1811.56	393.799	1102.68	1287.61	1255.16	1271.39		510.888	493.652	457.383	792.576	287.189	239.487	387.832	125.397	118.234	108.813	102.64	318.142	299.692	268.561	427.682	1659.6	1695.82	1751.57	2057.71	328.853	414.053	367.443	367.416	994.227	1054.94	1059.5	1212.56	1575.02	1322.55	1450.21	1560.45	1410.09	1348.9	1386.54	1575.02	1366.32	1399.56
HLA-C	1	231.964	125.906	43.6026	133.824	971	177.039	574.02	746.952	404.3	575.626		228.1	224.355	258.374	495.115	166.739	116.092	196.612	43.6535	50.0033	44.2579	46.6282	135.877	147.032	139.575	246.118	857.42	878.436	821.963	818.168	159.169	180.164	162.524	149.191	508.295	529.3	492.244	483.679	842.631	703.352	789.615	748.731	447.482	354.859	410.917	842.631	575.417	572.237
HLA-DQA1	9	3.73646	73.4509	2.54844	26.5786	2.40501	2.77107	2.58804	20.6891	623.105	321.897		3.0737	5.13112	4.83588	6.54345	114.978	108.667	176.263	2.37906	2.36744	2.57496	2.49326	2.72638	40.8255	38.6926	61.7666	4.2033	5.44773	9.06501	11.7169	2.51394	4.7702	5.74905	6.89676	3.35862	5.10896	7.40703	9.30685	27.1389	24.2708	19.6006	33.2017	721.777	695.241	742.029	27.1389	373.024	357.421
HLA-F	8	28.0484	16.9842	15.1398	20.0575	82.8677	70.3489	76.6083	97.293	85.1952	91.2441		31.7116	34.3202	46.0214	101.704	24.7312	28.3342	45.4913	19.3902	20.8692	28.0722	38.8569	25.5509	26.6402	34.1426	62.0175	82.3322	89.4989	95.2814	126.506	69.4614	95.0819	82.5165	100.223	75.8968	92.2904	88.899	113.364	129.362	106.902	95.0031	110.567	90.3823	75.3782	90.6225	129.362	98.6421	85.1907
HLX	14	13.0332	10.4032	6.32436	9.92027	21.5081	17.2527	19.3804	49.8573	57.4285	53.6429		10.5487	36.885	27.735	28.7872	25.0966	23.137	27.2371	23.3296	17.8554	14.4487	13.4903	16.9392	26.6123	21.7736	23.1715	21.5653	34.1576	28.6505	46.5636	26.1378	51.3884	17.9393	26.4666	23.8516	42.773	23.2949	36.5151	84.5071	43.7847	36.0606	38.7377	63.2665	49.7101	42.22	84.5071	53.5256	42.8853
HMGCS1	3	87.2825	141.533	109.064	112.627	86.4634	77.2465	81.855	88.9058	72.4166	80.6612		196.453	223.988	87.207	156.721	193.411	80.8995	155.415	236.059	380.943	135.685	115.397	216.256	266.114	101.264	142.511	225.139	400.631	152.423	105.569	187.345	235.911	163.759	99.1794	206.242	318.271	158.091	102.374	131.212	119.418	93.749	81.0882	97.8896	84.7846	77.5078	131.212	108.654	89.2668
HMMR	18	31.1342	34.9981	63.7638	43.2987	3.96188	6.16734	5.06461	6.45448	5.74826	6.10137		28.8964	18.1991	27.735	19.9686	15.7187	31.8979	40.7033	60.3065	35.4363	53.3194	50.5871	44.6014	23.118	37.6508	37.0864	5.63424	4.40845	4.82486	6.15319	6.2812	5.65648	4.28314	4.89629	5.95772	5.03247	4.554	5.52474	7.1349	5.83361	6.11905	8.15121	8.13858	6.34517	6.79689	7.1349	6.9861	6.23211
HNRNPLL	3	51.5558	51.1452	59.6543	54.1184	38.4152	55.6897	47.0524	62.9598	59.1544	61.0571		37.9246	39.5718	28.2293	43.2653	27.5324	26.8493	48.0848	47.1452	39.0362	41.3832	65.8364	42.5349	35.3801	32.1539	52.3955	34.5391	23.2453	37.7365	48.6134	42.2272	37.4738	26.889	52.6467	38.3831	30.3595	32.3128	50.63	55.7789	49.9752	50.953	56.7297	45.4508	47.7969	47.8985	55.7789	47.713	49.3749
HPSE	18	130.708	212.984	187.216	176.969	347.234	324.213	335.724	2.99365	4.16442	3.57904		80.1535	46.4111	29.5472	39.4483	112.298	74.8115	39.8056	164.97	109.695	68.6302	53.5197	122.562	89.4681	57.663	44.2579	299.071	238.505	163.326	86.5347	284.431	267.551	143.622	70.6509	291.751	253.028	153.474	78.5928	3.16936	3.4112	3.92438	2.7536	4.66507	5.06974	3.55203	3.16936	4.03814	4.49706
HRASLS2	3	2.2	2.2	2.2	2.2	2.27897	2.26274	2.27086	2.2	2.2	2.2		2.2	2.2	2.2	2.33162	2.2	2.2	2.29975	2.2	2.2	2.2	2.2	2.2	2.2	2.2	2.27712	2.2954	2.45982	2.2	2.2	2.2	2.2	2.2	2.28698	2.2477	2.32991	2.2	2.24349	2.2	2.2	2.35676	2.2	2.2	2.2	2.2	2.2	2.2	2.27838
HRH1	16	90.455	47.3403	21.7662	53.1872	31.7757	28.0598	29.9178	11.9545	11.1759	11.5652		38.7983	23.9392	11.0961	6.54345	18.3981	9.17902	7.28723	16.8833	20.7018	13.5113	7.47859	27.8408	21.013	11.2621	7.10309	15.1738	11.6834	9.87266	10.3992	14.6791	13.1898	12.6157	11.1586	14.9264	12.4366	11.2442	10.7789	5.81305	9.19806	12.703	11.0576	8.47473	12.8818	10.7178	5.81305	8.8364	12.7924
HRH2	17	10.6388	10.9551	6.8122	9.46871	13.0602	13.0043	13.0322	3.94728	4.2166	4.08194		5.01526	6.84095	6.15381	4.43753	7.43699	7.69412	7.98547	7.93007	7.6417	6.88699	6.74546	6.47266	7.30655	6.91164	6.38949	9.16387	5.83745	5.6325	3.66414	9.42059	11.4173	5.20898	5.2442	9.29223	8.62737	5.42074	4.45417	3.96246	4.08409	4.39467	3.1688	4.44097	2.99715	3.82243	3.96246	4.26253	3.69591
HS3ST3B1	10	8.65049	6.83684	5.23489	6.90741	9.18612	5.45485	7.32049	110.666	86.2674	98.4666		128.595	198.341	289.675	362.311	103.042	219.143	250.876	42.8477	72.9422	113	195.162	85.7215	124.775	207.273	269.45	120.49	291.377	386.035	389.759	75.1123	182.735	255.571	297.835	97.8013	237.056	320.803	343.797	189.55	115.515	151.124	137.417	113.688	157.166	127.668	189.55	114.602	154.145
HSD11B1	8	3.07446	2.97036	2.35564	2.80015	2.42975	2.53995	2.48485	275.009	175.131	225.07		3.75324	4.03195	7.63649	16.0201	3.4179	4.72432	9.78097	2.73719	2.53487	3.19989	6.89208	3.24522	3.32824	5.1869	10.8977	2.48619	3.10936	4.82486	5.71395	2.74939	3.17491	5.44044	12.2893	2.61779	3.14213	5.13265	9.00164	266.746	267.857	236.402	225.717	201.759	170.239	145.92	266.746	234.808	203.321
HSH2D	1	2.94206	2.27036	2.54147	2.58463	69.2363	25.3031	47.2697	12.1939	10.8242	11.509		2.58831	2.2	3.84742	11.2818	2.32179	2.2	2.89825	2.73719	2.36744	3.1374	3.51965	2.66275	2.29641	3.06161	5.89988	43.4108	19.348	8.66118	15.3773	11.6182	11.5945	3.3573	4.4614	27.5145	15.4713	6.00924	9.91935	12.3342	8.3906	7.52991	10.2272	8.69883	9.37434	6.39128	12.3342	8.54471	8.45212
HSPA13	3	55.6845	69.3669	139.145	88.0654	60.6731	94.5008	77.5869	60.0401	55.9349	57.9875		55.2045	114.56	112.248	66.562	40.8075	130.495	82.5981	84.4802	84.579	140.56	128.886	69.8424	79.9821	127.768	92.6821	62.2038	90.668	202.497	87.1204	91.5155	94.6387	212.057	147.626	76.8596	92.6534	207.277	117.373	68.8211	82.8123	69.4509	60.3281	71.7822	75.3782	66.5564	68.8211	77.2973	72.4146
HSPA5	13	518.193	801.869	712.677	677.58	676.833	503.042	589.937	247.839	235.651	241.745		464.97	796.657	1139.09	291.895	740.25	1253.82	380.849	605.917	355.492	701.061	301.614	535.443	630.8	1031.32	324.786	495.49	682.663	2188.1	620.215	585.027	442.68	1561.7	596.253	540.259	562.672	1874.9	608.234	230.351	248.613	264.463	242.463	224.953	261.433	216.767	230.351	236.783	262.948
HSPA6	17	12.3278	14.5067	18.3584	15.0643	12.9941	21.2049	17.0995	7.89175	8.60087	8.24631		21.0331	10.627	5.3301	3.25296	8.65489	5.0213	5.09274	8.64633	7.30683	7.51192	5.86569	14.8397	8.8629	5.95444	4.73713	10.5948	13.5021	6.84398	4.54263	10.7548	13.0126	10.0696	4.37443	10.6748	13.2573	8.4568	4.45853	4.66745	5.83361	7.52991	7.45921	5.67351	8.25833	6.93209	4.66745	5.75356	7.89412
HYOU1	3	122.134	180.135	95.1571	132.475	120.587	59.3038	89.9452	85.7774	84.7912	85.2843		88.5992	186.494	285.557	218.056	182.084	347.29	287.883	103.013	78.8862	99.5643	86.5109	95.8063	149.155	244.137	197.483	86.8158	128.342	417.129	387.563	61.5344	49.7931	131.586	107.529	74.1751	89.0674	274.358	247.546	93.9363	102.461	104.566	91.053	76.8244	89.7269	89.4057	93.9363	89.6426	97.1462
ICAM1	11	195.518	397.348	207.589	266.818	143.779	108.611	126.195	801.935	885.212	843.573		4827.65	2313.64	2114.2	1510.3	3997.05	1875.1	1288.47	2038.79	2326.73	1185.82	594.576	3433.22	2879.14	1725.04	1131.11	2260.12	3984.56	1845.05	1585.23	1496.86	2388.68	1118.76	785.776	1878.49	3186.62	1481.91	1185.5	1353.92	1034.01	1027.42	933.911	1357.43	1195.69	1075.57	1353.92	1195.72	1111.56
ICAM4	17	3.52961	3.08142	2.51128	3.04077	4.12623	3.27621	3.70122	4.43695	4.11258	4.27477		26.9548	5.00899	5.65959	5.49049	8.41131	6.20922	4.19499	6.94522	5.63246	4.69973	3.95953	16.95	6.35092	5.52285	4.54834	8.4961	8.17581	4.01721	2.93207	5.33939	5.83374	3.74306	3.06977	6.91774	7.00478	3.88014	3.00092	3.96246	5.2953	5.02171	5.10641	3.99278	5.86688	4.09284	3.96246	4.64404	5.4443
ICOSLG,LOC102723996	11	116.623	96.2743	44.3588	85.7521	69.3152	27.6719	48.4936	84.5144	58.3263	71.4203		215.577	397.658	277.979	267.413	296.689	223.598	137.46	96.0299	226.063	138.998	94.2822	155.803	306.803	213.525	166.385	147.392	282.544	272.358	154.178	71.8944	116.796	113.609	45.3406	109.643	199.67	192.984	99.7594	77.1047	117.668	92.1813	67.9402	81.7546	86.2195	48.1689	77.1047	99.7113	89.2004
IDO1	9	18.9787	15.7846	2.4079	12.3904	13.0829	2.53676	7.80983	4395.02	4595.84	4495.43		17.4412	18.6876	43.3856	625.945	12.674	26.8493	138.657	2.55813	2.78603	17.7608	99.7074	9.99967	11.3825	29.3319	288.103	7.06517	61.5684	502.134	944.67	3.76969	49.35	213.6	592.165	5.41743	55.4592	357.867	768.417	4382.36	3753.57	4242.45	5755.23	4214.34	4783.34	5792.93	4382.36	3983.95	4512.9
IDO2	8	2.41668	2.27778	2.2	2.29815	2.3332	2.24289	2.28804	34.2889	22.6671	28.478		2.58831	2.32213	3.02371	6.28021	2.32179	2.34849	3.89574	2.28953	2.36744	2.44997	2.93314	2.43892	2.33712	2.60739	4.3697	2.86777	4.14864	12.2956	14.4988	2.51394	3.61804	4.90036	7.67955	2.69085	3.88334	8.59798	11.0892	58.687	43.9192	49.6989	38.0457	26.9628	34.0859	32.7558	58.687	35.441	41.8924
IER2	3	38.6951	48.0672	30.9998	39.254	58.4425	42.8396	50.6411	59.1906	54.8448	57.0177		148.69	25.7711	23.4518	39.3167	48.8457	24.6219	28.1349	174.729	51.1753	27.2598	25.2205	161.71	41.9307	25.1111	30.8907	289.627	160.299	51.0627	30.7508	234.515	126.633	31.6725	21.5089	262.071	143.466	41.3676	26.1299	75.6948	68.0087	55.1855	46.6265	61.922	47.1592	45.1944	75.6948	64.9653	51.1724
IER3	15	10.1279	6.21444	8.02003	8.1208	6.64758	4.80756	5.72757	4.98275	4.08474	4.53375		72.1931	36.3965	27.0761	24.5753	24.2441	10.6639	9.98047	19.3902	21.0367	10.6991	12.7572	45.7917	27.2257	16.1464	15.771	49.0392	40.6531	26.8333	21.0875	22.6845	18.0644	13.0786	9.767	35.8618	29.3587	19.9559	15.4272	5.54868	6.10277	5.96229	6.90561	4.77712	3.15658	3.41682	5.54868	5.43994	4.55943
IER5	3	32.6619	26.6538	18.4836	25.9331	83.5412	44.3655	63.9534	65.4166	59.9721	62.6943		110.151	65.5856	76.8282	73.5378	61.9991	63.3778	54.4688	76.2433	37.6129	42.4456	32.9918	93.1969	55.0659	60.8839	53.6661	249.083	219.408	139.702	120.649	136.958	151.892	61.9166	53.9513	193.021	185.65	100.809	87.3003	80.9822	61.549	52.6773	62.2657	62.1461	49.7101	50.0617	80.9822	61.8475	51.1937
IFI27	1	5.07735	3.68882	2.9201	3.89542	1369.39	905.811	1137.6	149.775	137.221	143.498		3.9474	4.6426	8.78969	78.0129	3.53969	3.83339	10.4792	2.4686	2.86975	7.6369	12.1707	3.208	3.68402	6.75333	33.5543	1225.84	1176.84	895.055	964.582	757.615	931.728	709.464	576.596	991.726	1054.28	802.259	770.589	200.301	173.518	174.952	226.547	224.393	153.021	185.4	200.301	198.955	163.986
IFI35	1	30.1094	28.2094	37.3992	31.906	244.644	147.425	196.034	113.958	129.995	121.977		26.5665	26.626	73.6981	314.402	41.4165	41.8467	79.2067	31.5666	37.8641	71.7549	118.769	29.0666	35.3022	62.4333	170.792	205.869	207.067	161.307	160.767	107.84	148.17	92.7007	82.7407	156.855	177.618	127.004	121.754	131.653	112.958	111.933	121.501	151.673	105.51	103.196	131.653	132.315	108.722
IFI44	2	42.803	45.6569	99.7267	62.7289	499.817	495.764	497.79	47.6194	52.8057	50.2125		32.1	37.7399	262.822	430.622	39.8332	112.231	126.787	63.8878	85.3325	306.667	313.784	47.9939	54.3019	227.24	290.398	471.737	409.205	285.886	315.82	387.403	393.935	198.092	217.903	429.57	401.57	241.989	266.861	49.8747	50.9173	46.4069	47.4569	53.8545	49.8695	43.9776	49.8747	52.3859	48.1382
IFI44L	1	15.3885	7.84036	37.444	20.2243	1033.02	1118.32	1075.67	96.8615	87.9531	92.4073		10.4516	21.008	232.345	839.959	10.36	80.3056	139.056	12.1381	39.0362	278.795	398.095	11.2949	23.4681	197.148	459.037	932.115	831.279	661.443	825.781	872.673	748.889	443.285	423.517	902.394	790.084	552.364	624.649	126.366	128.973	117.42	111.813	122.652	117.627	99.5459	126.366	125.812	117.524
IFI6	1	100.332	71.6065	100.17	90.7026	5500.02	3060.83	4280.42	497.182	544.54	520.861		84.3278	79.7527	237.287	1013.04	102.555	120.992	251.873	81.1675	101.406	180.805	357.772	82.7477	94.5715	179.695	540.894	4936.53	4412.87	3892.04	3758.32	2577.2	2867.18	2435.77	1884.9	3756.87	3640.03	3163.9	2821.61	459.824	448.327	429.063	494.628	572.752	389.295	445.664	459.824	510.539	409.179
IFIH1	1	36.4213	40.6757	61.8394	46.3121	464.97	326.293	395.632	243.193	232.295	237.744		36.5655	79.5084	276.331	550.79	51.1597	147.868	176.562	30.0446	74.9514	233.55	206.452	33.3051	68.5398	219.25	311.268	523.25	632.908	545.949	682.002	269.911	443.655	385.343	363.329	396.581	538.282	465.646	522.665	253.263	209.047	247.062	296.024	205.008	277.376	255.705	253.263	207.027	262.219
IFIT1	2	52.274	35.8831	62.6329	50.2633	3802.2	2107.9	2955.05	42.5912	46.7079	44.6495		24.3337	51.4185	768.087	1577.42	47.6278	161.529	198.308	29.5074	69.0911	615.508	455.133	26.9206	56.0458	515.041	743.621	2869.02	1820.67	768.86	1024.61	1019.68	1348.99	327.015	228.079	1944.35	1584.83	547.938	626.346	19.4721	27.2315	30.2604	41.0905	38.7279	39.9848	36.6767	19.4721	32.9797	35.1226
IFIT2	5	54.8529	47.9265	56.2459	53.0084	1686.72	624.941	1155.83	204.571	223.049	213.81		35.5948	102.713	1203.67	1780.12	78.319	223.598	214.667	25.6575	106.932	857.169	398.534	30.6261	95.988	761.477	797.773	1307.31	604.978	264.484	526.657	243.854	240.609	103.039	75.3477	775.58	422.793	183.761	301.002	417.172	312.403	202.855	186.272	360.868	215.039	191.078	417.172	336.635	208.947
IFIT3	1	41.1866	40.5089	47.0684	42.9213	2062.08	1068.41	1565.25	576.969	539.055	558.012		30.935	76.2109	955.399	2204.72	71.2551	246.466	339.254	32.0143	128.448	734.62	585.485	31.4747	91.9712	645.495	1043.15	1860.98	1254.78	714.344	1172.34	652.367	776.275	298.623	372.548	1256.67	1015.53	506.483	772.446	766.933	698.911	587.236	577.392	675.501	584.756	491.633	766.933	687.206	585.996
IFIT5	1	20.7683	25.2948	29.8058	25.2897	113.119	114.164	113.642	98.5471	81.468	90.0076		9.38376	39.2054	119.991	142.506	26.4363	50.0137	61.6507	18.4949	62.4773	123.124	121.115	13.9393	42.7064	97.7095	108.424	121.921	111.973	107.396	146.857	80.8416	98.1838	86.8371	124.142	101.381	105.078	97.1166	135.5	78.5147	99.5	92.0246	96.8658	84.6679	89.7269	88.5945	78.5147	92.0839	90.8758
IFITM1	1	3.58329	2.70737	2.7273	3.00599	508.53	240.96	374.745	15.1559	18.8041	16.98		3.0737	2.81065	4.83588	43.6602	2.56537	2.64547	4.89324	2.55813	2.70231	4.13729	8.06511	2.81591	2.69278	3.87288	18.8728	461.243	396.994	189.776	135.144	86.414	227.049	90.3861	33.2508	273.829	312.021	140.081	84.1976	28.1963	20.9064	19.6006	19.5	26.1784	19.0996	17.7483	28.1963	23.5424	19.3501
IFITM2	2	31.8229	24.858	30.4875	29.0562	270.383	334.358	302.371	14.1575	18.2206	16.1891		28.6052	16.9778	18.0153	34.5784	24.1223	14.5246	11.1775	29.5969	26.1435	25.385	18.329	29.101	22.4145	19.3083	21.3616	230.1	190.958	128.395	78.1891	240.872	297.153	166.691	87.0026	235.486	244.055	147.543	82.5958	15.6829	13.37	13.1733	13.5488	16.3181	15.2732	14.0978	15.6829	14.8441	14.2233
IFITM3	2	49.0152	40.7385	39.4852	43.0796	1655.61	1233.93	1444.77	78.2827	89.0195	83.6511		41.7107	31.6334	87.866	331.381	43.3651	38.877	61.3515	32.0143	40.7105	81.2538	117.449	36.8625	38.5697	69.3323	170.06	1486.36	1316.23	967.743	781.418	934.598	1161.18	744.645	489.097	1210.48	1238.71	856.194	635.258	88.9132	87.9263	80.1107	79.4274	105.957	91.9589	91.8393	88.9132	96.9417	86.0348
IFNA1	5	2.2	2.2	2.2	2.2	2.2	2.2	2.2	2.2	2.2	2.2		2.29708	2.2	2.2	2.2	2.2	2.2	2.2	2.2	2.2	2.2	2.2	2.24854	2.2	2.2	2.2	2.2	2.2	2.2	2.2	2.2	2.2	2.2	2.2	2.2	2.2	2.2	2.2	2.28812	2.2	2.2	2.2	2.2	2.2	2.2	2.28812	2.2	2.2
IFNB1	5	2.28632	2.2	2.2	2.22877	2.34797	2.2	2.27398	2.23917	2.23984	2.2395		2.78247	2.56639	2.52948	2.59486	2.32179	2.2	2.29975	2.28953	2.28372	2.26249	2.2	2.536	2.39063	2.33066	2.36487	2.86777	2.58973	2.2	2.2	2.51394	2.55451	2.2	2.2	2.69085	2.57212	2.2	2.2	2.37625	2.2	2.2	2.2	2.2	2.2	2.47041	2.37625	2.2	2.2
IFNL1	5	2.55721	2.55181	2.2	2.43634	2.25422	2.2	2.22711	2.2	2.30852	2.25426		2.58831	2.32213	2.2	2.2	2.44358	2.34849	2.2	2.2	2.2	2.2	2.2	2.39416	2.3219	2.2495	2.2	2.2954	2.2	2.2	2.2	2.2	2.37726	2.2	2.2	2.2477	2.28863	2.2	2.2	2.37625	2.2	2.35676	2.2	2.4241	2.35943	2.47041	2.37625	2.31205	2.3581
IFNL2	5	2.2	2.2	2.2	2.2	2.2	2.2	2.2	2.2	2.2	2.2		2.2	2.2	2.2	2.2	2.2	2.2	2.2	2.2	2.2	2.2	2.2	2.2	2.2	2.2	2.2	2.2	2.2	2.2	2.2	2.2	2.2	2.2	2.2	2.2	2.2	2.2	2.2	2.2	2.2	2.2	2.2	2.2	2.2	2.2	2.2	2.2	2.2
IFNL3	5	2.2	2.2	2.2	2.2	2.2	2.2	2.2	2.2	2.2	2.2		2.2	2.2	2.2	2.2	2.2	2.2	2.2	2.2	2.2	2.2	2.2	2.2	2.2	2.2	2.2	2.2	2.2	2.2	2.2	2.2	2.2	2.2	2.2	2.2	2.2	2.2	2.2	2.2	2.2	2.2	2.2	2.2	2.2	2.2	2.2	2.2	2.2
IFNLR1	8	2.46595	2.49628	2.62277	2.52833	2.95881	2.51691	2.73786	14.2713	11.9069	13.0891		2.49123	2.56639	2.52948	2.46324	2.68716	2.79396	2.89825	2.55813	2.2	2.26249	2.78651	2.52468	2.48452	2.52865	2.716	2.39079	2.45982	2.80574	2.63924	2.67091	2.64314	2.43146	2.46093	2.53085	2.55148	2.6186	2.55009	7.57552	10.0055	11.9192	15.0712	6.794	6.98289	10.3122	7.57552	8.39977	9.45107
IFRD1	3	14.9156	18.7474	39.6939	24.4523	34.7234	44.7111	39.7172	30.0981	28.9689	29.5335		30.1584	40.4267	39.267	29.8401	27.8978	36.2041	25.8406	64.0669	52.3474	43.7579	34.6047	47.1126	40.224	39.743	30.0952	86.3388	89.8886	87.205	49.9311	108.39	127.076	111.526	63.0839	97.3643	108.483	99.3655	56.5075	44.3229	33.0184	31.828	32.9249	38.2797	39.1877	34.243	44.3229	35.649	35.5079
IGF2BP3	12	5.72077	6.83304	7.92603	6.82661	5.17682	6.3389	5.75786	4.62234	4.29012	4.45623		4.91818	4.76473	4.67113	7.72802	3.90507	5.0213	3.69624	8.46727	5.3813	4.88721	3.66628	6.69272	4.6837	4.85988	5.03018	4.77568	5.31782	6.23824	4.2498	4.78999	3.97255	5.8262	3.76559	4.78284	4.64519	6.03222	4.00769	4.31496	4.08409	4.08114	5.38321	5.44941	4.59145	4.90405	4.31496	4.76675	4.33629
IGFBP4	18	258.471	330.786	217.799	269.019	118.236	118.523	118.38	24.3746	28.6744	26.5245		168.397	92.3321	44.5388	92.8859	241.274	69.3173	29.6311	272.319	162.856	60.5686	23.6076	220.358	165.487	58.1416	48.7082	72.9834	99.3719	89.0222	42.3176	86.9634	71.3296	30.2838	10.2019	79.9734	85.3508	59.653	26.2597	34.365	28.3082	26.3413	30.7105	29.764	27.071	27.3477	34.365	29.0361	26.7062
IGFBP6	5	2.27655	2.97036	2.23717	2.49469	2.27031	2.2	2.23515	12.6159	11.4532	12.0345		2.29708	2.2	2.36474	2.2	2.2	2.2	2.599	2.37906	2.2	2.2	2.2	2.33807	2.2	2.25491	2.333	2.2	2.32991	2.2	2.34641	2.2	2.2	2.2	2.2	2.2	2.26495	2.2	2.27321	6.69428	5.16072	5.96229	10.9192	3.09639	3.7943	6.39128	6.69428	4.12855	4.87829
IL10	18	32.4553	24.6243	17.9437	25.0078	36.7453	59.9745	48.3599	3.03964	3.4566	3.24812		98.9866	40.3046	15.7089	25.2334	34.8398	12.5943	29.3319	43.743	20.8692	5.94959	9.0915	71.3648	32.0046	11.4176	21.2189	216.744	91.3176	17.9491	26.6512	265.438	129.735	25.8089	30.4675	241.091	110.526	21.879	28.5594	2.81686	2.33458	2.82705	3.7224	4.21688	3.15658	3.95763	2.81686	3.27573	2.99181
IL10RA	4	516.344	350.205	314.783	393.777	715.49	704.639	710.064	754.297	807.352	780.824		382.162	226.309	475.01	756.907	312.4	425.693	570.573	397.127	274.955	344.537	420.089	389.645	271.221	415.08	582.523	877.358	792.956	894.045	1037.79	698.359	587.675	511.797	672.88	787.858	690.315	702.921	855.335	678.281	824.876	774.88	740.012	804.021	853.236	824.908	678.281	814.448	814.058
IL12A	5	2.37265	2.2	2.2	2.25755	2.24687	2.2	2.22344	2.23917	2.34253	2.29085		2.2	2.44426	2.36474	2.33162	2.44358	2.2	2.2	2.28953	2.45116	2.38748	2.2	2.24477	2.44633	2.31741	2.24387	2.2	2.45982	2.2	2.2	2.27848	2.37726	2.35431	2.28698	2.23924	2.41854	2.27715	2.24349	2.37625	2.2	2.2	2.2	2.4241	2.2	2.3352	2.37625	2.31205	2.2
IL12B	4	2.2	2.2	2.2	2.2	2.25422	2.2	2.22711	2.2	2.2	2.2		3.75324	2.81065	5.3301	5.22725	2.56537	3.09094	2.49925	5.69176	2.53487	2.44997	2.34663	4.7225	2.63697	3.62367	3.35771	9.92703	4.79818	2.60382	2.2	5.88878	4.14981	2.43146	2.28698	7.90791	4.474	2.51764	2.24349	2.2	2.2	2.35676	2.2	2.2	2.2	2.3352	2.2	2.2	2.27838
IL12RB2	15	2.40981	2.58889	3.40325	2.80065	2.37872	2.24289	2.31081	2.30133	2.30269	2.30201		3.65617	4.6426	10.7666	23.1275	3.78327	10.8124	21.8507	3.18486	3.95809	8.01186	22.8745	3.42051	4.12799	9.86362	22.6176	3.53554	2.71964	3.20956	3.37132	2.98485	3.61804	3.66591	5.50513	3.26019	3.16884	3.43774	4.43822	2.28812	2.2	2.2	2.3384	2.2	2.2	2.47041	2.28812	2.2	2.2
IL15	8	4.64603	5.19246	6.37193	5.40347	12.4225	11.5739	11.9982	45.1376	38.0259	41.5817		5.30649	5.49751	12.5788	26.418	6.46266	10.6639	12.7735	5.60223	6.63708	10.3866	13.0504	5.45436	6.19909	11.2098	17.414	12.5981	15.4507	31.2753	21.6731	11.2257	20.3687	39.2335	23.4224	11.9119	17.9097	35.2544	22.5478	40.0049	33.9604	38.5688	30.9873	40.5207	38.8688	38.4343	40.0049	37.2406	38.7188
IL15RA	9	6.68384	6.37379	5.80518	6.2876	17.5394	9.09255	13.316	66.2326	78.7038	72.4682		12.1019	34.5645	65.461	169.225	33.1348	45.262	68.0347	11.3323	23.4645	30.7594	42.6692	11.7171	30.3879	47.1608	93.3097	48.5622	139.774	160.701	116.55	23.9403	75.761	82.9794	62.736	36.2512	107.767	121.84	89.6428	105.128	80.7936	91.7111	89.5306	86.7968	96.2635	98.0586	105.128	83.7952	93.9873
IL18	12	151.419	146.832	160.808	153.02	80.8365	118.722	99.7792	74.5806	77.4537	76.0171		286.735	260.627	460.513	902.346	327.137	495.037	749.224	395.605	389.063	428.528	758.505	341.17	325.609	461.36	803.359	426.519	764.636	761.793	894.01	671.439	882.539	864.002	1234.58	548.979	823.588	812.897	1064.29	137.293	100.307	98.7653	94.6514	131.392	110.772	113.201	137.293	115.85	104.768
IL18R1	16	2.33849	2.64442	2.93519	2.63937	2.39351	2.60269	2.4981	2.30133	2.27968	2.29051		5.20941	8.42864	7.80124	4.96401	14.1355	31.7494	23.1474	7.03475	9.48351	13.0113	17.0094	6.12208	10.6825	17.5207	15.0403	4.48949	12.203	9.87266	3.2249	9.81301	19.3052	18.6336	17.247	7.15125	15.7541	14.2531	10.236	2.2	2.2	2.2	2.3384	2.2	2.35943	2.3352	2.2	2.2	2.27971
IL18RAP	3	2.25864	2.2	2.2	2.21955	2.27031	2.38823	2.32927	2.26216	2.2	2.23108		2.39416	2.32213	2.36474	2.2	2.2	2.49698	2.29975	2.28953	2.28372	2.51247	2.49326	2.34184	2.26862	2.45806	2.331	2.2954	2.2	2.2	2.34641	2.51394	3.52942	2.58577	2.80884	2.40467	2.86471	2.39288	2.57763	2.28812	2.2	2.2	2.3384	2.2	2.35943	2.3352	2.28812	2.2	2.27971
IL19	3	2.23494	2.2	2.2	2.21165	2.22344	2.2	2.21172	2.2	2.2	2.2		2.2	2.32213	2.2	2.2	2.2	2.2	2.29975	2.2	2.36744	2.2	2.2	2.2	2.29652	2.2	2.23325	2.39079	2.2	2.2	2.2	2.43545	2.37726	2.27715	2.28698	2.41312	2.28863	2.23858	2.24349	2.2	2.2	2.2	2.2	2.2	2.2	2.2	2.2	2.2	2.2
IL1A	15	2.79156	3.59621	3.08854	3.15877	3.15996	2.32867	2.74432	2.88629	2.94733	2.91681		49.4769	17.3441	93.9614	17.4679	14.1355	114.607	29.7309	87.3453	21.4553	80.8164	27.7132	68.4111	17.645	96.4615	24.9707	215.504	70.792	95.0795	41.8783	236.634	77.9767	80.5105	36.6429	226.069	74.3843	87.795	39.2606	7.66364	3.00747	4.23791	3.1688	2.4241	4.91031	3.41682	7.66364	2.71578	4.57411
IL1B	18	25.9948	107.64	192.827	108.821	30.5161	38.5567	34.5364	35.9834	59.6003	47.7918		6321.38	760.14	4297.2	1166.64	1602.28	4018.1	2168.06	6990.92	3313.94	7380.27	4124.49	6656.15	1892.12	5231.86	2486.4	4760.91	3028.95	3036.74	1961.96	7140.93	5336.88	5140.91	4464.03	5950.92	4182.92	4088.82	3213	179.768	41.9006	68.1968	48.9793	102.372	163.702	112.39	179.768	72.1361	115.95
IL1R1	16	30.674	23.2317	25.1514	26.3524	24.7296	33.5163	29.123	9.14604	15.8144	12.4802		38.2159	69.1273	28.5588	4.56915	35.0834	20.0188	6.38948	12.2276	36.3572	21.2604	4.8393	25.2217	46.856	23.2793	5.26598	15.46	20.777	18.9587	12.1562	25.196	25.775	32.5984	10.9847	20.328	23.276	25.7785	11.5704	6.42991	7.85228	6.43257	6.49041	13.4049	11.2875	14.0978	6.42991	10.6286	8.86003
IL1R2	5	11.5977	31.858	18.6347	20.6968	23.9124	21.2453	22.5789	27.4199	33.962	30.691		8.21882	7.57373	11.5903	9.43908	23.2697	19.8703	18.0602	7.39288	7.89286	17.1359	11.8774	7.80585	12.9121	16.1988	13.1256	21.0883	20.6471	13.709	6.59243	19.1527	22.2299	12.77	6.7228	20.1205	21.4385	13.2395	6.65762	28.1082	15.927	21.7952	25.8665	21.2483	22.1287	42.0848	28.1082	18.5876	21.962
IL1RAP	16	23.8283	27.0392	64.7656	38.5444	25.2151	52.6828	38.949	15.373	11.6632	13.5181		20.3535	26.2596	37.7843	12.3347	12.7958	41.4013	18.1599	59.6798	45.6499	38.2585	22.5812	40.0167	28.2351	39.1481	17.692	27.766	22.5957	35.1117	13.9132	51.5669	51.6543	51.5009	15.5075	39.6664	37.125	43.3063	14.7103	12.5985	14.7158	13.4869	12.0264	10.6037	11.7658	11.1234	12.5985	12.6597	12.6263
IL1RN	12	73.4196	118.616	87.2347	93.0901	163.732	141.199	152.465	1227.15	766.028	996.587		234.41	281.023	1169.56	3050.51	332.861	601.95	683.988	386.473	538.919	876.167	643.549	310.441	384.268	882.56	1459.35	886.23	804.128	729.083	416.26	837.748	1791.51	1005.89	390.987	861.989	1297.82	867.485	403.624	1151.94	1220.13	1316.81	1064.56	847.495	837.771	583.977	1151.94	1033.81	1077.29
IL21R	14	12.9459	11.2774	10.2558	11.493	43.3644	19.6835	31.5239	20.3618	11.9443	16.153		4.33571	5.98604	8.46021	10.6237	5.9755	5.31828	8.98297	3.81158	3.1209	3.51236	4.8393	4.07365	5.02748	5.76362	8.14864	15.8416	13.3722	19.5644	25.0407	9.49907	6.45413	10.1468	14.1159	12.6703	9.91315	14.8556	19.5783	16.3878	16.4653	17.2491	20.4688	8.02653	10.1715	10.4474	16.3878	12.2459	13.7103
IL23A	6	2.69742	3.01848	3.19535	2.97042	3.64977	3.25317	3.45147	3.47428	3.70732	3.5908		4.14156	2.44426	3.3532	3.12134	2.93074	4.27886	4.49424	4.08018	2.86975	2.82493	3.66628	4.11087	2.74825	3.48566	3.76062	13.5521	12.0731	5.02677	5.2747	8.00786	12.3036	5.44044	4.02652	10.78	12.1883	5.2336	4.65061	2.90499	5.42988	3.29733	3.0304	3.20844	3.7943	3.82243	2.90499	4.31916	3.54582
IL27	9	3.01813	2.77773	2.56354	2.78646	5.60088	3.84091	4.72089	16.6531	18.2326	17.4428		2.87954	4.76473	6.15381	8.9126	4.39223	2.94245	3.09775	2.55813	3.62321	3.76233	2.63988	2.71884	4.26006	4.2862	4.88341	8.20991	37.1455	13.3052	3.2249	5.33939	20.2801	8.21795	2.37395	6.77465	28.7128	10.7616	2.79943	24.8477	19.2914	22.5791	20.0536	24.7218	20.375	18.4243	24.8477	22.0066	21.477
IL2RA	14	8.70074	5.80727	12.0726	8.86019	10.7389	33.819	22.279	13.0507	13.6473	13.349		26.0811	42.0144	95.9383	124.606	15.8405	44.5196	67.536	32.8201	52.766	92.0652	79.766	29.4506	36.8737	77.5077	90.6361	44.651	161.339	296.184	205.423	100.855	324.007	530.468	439.781	72.7531	242.673	413.326	322.602	41.503	31.2689	21.1682	23.6521	28.8676	27.2305	26.1309	41.503	30.0682	24.1993
IL2RG	8	9.48011	15.8844	22.6601	16.0082	11.9858	22.7617	17.3738	180.688	216.786	198.737		16.9558	21.3744	39.5965	73.0113	32.6476	44.965	79.1069	22.3448	30.8317	39.9459	81.3789	19.6503	28.2846	41.5025	77.8324	31.1048	60.3992	109.819	165.306	31.1608	68.4049	96.1726	165.543	31.1328	64.4021	102.996	165.424	172.19	148.352	166.016	167.727	162.43	167.369	170.122	172.19	155.391	166.693
IL32	9	3.17298	2.93328	3.38004	3.1621	2.82842	3.70512	3.26677	119.271	144.733	132.002		4.72402	6.35243	13.2377	41.5543	8.28952	10.2184	28.0351	3.45345	5.88362	8.69929	17.8892	4.08874	6.84185	10.7185	29.1595	3.82172	10.9039	21.7855	42.0247	6.75211	15.051	27.2748	54.0383	5.28692	12.9775	24.5301	48.0315	186.554	160.329	156.14	185.304	187.753	162.108	210.277	186.554	174.041	159.124
IL4I1	9	27.5905	69.4294	32.8695	43.2964	219.859	121.684	170.771	239.958	263.753	251.856		43.0698	110.896	336.462	697.02	188.417	294.725	465.337	34.2526	71.4352	141.31	172.435	38.6612	123.583	257.499	444.931	223.327	314.891	576.438	754.185	108.468	246.458	220.389	260.261	165.897	280.675	398.414	507.223	363.593	283.603	305.848	331.87	324.34	313.247	356.431	363.593	303.971	309.548
IL4R	3	96.1481	99.1277	64.5891	86.6217	121.235	117.586	119.41	128.65	132.809	130.73		149.176	265.146	81.2763	60.2442	202.058	71.8417	78.0097	98.0892	137.071	60.2561	47.0681	123.632	201.425	71.1247	61.774	122.112	226.163	145.759	115.671	128.56	166.604	94.6296	69.3463	125.336	196.384	120.195	92.5087	104.511	105.018	124.788	118.041	103.156	115.555	114.418	104.511	104.087	120.171
IL6	12	3.04792	3.2444	4.31158	3.53463	3.13211	3.6066	3.36936	2.87947	2.9645	2.92198		3.46201	3.17704	17.8505	4.30591	4.7576	11.1094	4.69374	54.1288	12.9997	83.3786	7.77185	28.7954	6.97811	37.4462	5.5905	44.651	21.1667	9.67074	2.63924	221.722	86.8395	16.319	2.89582	133.186	54.0031	12.9949	2.76753	2.90499	2.73831	2.82705	2.7536	3.54458	3.47544	4.22804	2.90499	3.14145	3.15124
IL6ST	3	72.3584	76.2628	177.573	108.731	97.9643	164.804	131.384	161.868	164.344	163.106		132.284	155.107	190.006	130.003	61.3901	177.121	161.001	194.516	184.874	236.737	270.235	163.4	133.79	201.288	187.08	181.925	224.344	294.771	309.231	281.291	387.908	458.253	443.087	231.608	306.126	376.512	376.159	217.485	204.606	162.881	187.656	195.596	189.211	191.889	217.485	200.101	176.046
IL7	3	3.50535	3.8592	3.69943	3.688	3.90481	4.56688	4.23584	4.0223	4.22627	4.12428		4.14156	3.4213	3.18845	5.22725	3.29611	4.13037	3.89574	4.9755	3.95809	4.07479	4.25279	4.55853	3.5585	3.79787	4.45859	4.58489	4.40845	5.22868	3.51773	6.12423	5.56785	5.51759	4.02652	5.35456	4.98815	5.37313	3.77212	4.66745	3.94952	2.82705	6.35201	3.99278	3.63487	5.03925	4.66745	3.97115	3.23096
IL7R	18	13.2307	23.9102	17.7879	18.3096	7.57148	6.86952	7.2205	7.78568	17.0825	12.4341		289.842	792.138	842.221	105.258	362.212	415.744	110.428	143.482	410.077	415.717	71.9948	216.662	521.476	557.894	95.8937	85.0987	431.549	587.341	193.857	189.229	504.365	731.684	174.067	137.164	467.957	659.512	183.962	12.5985	9.19806	8.47048	8.15121	15.5338	18.6213	14.233	12.5985	12.3659	13.5459
INHBA	8	3.84562	4.52213	3.09781	3.82185	3.82285	2.36838	3.09561	160.463	94.9551	127.709		9.1896	6.47456	18.5095	12.7296	6.34087	12.1488	11.0777	3.45345	3.1209	3.69984	3.8129	6.32153	5.31211	11.4527	9.20673	10.3086	29.2211	55.7067	19.9161	4.2406	13.7216	19.7909	12.2893	7.27461	21.4713	37.7488	16.1027	491.636	253.323	227.78	155.686	129.039	167.529	72.911	491.636	191.181	197.655
INSIG1	3	364.64	343.12	228.708	312.156	493.753	287.149	390.451	611.643	446.358	529.001		2407.3	2190.04	206.48	216.74	1527.14	164.648	201.001	810.23	1868.37	192.367	137.977	1608.77	1861.85	187.832	185.239	1317.99	2730.68	650.741	150.518	832.646	1416.88	458.484	101.354	1075.32	2073.78	554.613	125.936	851.267	888.666	523.747	361.764	738.36	409.543	313.166	851.267	813.513	466.645
IRAK2	12	21.0249	31.9241	23.3316	25.4268	16.0945	12.6611	14.3778	19.5361	29.4922	24.5141		345.467	236.324	164.801	136.715	273.914	151.432	118.109	112.325	266.416	160.37	102.493	228.896	258.885	158.868	119.106	159.889	369.193	206.333	144.954	116.552	309.029	204.187	120.228	138.22	339.111	205.26	132.591	62.1238	32.8838	25.7143	21.8528	57.8882	54.3335	41.4088	62.1238	45.386	40.0239
IRAK3,MIR6502	3	81.832	67.0408	107.323	85.3985	50.3089	71.0609	60.6849	99.6281	91.2166	95.4224		160.922	164.877	182.263	106.179	89.0365	165.093	132.872	164.88	159.842	171.931	175.074	162.901	137.919	173.096	138.042	112.477	114.441	126.578	173.798	135.232	130.444	144.548	194.071	123.854	122.443	135.563	183.935	131.477	99.3654	112.247	132.158	96.6571	113.323	109.956	131.477	98.0112	112.785
IRF1	9	38.0837	29.8168	24.4954	30.7986	95.6888	47.2351	71.462	1035.27	1006.51	1020.89		246.642	116.636	298.077	409.299	176.969	160.045	138.258	260.859	109.611	128.436	76.247	253.75	134.405	195.519	207.935	979.908	886.101	351.104	246.566	744.9	606.198	228.027	117.271	862.404	746.149	289.566	181.918	1129.82	1150.69	1058.31	985.258	1168.18	1077.55	995.939	1129.82	1159.43	1067.93
IRF4	12	11.4301	4.37761	10.1071	8.6383	17.9152	23.571	20.7431	4.79726	4.70671	4.75198		14.3347	11.604	6.81278	14.1774	3.53969	4.87281	3.39699	10.437	9.48351	6.13707	3.66628	12.3859	8.20908	5.94089	7.08022	21.6607	14.4114	11.8918	9.37431	23.2339	21.0777	6.36627	5.33117	22.4473	17.7446	9.12903	7.35274	19.0315	8.65975	6.43257	8.01281	9.37112	14.9544	8.14891	19.0315	9.01543	10.6935
IRF7	2	20.3326	14.4511	23.0806	19.2881	290.047	168.703	229.375	60.055	65.7679	62.9115		21.0331	30.0457	122.627	263.728	34.8398	58.4776	68.6332	23.7773	40.7942	91.4402	81.5255	22.4052	35.2266	90.8481	137.962	252.232	283.713	253.782	218.015	136.016	186.812	112.838	77.6961	194.124	235.262	183.31	147.855	67.6755	57.2425	61.9263	61.2969	69.8774	57.6815	48.9801	67.6755	63.5599	59.8039
IRF8	4	271.581	205.124	300.836	259.18	268.778	296.844	282.811	187.671	247.871	217.771		738.341	363.461	75.0161	191.864	314.958	105.103	196.612	431.239	280.648	64.7556	168.769	584.79	319.689	81.625	185.748	817.164	808.675	63.7832	138.658	665.709	594.942	85.6026	163.455	741.436	701.809	74.6929	151.057	300.321	227.08	231.699	230.422	314.48	280.405	265.71	300.321	270.78	256.052
IRGQ	3	47.5313	58.3521	30.7943	45.5592	33.389	25.5979	29.4935	42.5321	40.809	41.6705		134.517	132.024	66.2847	45.8977	113.151	68.2779	70.9274	97.9996	113.462	57.1315	47.2147	116.258	119.546	63.898	54.6799	137.185	121.197	77.7151	61.205	93.4777	80.9014	56.6702	38.5564	115.331	101.049	67.1926	49.8807	38.8593	45.265	50.7962	39.1529	43.2098	40.782	41.6792	38.8593	44.2374	45.7891
IRS2	8	43.61	19.9732	29.3928	30.992	22.5241	19.3394	20.9318	26.9607	24.2091	25.5849		19.4798	6.71882	5.65959	7.99126	5.85371	15.8611	16.2647	26.7319	4.87899	5.8246	5.13255	23.1059	5.81717	9.11508	9.79617	16.2231	6.487	7.2478	10.3992	15.9348	6.9859	6.90635	7.5056	16.079	6.73645	7.07707	8.9524	40.7098	31.538	24.1467	24.0673	33.4616	20.6938	26.4013	40.7098	32.4998	22.4203
ISCA1	3	16.6964	16.6991	23.1979	18.8645	17.8895	22.3472	20.1184	18.3466	17.4294	17.888		11.8107	10.7491	10.2724	9.5707	6.82803	13.3367	10.2797	16.4356	9.56723	10.8865	12.7572	14.1232	9.04813	11.4985	10.8692	13.1705	8.69545	7.65162	9.08148	15.6994	11.1514	8.52656	15.1596	14.4349	9.92343	8.08909	12.1205	15.5947	16.0616	15.8383	14.1024	16.8784	16.8675	16.3963	15.5947	16.47	16.3529
ISG15	2	16.7522	15.1139	21.4638	17.7766	796.594	484.729	640.661	55.398	66.1906	60.7943		14.723	18.6876	132.676	817.978	26.4363	44.6681	102.748	14.4659	28.9062	129.499	174.487	14.5945	24.6767	102.281	365.071	638.488	554.183	365.238	341.735	269.362	456.151	176.412	89.351	453.925	505.167	270.825	215.543	52.0777	50.7827	53.9314	60.7433	96.2089	59.9136	66.0156	52.0777	73.4958	56.9225
ISG20	1	4.57832	4.81099	3.15819	4.1825	56.0673	27.3666	41.717	39.0459	43.5596	41.3028		7.63636	7.08521	18.6742	142.112	4.7576	6.80318	15.2672	4.70691	4.29296	12.4489	20.5285	6.17163	5.37859	12.6421	59.3024	63.8255	82.094	69.6386	72.1861	23.9403	48.0205	26.8119	16.2903	43.8829	65.0573	48.2252	44.2382	67.5874	56.0313	51.8935	48.9793	51.2773	53.3769	51.5489	67.5874	53.6543	52.6352
ITGA1	4	2.39713	2.27036	2.76446	2.47732	2.54294	2.45735	2.50015	7.61457	2.85081	5.23269		2.49123	3.29917	3.84742	5.75373	2.56537	4.13037	4.49424	2.64766	3.03719	4.13729	5.71906	2.56945	2.96724	4.03836	5.32234	2.2954	6.09727	10.2765	9.08148	2.51394	6.89727	9.4524	8.46235	2.40467	6.49727	9.86444	8.77191	7.22302	8.52517	7.05962	6.07521	3.43254	2.83772	3.14642	7.22302	5.97885	4.94867
ITGA5	3	139.198	222.381	98.7267	153.435	206.718	135.299	171.009	287.88	224.234	256.057		296.152	398.879	174.685	148.561	467.196	256.563	241.599	117.07	223.049	150.059	106.599	206.611	363.041	193.769	165.586	198.81	467.014	466.8	412.014	166.939	238.304	233.814	183.895	182.875	352.659	350.307	297.955	220.217	266.646	234.051	238.449	198.285	213.444	188.78	220.217	232.466	223.748
ITGAL	1	27.2499	32.9431	19.5662	26.5864	215.865	117.739	166.802	331.966	331.408	331.687		21.0331	19.5425	16.6973	142.375	19.9814	29.9676	152.124	25.2098	17.3531	16.9484	95.0153	23.1215	18.959	21.2044	129.838	153.688	146.919	129.001	332.365	83.5886	88.4348	59.2934	168.674	118.638	117.677	94.1471	250.519	317.945	335.012	340.492	307.788	325.236	346.728	316.952	317.945	330.124	343.61
ITGB2-AS1	7	9.70024	7.37387	21.6395	12.9045	19.6058	34.7135	27.1596	27.2626	20.2547	23.7587		9.1896	7.94012	39.4318	75.2489	5.9755	27.1463	42.5986	31.6561	30.2457	57.8189	99.7074	20.4229	14.7204	41.4656	72.5183	22.3284	19.4779	46.6206	89.463	47.4857	49.6158	60.4507	148.495	34.907	34.5469	53.5357	118.979	29.7826	22.7905	35.5903	24.8977	13.9651	17.9835	18.5595	29.7826	18.3778	26.7869
ITGB3	17	2.30665	4.10737	2.34866	2.92089	2.27181	2.24289	2.25735	2.56233	2.70794	2.63514		2.29708	4.27621	5.82433	2.98972	3.53969	5.61526	3.79599	2.2	2.86975	2.94992	2.49326	2.24854	3.56189	4.7965	3.09299	2.2954	2.2	2.80574	2.34641	2.27848	2.64314	3.04869	2.28698	2.28694	2.42157	2.92721	2.3167	2.28812	2.2	2.51352	2.4768	2.53615	2.99715	2.87601	2.28812	2.36807	2.75534
ITGB7	1	9.94547	18.036	5.58219	11.1879	173.019	152.965	162.992	434.562	526.174	480.368		8.99545	9.28355	8.95443	8.78098	18.7635	14.3762	16.0652	6.49755	7.13939	5.38715	4.39941	7.7465	11.7288	9.57258	9.74853	141.954	130.03	127.991	94.0019	102.896	148.968	99.7217	56.9085	122.425	139.499	113.856	75.4552	388.62	386.555	413.387	384.047	476.054	453.227	389.285	388.62	431.305	433.307
ITGB8	8	4.43124	8.8294	5.8563	6.37231	3.27942	3.98869	3.63406	21.8287	26.9457	24.3872		9.86915	74.7453	101.045	56.6905	23.3915	79.7116	117.111	13.6601	58.4589	115.75	134.751	11.7646	52.1986	98.8357	102.851	10.3086	58.1908	184.93	212.451	15.8563	84.6238	225.636	360.197	13.0825	71.4073	205.283	286.324	31.3688	60.2032	36.2173	19.6384	61.0256	64.6965	47.0873	31.3688	60.6144	50.4569
ITPKB	18	60.4284	56.507	29.4104	48.782	32.6064	24.2629	28.4347	43.064	36.94	40.002		187.91	141.917	11.4256	30.235	156.508	21.9491	37.6111	31.4771	52.8497	8.63679	17.7425	109.693	117.092	14.0038	28.5295	53.4274	165.755	7.65162	23.2837	34.4572	61.9351	7.52357	17.8559	43.9423	113.845	7.5876	20.5698	15.9472	27.3661	26.1846	39.0145	17.3266	22.9259	26.8069	15.9472	22.3463	24.5552
ITPKC	3	13.7974	13.5218	11.4592	12.9261	17.1757	13.5555	15.3656	31.6969	22.8303	27.2636		13.0727	14.0466	11.9198	10.6237	21.4429	13.0397	15.6662	6.85568	10.9067	9.88666	9.82464	9.9642	15.4654	11.6154	12.0382	18.4172	30.6501	19.9683	15.5237	13.6588	19.4824	11.6127	10.1149	16.038	25.0662	15.7905	12.8193	20.8821	26.0203	23.0493	25.0361	23.1531	18.143	22.0748	20.8821	24.5867	20.5962
ITPRIP	8	39.3826	53.9119	40.3958	44.5634	46.8303	37.9493	42.3898	148.382	139.037	143.71		99.6661	42.3808	70.4033	58.0067	59.4415	80.8995	79.6057	86.629	39.6222	53.4444	42.5226	93.1476	47.1482	68.2491	60.045	91.1086	82.094	96.8967	72.6254	66.008	62.6441	52.3496	52.6467	78.5583	72.3691	74.6232	62.636	159.059	133.279	157.708	142.953	130.944	164.818	150.247	159.059	132.112	161.263
IVNS1ABP	3	527.737	537.929	804.287	623.318	490.8	852.434	671.617	218.069	228.189	223.129		524.867	606.5	398.57	292.158	338.95	408.468	336.461	876.842	592.751	489.834	510.118	700.854	512.734	432.291	379.579	648.79	667.854	706.671	308.645	958.771	737.722	573.134	438.738	803.781	702.788	639.902	373.692	355.574	278.085	221.98	188.487	273.358	241.504	216.226	355.574	275.722	231.742
JADE2	4	51.4679	34.2013	31.573	39.0807	97.0784	59.517	78.2977	75.8508	86.6471	81.249		27.3431	41.1595	33.1715	121.579	39.1025	32.1949	60.5535	19.1216	23.8831	25.3225	39.59	23.2324	34.715	30.2296	73.9075	74.2236	110.154	75.8979	72.0397	40.3435	47.0456	42.8597	39.5131	57.2836	78.6	59.3788	55.7764	52.6946	73.3918	61.7695	70.1546	67.1883	68.3633	71.9645	52.6946	70.2901	65.0664
JAG1	9	28.5858	27.2505	22.9031	26.2465	15.7748	17.7713	16.7731	215.19	130.367	172.779		462.155	642.651	137.618	134.083	443.69	172.369	170.677	181.802	435.946	100.127	93.4024	321.978	507.429	136.705	132.721	284.094	578.866	170.191	256.522	292.201	396.239	205.344	231.297	288.147	487.553	187.768	243.91	424.046	359.236	263.836	230.284	257.783	187.298	161.874	424.046	308.509	225.567
JAK2	8	54.5857	49.1939	72.912	58.8972	126.376	125.448	125.912	506.031	386.222	446.126		59.3788	40.5489	111.259	260.438	28.1413	83.7208	95.9646	55.4718	38.5338	94.8149	135.485	57.4253	35.7414	96.5984	163.962	139.665	116.26	265.493	229.289	101.405	114.137	200.947	188.244	120.535	115.198	233.22	208.766	458.502	476.723	475.935	462.243	354.817	424.689	363.597	458.502	415.77	450.312
JAK3	9	5.48458	5.06657	6.50436	5.68517	9.12382	9.35552	9.23967	67.1013	68.3716	67.7364		3.9474	12.0925	55.4117	110.391	6.34087	26.4038	69.7305	6.13942	18.7763	25.5099	56.7455	5.04341	12.4032	35.7752	78.9557	12.1211	29.6108	85.3878	129.873	14.0512	27.4589	56.2844	94.8305	13.0862	28.5349	70.8361	112.352	81.8634	79.717	91.084	80.8114	62.8184	78.248	75.615	81.8634	71.2677	84.666
JAZF1	3	27.6943	47.7718	38.081	37.849	22.6751	26.2486	24.4619	14.2985	23.5117	18.9051		23.46	21.2523	32.8421	11.4134	27.6542	42.4407	19.5564	33.2677	21.6227	39.6959	14.9566	28.3639	23.5097	38.3262	15.3088	21.4699	13.8918	17.9491	11.7169	19.9375	20.4573	25.6546	12.4633	20.7037	17.1746	21.8019	12.0901	15.6829	15.2541	19.7573	15.2096	17.1025	24.3607	21.534	15.6829	16.1783	22.059
JHDM1D-AS1	16	7.49313	4.83686	6.18382	6.17127	11.9851	8.84401	10.4146	7.13554	5.72392	6.42973		15.7909	11.9704	9.28392	7.20154	7.19341	7.69412	7.08773	9.18352	5.7999	6.19956	8.50499	12.4872	8.32124	7.72587	7.59809	13.6475	13.7619	7.44971	7.61733	7.22302	8.22669	6.82919	5.15722	10.4352	10.9943	7.13945	6.38728	9.69047	6.37192	6.58933	6.21361	5.67351	5.86688	4.63365	9.69047	6.02272	6.22811
JUN	5	118.475	206.098	195.887	173.487	57.7058	88.0959	72.9008	227.993	301.581	264.787		134.129	267.223	124.603	75.907	240.787	117.131	114.817	157.628	198.436	116.75	65.5431	145.878	235.482	119.495	85.4225	153.02	158.221	180.084	134.851	199.589	156.855	177.569	112.052	176.305	157.538	178.827	123.452	301.731	330.571	242.359	232.36	359.187	315.479	275.174	301.731	344.879	278.919
JUNB	3	175.885	191.854	159.632	175.79	210.101	145.617	177.859	396.773	415.922	406.347		829.012	291.038	330.202	522.492	517.373	319.077	361.797	860.099	353.483	288.606	242.229	844.555	387.298	312.628	375.506	1004.9	879.995	547.968	461.063	743.88	622.949	363.277	303.662	874.391	751.472	455.623	382.363	466.786	479.414	373.726	390.275	508.548	343.539	345.479	466.786	493.981	358.632
JUP	2	20.7662	12.9252	8.14319	13.9449	176.312	73.8628	125.088	31.6817	23.0488	27.3652		24.722	10.0163	14.3909	91.0432	13.2829	6.65469	14.6687	13.302	7.89286	6.63701	9.53138	19.012	10.3974	9.22754	38.4144	149.395	136.006	40.1595	28.701	56.2759	57.0606	12.6928	6.98374	102.836	96.5334	26.4261	17.8424	17.7097	18.3494	16.9356	21.7144	10.7157	12.7224	10.0418	17.7097	14.5325	14.829
KANK1	18	16.1035	48.5751	15.8287	26.8358	6.65054	4.36516	5.50785	18.047	26.991	22.519		366.63	731.928	254.915	195.418	673.509	333.629	206.687	164.97	479.479	257.547	135.778	265.8	628.305	282.03	179.294	97.4047	379.456	198.055	130.898	122.36	394.378	316.754	200.247	109.882	386.917	257.404	165.572	18.1503	17.2728	15.5248	16.8704	44.4424	30.2596	27.7533	18.1503	30.8576	22.8922
KANSL1L	3	16.0557	14.2031	21.2048	17.1545	22.5245	24.9548	23.7396	15.196	14.0027	14.5993		17.5383	10.9934	15.2146	19.4422	6.09729	12.2973	13.1725	10.8846	9.31607	10.1991	15.6897	14.2115	8.80225	12.5704	16.1015	17.8449	15.9704	18.353	27.9689	16.4057	18.5075	24.8059	21.9438	17.1253	17.2389	21.5794	24.9564	15.771	18.2148	15.2112	16.1784	15.982	13.5195	14.6386	15.771	17.0984	14.3654
KARS	3	96.7847	101.672	138.135	112.197	128.563	121.194	124.879	254.117	246.495	250.306		84.7161	105.278	166.448	226.217	128.74	129.159	139.555	118.413	121.917	160.308	164.81	101.565	118.645	151.971	176.861	107.898	107.946	150.202	131.63	111.765	116.618	132.82	131.709	109.831	112.282	141.511	131.67	266.217	229.772	223.861	254.227	244.785	229.706	223.121	266.217	237.279	226.784
KCCAT211	4	2.2239	2.2	2.2	2.20797	2.2	2.2	2.2	4.32469	4.7122	4.51845		2.29708	2.2	2.69423	3.38458	2.32179	3.38792	3.89574	2.28953	2.36744	2.76244	4.25279	2.29331	2.29641	2.94819	3.84437	2.2954	2.45982	3.20956	6.15319	2.2	2.46588	4.28314	7.76653	2.2477	2.46285	3.74635	6.95986	6.95865	5.69903	4.70819	4.55281	6.00966	5.86688	7.3377	6.95865	5.85434	5.28754
KCNA3	3	3.46185	3.60362	3.09781	3.38776	5.09549	3.67179	4.38364	2.41882	2.37137	2.3951		13.5581	12.4589	7.96598	5.22725	8.77668	6.65469	2.89825	12.9439	11.4928	4.51225	3.07977	13.251	10.9095	6.37764	3.73509	14.1244	45.8494	22.795	6.15319	14.6791	30.6495	17.322	3.76559	14.4017	38.2495	20.0585	4.95939	3.43372	2.60373	2.98381	2.6152	2.76024	2.2	2.3352	3.43372	2.68199	2.5919
KCNE1	10	4.68234	4.32208	5.4405	4.81497	4.5919	10.0504	7.32114	23.2697	17.845	20.5574		11.1312	7.81799	9.11917	15.7568	5.73192	6.65469	10.4792	13.2125	10.5719	9.19923	13.9302	12.1718	8.04059	8.32437	13.3887	9.25926	13.632	8.8631	16.2558	28.1784	21.6981	21.0254	28.2931	18.7188	17.665	14.9442	22.2744	32.8669	25.7512	29.1631	26.1433	17.8868	22.2881	17.4779	32.8669	21.819	25.7256
KCNJ10	3	2.25884	2.2	2.2	2.21961	2.37153	2.2	2.28576	4.39669	3.96288	4.17978		2.2	2.2	3.02371	10.8869	2.2	2.79396	11.6762	2.2	2.2	2.2	8.50499	2.2	2.2	2.67256	10.356	2.2	2.2	4.01721	28.5546	2.2	2.28863	2.35431	9.33212	2.2	2.24431	3.18576	18.9434	6.78241	4.75699	7.05962	8.98162	3.88073	4.59145	8.96013	6.78241	4.31886	5.82553
KCNJ2	9	11.6802	12.9811	23.1455	15.9356	19.8782	31.5606	25.7194	102.321	86.9373	94.6293		7.24805	31.1449	288.193	194.496	15.1098	229.983	150.827	63.5297	31.1666	193.117	172.875	35.3889	25.8071	237.097	172.733	149.872	187.19	359.382	243.491	183.186	225.542	428.394	268.263	166.529	206.366	393.888	255.877	137.822	88.8683	126.355	100.741	87.245	129.425	96.0306	137.822	88.0567	127.89
KCNK5	3	2.29252	2.34814	2.23717	2.29261	2.28501	2.24289	2.26395	2.23917	2.26868	2.25392		6.66558	5.61965	4.17691	2.46324	5.36655	2.79396	2.69875	3.09532	2.86975	2.38748	2.34663	4.88045	4.61865	3.11945	2.50287	9.54545	27.922	7.2478	2.78566	4.55454	10.9741	3.12584	2.46093	7.05	19.4481	5.18682	2.62329	2.64062	2.2	2.2	2.2	2.31205	2.35943	2.47041	2.64062	2.25602	2.27971
KCNN4	7	40.2622	65.0297	43.5179	49.6033	22.8075	25.0673	23.9374	153.793	131.455	142.624		61.0291	206.89	128.228	80.382	246.633	125.892	109.531	44.9965	172.986	115.563	85.1912	53.0128	208.836	123.227	91.7013	23.2824	105.218	181.296	88.7309	30.4545	98.8929	127.343	71.8686	26.8684	102.055	154.319	80.2998	117.025	130.857	172.914	149.458	108.646	154.934	138.079	117.025	119.751	163.924
KCTD14	3	2.25574	2.2	2.63089	2.36221	2.74491	2.39142	2.56816	3.571	3.34258	3.45679		2.2	2.44426	2.52948	4.04267	2.2	2.2	2.7985	2.2	2.28372	2.38748	2.93314	2.2	2.30933	2.37232	3.2581	2.77237	2.84955	3.20956	2.63924	2.51394	3.35216	2.35431	2.37395	2.64316	3.10085	2.78193	2.5066	4.13871	3.54578	2.98381	4.27601	4.55302	2.99715	4.09284	4.13871	4.0494	2.99048
KDM6A	5	29.9408	43.5792	35.9519	36.4906	42.6112	49.1716	45.8914	48.6283	62.5036	55.5659		25.887	33.0989	36.4664	49.8463	30.8207	52.835	53.2718	30.6713	33.8456	31.7593	37.9771	28.2791	32.5884	40.3535	47.0317	40.4536	39.4839	49.8512	49.7847	41.5993	44.7413	56.7473	50.6462	41.0264	42.1126	53.2993	50.2154	48.2884	52.5322	48.288	47.1801	63.6027	76.016	65.4748	48.2884	58.0675	62.152
KDM6B	15	58.5811	36.8424	14.0063	36.4766	54.9118	39.9828	47.4473	85.785	66.9106	76.3478		1014.43	155.596	35.8074	23.7856	114.247	42.1437	37.1123	206.871	110.95	20.7605	10.5578	610.651	126.931	32.9039	23.8186	501.214	408.166	123.145	47.2957	273.835	138.953	50.7294	20.1173	387.525	273.559	86.9373	33.7065	123.898	102.595	109.582	66.833	67.5244	81.9149	66.962	123.898	85.0599	95.7484
KIAA0040	8	23.3877	24.058	29.2711	25.5723	53.1192	56.1728	54.646	128.192	126.921	127.556		27.9256	28.8244	32.0183	120.526	29.2375	23.8795	21.1524	27.5377	26.5621	27.8847	20.0886	27.7316	28.208	27.9275	53.9223	40.8352	30.2603	42.9862	34.704	35.4775	36.0558	43.6313	29.7717	38.1563	33.1581	43.3088	32.2379	126.542	121.436	108.014	111.536	113.576	119.859	112.796	126.542	117.506	113.937
KIAA1211	3	2.9462	3.39995	2.60768	2.98461	2.44318	2.24289	2.34304	2.58533	2.54858	2.56695		2.97662	2.56639	3.84742	4.30591	2.68716	4.42735	3.49674	2.55813	2.45116	2.94992	2.34663	2.76738	2.56824	3.74156	3.3831	2.2954	2.2	7.04589	8.49582	2.27848	2.2	2.50861	2.98279	2.28694	2.2	4.77725	5.73931	2.2	2.87289	2.51352	2.4768	2.31205	2.51886	2.2	2.2	2.59247	2.51619
KIAA1522	8	9.14127	7.94038	7.49628	8.19264	15.5607	16.2733	15.917	43.6773	24.4804	34.0789		6.95681	10.2606	5.16536	5.35887	8.16773	6.95167	5.09274	9.00446	11.8276	5.76211	4.25279	7.98064	10.0853	5.95971	4.90146	10.3086	7.26645	10.6803	6.88526	7.77241	7.25178	9.2981	4.4614	9.04051	7.25912	9.9892	5.67333	17.0928	28.8465	39.6661	28.2193	12.3964	17.9835	19.1003	17.0928	20.6215	28.8248
KIAA1958	3	5.93941	5.45908	7.24767	6.21539	17.868	19.0836	18.4758	9.22438	7.33777	8.28107		4.72402	2.56639	8.62495	24.1805	2.93074	7.69412	12.175	6.58709	3.5395	7.88688	14.9566	5.65555	3.01221	8.06865	17.104	17.5587	9.08518	8.8631	18.5984	11.6966	7.16315	5.59474	16.2903	14.6277	8.12417	7.22892	17.4443	12.5985	13.7737	8.784	9.53522	11.2759	7.46118	7.6081	12.5985	12.5248	8.12259
KIF21B	17	24.8747	35.6797	11.3338	23.9627	58.9097	29.5797	44.2447	9.36788	8.96462	9.16625		26.4694	65.2192	19.8274	10.8869	54.4481	24.6219	23.3469	15.6299	28.4039	17.8233	14.9566	21.0497	49.357	20.7576	16.3968	24.9041	38.5745	38.1403	25.0407	22.449	25.775	22.5685	14.5507	23.6766	32.1748	30.3544	19.7957	10.8361	10.6784	9.41105	7.87441	9.81931	7.62061	7.6081	10.8361	10.2489	8.51583
KIF23	18	22.9	26.2246	46.7426	31.9557	4.10121	4.4279	4.26456	3.49648	3.76434	3.63041		14.3347	18.5654	21.8043	9.04422	15.3534	27.1463	23.2472	50.9056	34.9339	50.3197	33.4317	32.6202	22.9509	33.0901	21.9077	4.01251	3.36918	4.01721	2.49283	3.29879	2.99765	3.04869	3.41768	3.65565	3.18342	3.53295	2.95525	3.3456	3.4112	3.4541	3.8608	3.32049	3.63487	3.28162	3.3456	3.36585	3.54448
KIFC3	3	33.2255	71.0932	41.4956	48.6048	19.0907	31.9616	25.5261	49.5331	54.0428	51.788		22.6834	47.6324	58.3771	43.6602	64.0695	84.7603	91.8749	31.4771	53.0171	52.632	64.9566	27.0802	54.9064	65.2565	66.8305	10.404	19.9975	69.0329	63.8405	25.5099	36.0558	57.1331	63.0839	17.957	28.0267	63.083	63.4622	49.3459	48.0912	53.7747	39.0145	48.7002	55.7684	52.901	49.3459	48.3957	54.7715
KITLG	18	28.9893	67.5565	110.492	69.0128	5.87637	31.4347	18.6555	6.72874	7.59967	7.16421		45.3996	87.4469	120.32	27.0761	42.0255	96.0455	49.3815	116.533	104.588	260.172	72.7279	80.9662	78.02	158.846	49.7285	10.3086	8.69545	25.8237	21.8195	43.8754	35.7899	79.2761	28.728	27.092	22.2427	52.5499	25.2738	4.22683	12.0242	5.17848	3.3072	11.1639	9.37434	6.66169	4.22683	11.5941	7.27641
KL	4	4.58247	2.57406	3.49039	3.54897	3.87116	5.41833	4.64475	4.20547	3.51361	3.85954		3.75324	2.81065	2.52948	3.25296	2.56537	2.2	3.1975	3.09532	2.53487	2.82493	4.98592	3.42428	2.63697	2.51814	3.81213	4.2033	2.45982	2.60382	2.93207	6.90908	4.32707	3.66591	8.81025	5.55619	3.39344	3.13487	5.87116	4.93182	4.48783	4.55143	4.69121	4.21688	4.11316	4.36324	4.93182	4.35235	4.33229
KLF10	18	145.659	72.6848	62.4866	93.6102	86.7001	30.9056	58.8029	54.0905	49.3132	51.7018		415.946	101.858	33.8305	22.8643	64.8002	42.1437	24.0452	412.169	93.5369	58.9438	18.1824	414.057	86.7318	44.9727	21.6973	338.564	33.1183	46.4187	15.8165	343.687	60.9602	49.2635	25.075	341.126	47.0393	47.8411	20.4457	75.3423	115.38	44.0554	37.9073	81.6425	39.0283	36.2711	75.3423	98.5114	41.5419
KLF4	5	23.3999	33.0718	12.1968	22.8895	22.0589	9.65575	15.8573	9.58602	11.7066	10.6463		17.0529	8.79503	6.4833	4.43753	11.0907	5.46677	3.39699	30.5818	13.0834	4.26227	2.63988	23.8173	10.9897	5.40412	3.49147	23.0916	12.8525	4.42103	2.49283	19.1527	14.0761	2.97153	2.37395	21.1221	13.4643	3.69628	2.43339	45.4685	23.5979	8.15695	8.84322	29.764	11.1281	6.25608	45.4685	26.681	9.64251
KLF5	6	2.96453	2.9407	2.89105	2.93209	2.56183	2.60587	2.58385	10.9557	9.62093	10.2883		9.28668	7.81799	3.68268	2.8581	5.9755	3.38792	2.89825	3.45345	4.37668	2.38748	2.2	6.37007	6.05672	3.15269	2.65211	6.11121	11.1637	3.00765	3.51773	3.92666	6.09962	2.35431	2.63489	5.01894	8.63167	2.68098	3.07631	12.5104	11.0822	9.56781	8.28961	10.7157	10.6498	7.2025	12.5104	10.8989	10.1088
KLF6	5	194.187	260.555	201.352	218.698	512.425	466.906	489.666	340.921	373.402	357.162		1099.08	487.912	424.27	683.989	420.55	332.144	321.897	989.831	621.968	303.479	261.584	1044.46	510.143	353.298	422.49	1432.56	1259.72	670.529	798.109	1229.86	1363.43	591.882	454.22	1331.21	1311.58	631.205	626.164	761.998	563.66	437.214	354.844	583.733	507.433	393.882	761.998	573.696	472.324
KLF7	17	63.6561	46.0643	80.0649	63.2618	63.0419	75.5451	69.2935	17.2968	17.4426	17.3697		160.728	49.3423	79.1346	65.9039	44.0959	78.0782	85.4909	271.692	82.9884	75.5045	72.1414	216.21	58.8088	77.5724	74.512	271.788	274.1	56.7162	81.8495	259.787	254.169	80.2791	111.095	265.787	264.134	68.4977	96.4723	27.3151	14.9849	14.1139	13.964	21.1362	20.6938	17.2075	27.3151	18.0606	17.4039
KLF9	8	40.6917	28.0359	39.0312	35.9196	78.0554	73.7122	75.8838	162.523	149.041	155.782		33.8474	39.694	54.588	62.8766	23.6351	53.4289	59.4562	54.845	33.427	56.7565	53.6663	44.3462	32.252	54.9245	58.6664	64.7794	41.6923	74.2826	91.9521	78.801	72.1273	102.113	103.615	71.7902	56.9098	88.198	97.7836	178.358	199.761	155.043	141.292	167.584	169.761	165.39	178.358	183.672	162.402
KMO	17	37.8297	57.1267	63.883	52.9465	57.6085	54.5463	56.0774	73.3833	67.2381	70.3107		312.364	416.221	286.71	262.017	268.556	249.435	282.995	129.067	246.323	257.547	320.235	220.715	310.367	264.564	288.416	164.849	347.628	386.237	466.334	132.955	249.205	326.706	522.149	148.902	298.417	356.472	494.241	85.0358	74.8722	88.5758	100.326	75.704	92.1184	110.768	85.0358	75.2881	90.3471
KPNB1	3	240.874	304.991	325.861	290.575	218.168	197.079	207.624	575.54	516.586	546.063		271.203	403.276	510.1	613.31	378.167	482.416	514.015	324.427	444.652	486.834	478.3	297.815	408.698	493.117	535.208	252.041	312.683	434.897	440.126	189.386	257.271	379.094	360.806	220.713	284.977	406.995	400.466	532.79	625.297	596.484	562.029	553.144	607.714	531.924	532.79	589.22	602.099
KREMEN1	8	3.28689	5.3813	3.43927	4.03582	3.33976	4.65191	3.99583	70.0645	106.071	88.0678		2.39416	4.52047	4.01216	2.72648	4.39223	3.98188	4.79349	3.00579	4.62784	5.76211	3.22639	2.69997	4.51351	4.58538	3.58212	2.77237	3.23927	3.8153	2.63924	4.2406	5.03609	8.75802	4.72233	3.50649	4.13768	6.28666	3.68079	62.5644	67.4704	68.9806	55.7609	100.243	106.308	82.9159	62.5644	83.8565	87.6441
KYNU	10	74.144	104.75	170.122	116.339	97.6766	110.599	104.138	449.361	430.41	439.885		218.878	475.577	799.058	843.381	339.925	705.596	798.999	98.6264	356.246	664.94	961.291	158.752	390.582	723.198	867.891	132.606	358.8	689.105	710.846	139.234	380.64	828.974	1180.91	135.92	369.72	759.039	945.879	406.597	392.342	426.711	464.319	370.168	446.85	516.24	406.597	381.255	436.78
L2HGDH	3	5.13873	5.74795	5.98518	5.62395	5.24266	6.42861	5.83564	5.98731	5.49971	5.74351		5.11233	3.66556	5.16536	4.96401	4.39223	4.42735	4.59399	5.2441	4.79527	3.88732	4.25279	5.17822	4.28435	4.49334	4.6036	5.82503	3.88882	4.21912	4.83546	5.41787	3.52942	4.12883	4.02652	5.62145	3.70912	4.17398	4.43099	5.54868	4.75699	5.64876	5.79841	5.44941	5.38859	5.30966	5.54868	5.1032	5.51868
LACTB	3	120.032	119.652	141.245	126.977	128	135.218	131.609	248.134	226.74	237.437		153.156	210.554	178.474	181.334	141.406	133.168	127.685	138.647	192.325	185.68	156.306	145.902	181.428	165.774	155.108	177.918	232.399	212.794	182.436	157.678	271.894	248.242	189.027	167.798	252.146	230.518	185.731	266.041	249.824	248.473	247.722	233.693	230.822	220.147	266.041	241.758	239.648
LAD1	15	2.29358	2.4185	2.23717	2.31642	2.30106	2.2	2.25053	3.10813	3.51878	3.31346		2.39416	5.37538	16.5326	86.3049	5.00118	12.2973	42.8978	2.4686	3.20462	5.94959	28.7396	2.43138	4.52706	11.5932	52.6474	2.39079	3.49909	6.44015	23.2837	2.35697	3.35216	6.21197	32.468	2.37388	3.42563	6.32606	27.8758	3.96246	3.54578	3.76762	4.55281	2.53615	4.59145	4.09284	3.96246	3.04096	4.17953
LAG3	1	2.71434	2.5037	2.25924	2.49243	83.1389	31.8645	57.5017	19.335	20.0402	19.6876		2.49123	2.56639	3.18845	4.83239	2.44358	2.64547	2.89825	2.28953	2.61859	2.44997	2.34663	2.39038	2.54285	2.7613	3.35909	60.9636	76.508	60.3507	46.71	20.0945	28.7883	16.7048	9.50607	40.5291	52.6481	38.5277	28.108	16.9166	15.927	16.6221	10.0888	16.7663	16.8675	15.3147	16.9166	16.3467	16.7448
LAMA3	8	2.63732	3.71848	2.33357	2.89646	2.32584	2.28578	2.30581	48.8026	47.4621	48.1323		2.68539	4.03195	7.14227	14.1774	3.53969	3.6849	3.59649	2.37906	2.95347	4.9497	3.51965	2.53223	3.50837	5.25895	7.09784	2.39079	4.14864	4.01721	6.59243	2.51394	3.08628	4.12883	5.07024	2.45236	3.61746	4.07302	5.83134	59.9207	51.7248	57.6937	55.6225	36.3749	52.1015	50.6025	59.9207	44.0498	54.8976
LAMB3,MIR4260	3	7.03325	21.8435	23.8192	17.5653	5.74579	15.7738	10.7598	17.943	35.4811	26.7121		15.4026	20.5195	49.3163	42.7388	28.3849	57.1412	90.9771	31.6561	32.6735	38.6335	44.8686	23.5294	27.1927	48.3637	59.5282	24.8087	71.5714	114.463	132.362	41.2854	92.7775	81.2821	82.9147	33.047	82.1745	97.8726	107.639	25.7289	22.6559	22.4223	23.6521	37.9435	44.2894	44.3832	25.7289	30.2997	33.3559
LAMP3	3	2.57412	2.4185	2.27433	2.42232	2.65266	2.87352	2.76309	3.81109	4.55451	4.1828		3.36493	6.59669	9.11917	24.8386	3.53969	5.46677	5.69123	2.37906	2.78603	2.63745	3.51965	2.872	4.30747	5.74113	11.3498	11.0718	76.6379	104.771	95.1732	5.2609	22.5844	26.8119	16.2033	8.16634	49.6111	65.7916	55.6882	6.25367	4.48783	4.08114	4.41441	3.32049	3.7943	3.95763	6.25367	3.90416	3.93772
LAP3	8	125.55	180.302	281.018	195.623	548.98	533.484	541.232	999.605	1044.48	1022.04		107.335	169.763	449.805	904.847	172.707	314.622	441.298	221.644	271.606	483.21	698.681	164.49	204.692	415.879	681.609	538.99	478.576	515.057	528.853	464.161	532.637	581.544	641.655	501.576	505.607	548.3	585.254	1117.93	1107.36	1038.4	1024.01	1095.57	1093.18	1004.32	1117.93	1101.46	1065.79
LAX1	3	2.41174	2.4185	2.6007	2.47698	2.48855	2.64558	2.56707	2.2	2.65643	2.42822		5.11233	2.32213	2.85897	3.25296	2.80895	3.23943	2.998	3.36392	2.61859	2.51247	2.49326	4.23813	2.58322	2.87029	2.91474	9.06847	8.56554	4.21912	2.78566	5.73181	5.21334	3.12584	2.98279	7.40014	6.88944	3.67248	2.88423	2.55249	2.2	2.67029	2.2	2.31205	2.67829	2.60561	2.55249	2.25602	2.67429
LBH	17	3.72441	9.25881	3.92014	5.63446	2.63384	2.5598	2.59682	2.46482	2.91949	2.69215		2.97662	3.05491	3.18845	3.25296	7.19341	3.98188	5.99048	3.18486	3.03719	3.26238	3.07977	3.08074	4.4285	3.47757	4.10774	2.2954	2.58973	2.60382	2.93207	2.43545	2.82039	2.89438	2.80884	2.36542	2.70506	2.7491	2.87046	2.81686	2.60373	2.67029	2.3384	2.98434	2.51886	3.28162	2.81686	2.79404	2.59457
LCP2	4	204.397	183.441	117.229	168.356	338.011	277.776	307.893	302.826	266.613	284.72		820.566	536.52	84.0769	162.513	397.532	91.4423	112.922	366.239	400.03	94.6899	83.1385	593.402	444.694	90.0697	119.524	661.192	788.539	306.078	277.459	481.035	626.405	226.87	168.5	571.113	707.472	266.474	222.98	404.659	346.989	376.861	351.522	329.606	344.177	316.681	404.659	338.298	360.519
LDHAL6B	3	2.29028	2.27036	2.38583	2.31549	2.22344	2.2	2.21172	2.40265	2.45722	2.42994		2.29708	2.44426	2.2	2.46324	2.2	2.2	2.49925	2.2	2.2	2.2	2.34663	2.24854	2.28142	2.2	2.43637	2.2	2.58973	2.40191	2.34641	2.2	2.2	2.27715	2.2	2.2	2.39486	2.33953	2.27321	2.55249	2.2	2.35676	2.2	2.2	2.51886	2.2	2.55249	2.2	2.43781
LDLR,MIR6886	4	93.6848	128.808	48.8104	90.4343	160.434	70.4433	115.439	71.4222	68.7028	70.0625		153.738	112.606	21.8043	84.3306	178.309	31.4525	67.536	193.173	161.098	17.5733	25.807	173.455	150.671	23.61	59.2245	314.62	296.834	49.0436	59.5945	173.924	163.502	41.7796	23.5963	244.272	230.168	45.4116	41.5954	136.147	98.2888	85.9109	51.8857	96.8812	78.8857	72.0997	136.147	97.585	82.3983
LDLRAD3	18	10.0829	20.3843	16.0307	15.4993	6.97587	10.6516	8.81374	3.29462	4.54117	3.91789		6.76266	17.3441	40.7497	11.9398	18.1545	44.6681	10.6787	12.7648	18.1065	36.5712	8.35836	9.76374	17.8684	40.663	10.3256	5.53884	7.39636	24.2084	3.95697	11.4612	17.9757	28.2778	5.07024	8.50002	12.686	26.2431	4.51361	2.72874	3.00747	3.4541	2.6152	4.55302	5.06974	3.01122	2.72874	3.78025	4.26192
LGALS17A	9	2.46265	2.2	2.23717	2.29994	2.28786	2.2	2.24393	24.0033	23.4119	23.7076		2.39416	2.44426	2.36474	3.77943	2.2	2.2	2.49925	2.2	2.2	2.2	2.2	2.29708	2.28142	2.25491	2.82623	2.2	2.2	2.60382	2.63924	2.2	2.2	2.2	2.2	2.2	2.2	2.40191	2.41962	35.3343	29.2502	24.617	23.7905	29.9881	16.0704	17.3427	35.3343	29.6191	20.3437
LGALS2	1	5.73422	3.39254	2.23717	3.78797	39.7762	2.2	20.9881	111.089	78.3322	94.7107		5.20941	4.39834	3.18845	14.7039	3.78327	2.94245	5.49174	2.2	2.2	2.2	2.34663	3.70471	3.46054	2.77697	7.51407	34.2529	29.4809	17.9491	24.0158	2.27848	2.2	2.2	2.2	18.2657	15.8404	10.0746	13.1079	116.672	78.2367	90.7705	111.536	74.3594	53.2175	60.6075	116.672	76.298	71.994
LGALS3BP	1	61.3314	79.5698	18.1306	53.0106	1227.55	335.286	781.416	184.151	281.566	232.858		47.4383	80.4854	49.1515	114.34	86.1136	71.0992	111.825	20.9123	25.0552	24.885	21.9947	34.1753	63.8847	48.3786	82.7198	996.316	1085.77	953.408	894.742	260.493	308.143	215.374	176.067	628.405	696.957	584.391	535.405	188.933	205.548	195.174	189.456	304.844	307.508	316.681	188.933	255.196	251.341
LGALS9	16	170.151	110.305	141.092	140.516	397.026	238.525	317.776	260.778	128.371	194.575		118.499	114.438	219.989	403.771	121.798	96.0455	102.448	151.898	153.228	182.305	178.007	135.199	129.821	166.113	228.075	292.679	278.387	203.708	196.785	195.979	184.064	120.244	109.356	244.329	231.225	161.976	153.07	211.933	205.009	236.873	239.141	113.801	108.061	102.52	211.933	159.405	172.467
LGALSL	17	3.57374	4.18877	3.24647	3.66966	2.74344	2.66543	2.70444	3.13414	3.66165	3.3979		6.47142	5.37538	3.51794	3.38458	4.14865	3.38792	2.998	2.91626	4.04181	3.38737	2.78651	4.69384	4.52195	3.43108	3.05636	3.91712	3.88882	4.01721	2.49283	2.74939	3.08628	2.97153	3.06977	3.33326	3.48755	3.49437	2.7813	2.99311	3.54578	2.35676	2.7536	3.43254	3.15658	3.01122	2.99311	3.48916	2.75667
LHFP	11	5.08259	3.30734	5.11642	4.50212	3.62552	3.47718	3.55135	5.66444	3.61597	4.64021		5.30649	6.2303	13.2377	38.3954	4.51402	7.54563	13.1725	4.70691	5.46502	7.94937	16.5695	5.0067	5.40311	9.57758	22.7124	4.01251	5.18791	18.7568	43.3425	3.29879	4.14981	12.6157	32.555	3.65565	4.66886	15.6862	37.9487	4.8437	4.75699	6.11905	7.87441	2.98434	4.59145	4.49844	4.8437	3.87066	5.35525
LIF	14	2.71057	4.1629	2.8086	3.22736	2.33188	2.87352	2.6027	3.05833	3.755	3.40667		17.2471	4.03195	2.52948	2.33162	5.48834	2.64547	3.99549	4.08018	4.79527	2.51247	2.49326	10.6636	4.77186	2.56247	2.94012	3.15395	3.23927	2.80574	2.93207	4.16212	3.52942	3.12584	3.3307	3.65804	3.38434	2.96579	3.13139	8.01613	4.89156	3.4541	3.1688	7.24219	4.43202	3.95763	8.01613	6.06688	3.94306
LILRA1	16	7.7617	6.77751	10.6287	8.38931	12.91	13.1408	13.0254	24.3779	20.6093	22.4936		6.76266	5.13112	4.83588	6.9383	4.27044	4.72432	7.78598	11.4218	7.97658	6.26205	11.1443	9.09224	5.79271	5.27409	8.62286	12.9797	8.95527	7.2478	8.78865	9.3421	9.91061	5.44044	5.76606	11.1609	9.43294	6.34412	7.27735	17.0047	15.5232	14.1139	14.9328	15.0856	13.6789	10.5826	17.0047	15.3044	13.8964
LILRA5	14	7.28838	34.9826	40.4193	27.5634	57.0096	117.101	87.0552	35.5788	36.7835	36.1811		9.86915	16.6114	26.0876	22.0746	57.371	33.2343	17.8607	56.9938	61.0541	77.5667	32.2587	33.4315	45.0122	45.6296	24.0646	61.6314	89.8886	78.7247	36.1682	90.1028	155.526	99.876	25.4229	75.8671	122.707	89.3003	30.7955	22.9971	24.1362	26.8116	31.2641	30.8845	25.1579	24.238	22.9971	27.5104	25.9848
LILRB1	16	50.1713	66.2112	66.3602	60.9142	127.249	112.516	119.882	130.61	175.332	152.971		33.0707	35.5415	89.1839	189.758	55.7878	89.5119	143.645	77.4072	57.6217	76.9418	126.394	55.239	49.6503	85.2126	153.265	96.8323	87.6801	123.549	167.209	88.6901	88.5234	68.3203	82.7407	92.7612	88.1018	95.9347	124.975	132.799	135.836	145.324	131.604	171.057	162.586	166.471	132.799	153.447	153.955
LILRB2	3	174.331	209.169	110.602	164.701	269.4	229.845	249.623	221.688	248.394	235.041		167.135	218.615	324.436	264.913	211.923	210.086	179.654	128.709	147.535	142.435	118.916	147.922	192.691	225.652	187.828	279.801	349.057	413.899	311.72	195.586	238.57	178.187	117.619	237.694	293.814	296.043	214.669	212.55	202.721	221.667	219.765	225.625	217.749	220.958	212.55	214.173	219.708
LILRB4	8	180.923	220.32	147.213	182.819	287.663	229.813	258.738	641.167	735.581	688.374		203.831	240.598	313.233	390.478	373.417	292.052	354.715	145.81	193.413	252.36	201.32	174.82	269.143	285.882	315.504	263.679	305.797	374.122	457.988	202.336	303.889	298.005	294.791	233.007	304.843	336.064	376.389	794.163	720.982	751.052	724.788	826.542	774.159	835.454	794.163	773.762	762.605
LILRP2	3	2.51945	4.52213	3.03857	3.36005	2.69222	3.33577	3.014	2.84332	4.99793	3.92063		2.29708	2.44426	3.18845	2.72648	4.39223	3.23943	3.09775	2.91626	2.86975	2.57496	3.07977	2.60667	3.23541	3.00095	2.968	2.77237	2.71964	2.80574	2.93207	2.98485	2.99765	2.89438	2.46093	2.87861	2.85864	2.85006	2.6965	2.90499	2.73831	2.67029	2.892	5.11327	5.38859	4.63365	2.90499	3.92579	4.02944
LIMK2	9	14.4824	29.8025	30.2634	24.8494	17.7343	21.4019	19.5681	199.489	201.843	200.666		20.7419	46.8996	112.742	108.68	56.0313	122.774	128.184	63.6192	84.3279	124.312	103.666	42.1805	62.4196	119.942	113.51	31.2956	101.061	253.984	167.209	53.215	247.344	278.331	186.156	42.2553	174.203	266.158	176.683	282.872	229.368	231.543	217.551	220.919	239.272	212.17	282.872	225.144	235.407
LINC00158	3	2.23494	2.2	2.2964	2.24378	2.2	2.2	2.2	5.35161	3.23372	4.29267		3.85032	3.17704	7.30701	9.5707	3.05253	4.87281	3.1975	3.18486	5.3813	4.63723	5.13255	3.51759	3.87029	5.60569	5.96691	4.3941	5.57763	9.26692	10.5456	4.31909	6.63139	13.0786	18.3777	4.35659	6.10451	11.1728	14.4617	4.57933	3.14205	4.39467	4.41441	4.32893	3.95373	2.47041	4.57933	3.73549	4.1742
LINC00346	3	2.42837	2.2	2.3115	2.31329	2.24838	2.28578	2.26708	2.52317	2.45105	2.48711		7.4422	3.17704	2.36474	3.12134	4.51402	3.09094	2.89825	4.88597	3.37206	2.51247	2.63988	6.16409	3.68771	2.65605	2.88649	6.11121	6.09727	2.2	2.63924	8.47877	8.66982	2.81723	2.80884	7.29499	7.38355	2.50861	2.72404	2.72874	3.14205	2.2	2.6152	2.53615	2.83772	2.3352	2.72874	2.8391	2.51886
LINC00641	3	5.5417	5.69241	7.4893	6.24114	5.45121	8.65652	7.05386	7.20101	6.61345	6.90723		11.2282	12.0925	8.29546	7.20154	4.87939	9.476	10.7785	17.1519	15.2601	9.76167	14.2235	14.1901	10.744	9.17771	10.7345	13.3613	14.6713	12.0937	10.9849	20.33	22.4958	15.8561	14.4638	16.8456	18.5835	13.9749	12.7243	7.83989	8.52517	10.0381	6.62881	6.00966	9.37434	7.6081	7.83989	7.26741	9.70622
LINC00926	3	5.10447	4.14807	3.86319	4.37191	5.35565	5.84088	5.59826	11.5111	6.48809	8.99961		5.88896	5.37538	4.50639	4.83239	4.51402	3.53641	3.99549	3.90111	6.46964	4.32477	3.22639	4.89504	5.45302	4.12252	4.01809	5.34805	7.00663	10.0746	10.5456	5.2609	6.27688	5.44044	4.80931	5.30448	6.64175	7.7575	7.67747	13.5679	11.755	15.995	6.90561	6.00966	6.34517	5.98567	13.5679	8.88235	11.1701
LINC00936	15	5.61421	5.25162	3.72848	4.86477	4.85539	5.02838	4.94189	2.56233	2.76562	2.66398		20.3535	12.0925	7.80124	7.85964	8.77668	7.54563	8.98297	13.5706	12.6648	7.6994	9.97126	16.9621	11.178	7.68209	8.93796	30.914	22.0761	14.7185	11.7169	25.039	20.5459	11.1498	11.5065	27.9765	21.311	12.9342	11.6117	3.60997	3.00747	2.2	2.892	2.64819	2.51886	2.60561	3.60997	2.82783	2.35943
LINC00937	9	2.58119	2.43333	2.57863	2.53105	2.76415	2.64558	2.70486	31.4531	24.804	28.1286		2.97662	3.29917	10.4371	23.7856	3.90507	9.92146	16.0652	3.45345	5.21387	9.76167	20.2352	3.21504	4.13937	10.0401	20.0287	3.05856	4.79818	15.3243	20.0626	4.39757	6.45413	13.3101	29.2499	3.72806	5.62616	14.3172	24.6562	26.6983	21.4447	32.9253	22.6832	18.5591	23.723	21.3988	26.6983	20.0019	28.3242
LINC00996	8	2.67757	2.34814	2.2964	2.4407	3.30477	2.53676	2.92077	21.7496	17.7465	19.7481		2.97662	2.93278	2.2	2.8581	2.44358	2.49698	2.7985	2.4686	2.53487	2.44997	2.2	2.72261	2.63708	2.38232	2.61887	3.82172	3.629	4.21912	4.39622	2.74939	2.37726	2.89438	3.3307	3.28556	3.00313	3.55675	3.86346	22.4683	20.2335	27.7522	23.5137	14.4133	19.8967	17.8835	22.4683	17.3234	23.8244
LINC01125	3	4.15494	3.08142	3.27666	3.50434	5.23688	3.72179	4.47934	7.58906	6.59911	7.09408		6.37435	9.16142	4.50639	2.8581	3.17432	3.53641	3.09775	3.54299	2.86975	2.51247	2.93314	4.95867	5.0685	3.51842	2.96299	5.25266	9.21509	7.04589	3.81056	3.76969	4.94746	4.12883	3.06977	4.51117	7.08127	5.58736	3.44016	4.22683	3.94952	6.11905	3.9992	3.09639	3.15658	4.63365	4.22683	3.52295	4.63781
LINC01137	9	5.40136	7.58857	6.27439	6.42144	5.96745	5.82421	5.89583	23.812	24.726	24.269		5.6948	4.52047	5.82433	19.9686	7.19341	8.88204	17.5614	4.9755	4.54412	5.38715	11.8774	5.33515	5.41933	6.69784	16.4692	5.34805	10.2544	11.6899	16.9879	5.41787	7.60629	7.90934	14.7247	5.38296	8.93033	9.7996	15.8563	24.8477	20.2335	28.536	32.0945	21.2483	28.6653	25.0492	24.8477	20.7409	28.6007
LINC01268	15	3.59992	3.16662	4.05954	3.60869	7.43327	6.19993	6.8166	2.62449	2.85181	2.73815		4.33571	6.2303	15.8736	15.7568	3.78327	14.9701	15.1674	8.10914	10.1533	18.6982	24.7807	6.22242	6.72228	16.514	18.5683	17.5587	19.7377	34.7078	36.3146	20.8009	31.5358	38.6935	43.862	19.1798	25.6367	36.7007	40.0883	2.72874	2.73831	2.98381	3.0304	2.76024	3.31601	3.14642	2.72874	2.74928	3.14991
LINC01465	3	2.59949	3.00365	2.58561	2.72958	2.44318	2.45416	2.44867	2.89232	3.04518	2.96875		6.66558	4.03195	5.98907	4.43753	4.7576	4.27886	3.39699	3.27439	3.20462	3.57485	2.63988	4.96998	3.99806	4.61426	3.49147	8.68689	8.43563	4.42103	3.95697	5.65333	6.09962	3.04869	3.24372	7.17011	7.26763	3.73486	3.60035	3.96246	3.00747	3.29733	2.6152	2.76024	3.47544	3.14642	3.96246	2.88386	3.38639
LINC01539	3	2.2	2.2	2.2	2.2	2.2	2.2	2.2	2.2	2.2	2.2		2.2	2.32213	3.02371	3.25296	2.32179	2.64547	3.29725	2.2	2.2	2.82493	2.78651	2.2	2.28131	2.83137	3.11224	2.48619	2.84955	6.44015	16.2558	2.51394	2.90902	5.59474	11.1586	2.50006	2.87928	6.01745	13.7072	2.2	2.2	2.2	2.4768	2.2	2.51886	2.3352	2.2	2.2	2.35943
LITAF	4	549.251	529.491	316.851	465.198	280.976	234.243	257.61	954.804	996.855	975.829		1270.72	2093.19	1447.98	666.879	1295.61	944.367	561.296	436.88	905.021	742.244	208.945	853.798	1431.28	1044.86	479.04	638.392	1428.34	1194.49	461.209	426.724	965.761	1003.8	356.109	532.558	1197.05	1099.15	408.659	980.456	1115.57	1092.17	1021.93	1139.83	1277	1098.15	980.456	1127.7	1184.58
LMNB1	14	51.6791	65.5926	66.9184	61.3967	43.3524	31.6437	37.498	154.749	140.872	147.811		37.2451	30.4121	31.6889	47.6088	29.481	46.153	42.9976	83.2268	43.4732	50.0073	39.7367	60.2359	34.4554	42.6164	43.4477	35.1114	23.2453	50.0532	14.7916	19.2312	26.8385	37.6133	12.6372	27.1713	25.0419	43.8332	13.7144	190.343	245.517	150.497	130.22	175.763	154.296	121.719	190.343	210.64	152.396
LMO2	18	94.7965	65.8	92.2968	84.2978	236.652	239.008	237.83	32.6136	30.181	31.3973		65.6889	24.7941	56.8944	113.024	33.3783	38.7285	46.6883	81.7943	31.1666	58.8813	61.7308	73.7416	29.7797	51.5014	73.8143	186.79	76.6379	57.7258	63.4012	172.747	105.185	73.181	63.4318	179.769	90.9116	65.4534	63.4165	24.8477	21.7138	17.7194	24.6209	33.7977	17.9835	19.1003	24.8477	27.7558	17.8515
LOC100130476	3	2.80001	2.69254	2.905	2.79918	3.5239	3.28258	3.40324	5.86981	4.84307	5.35644		3.36493	3.29917	3.51794	3.64782	2.32179	3.09094	2.89825	4.70691	2.78603	3.26238	3.37302	4.03592	2.80233	3.29042	3.30636	6.01582	6.09727	3.8153	5.2747	4.2406	3.97255	4.20598	4.98326	5.12821	5.03491	4.01064	5.12898	4.22683	4.89156	5.64876	4.41441	3.76868	4.11316	4.09284	4.22683	4.33012	4.88096
LOC100288175	15	3.80012	3.75918	2.75634	3.43855	3.28277	3.32229	3.30253	2.80796	4.17126	3.48961		16.9558	18.6876	6.64804	3.77943	20.1032	5.76375	4.29474	7.48241	23.4645	7.82438	3.66628	12.2191	20.7518	6.74539	3.91348	7.92373	21.1667	12.0937	5.2747	7.53696	17.5326	12.6928	4.63536	7.73034	19.3497	12.3933	4.95503	2.72874	3.00747	3.4541	2.7536	3.54458	3.63487	3.41682	2.72874	3.27603	3.54448
LOC100507144	3	2.2	2.2	2.6158	2.3386	2.27916	2.28578	2.28247	2.56916	2.69694	2.63305		4.72402	3.05491	2.2	2.46324	3.29611	2.49698	2.998	3.54299	2.86975	2.32499	2.49326	4.1335	3.07359	2.34066	2.6515	8.20991	7.13654	3.41147	2.63924	10.9118	7.34041	3.20299	3.3307	9.56086	7.23848	3.30723	2.98497	2.72874	2.60373	2.2	2.2	2.31205	2.51886	2.87601	2.72874	2.45789	2.35943
LOC101927027	3	18.1091	20.7806	23.9158	20.9352	42.5063	51.3765	46.9414	9.69787	11.8992	10.7986		16.0821	12.2147	18.5095	40.5013	6.70624	19.8703	22.6487	20.6437	12.4974	16.9484	27.7132	18.3629	10.4728	18.4427	30.2877	40.6444	28.0519	21.9874	30.6044	30.533	29.3201	20.2539	30.9024	35.5887	28.686	21.1206	30.7534	9.24986	12.2934	12.2328	8.98162	12.5085	11.2875	13.9626	9.24986	12.4009	11.7601
LOC101927424	3	2.2	2.2	2.2	2.2	2.2	2.2	2.2	2.32432	2.26285	2.29358		2.29708	2.81065	2.36474	2.72648	2.44358	2.2	2.2	2.2	2.2	2.32499	2.2	2.24854	2.48474	2.29658	2.37549	2.2954	3.49909	4.01721	3.51773	2.35697	4.14981	3.89737	2.54791	2.32618	3.82445	3.95729	3.03282	2.2	2.2	2.2	2.2	2.2	2.2	2.2	2.2	2.2	2.2
LOC101927686	3	2.59532	2.79998	2.64484	2.68005	3.12583	2.77425	2.95004	2.52317	2.30269	2.41293		4.52987	4.03195	4.17691	4.70077	3.90507	3.53641	5.49174	3.72205	3.87437	4.0123	4.25279	4.12596	3.93713	3.90854	4.8151	6.3974	10.2544	7.2478	6.88526	4.16212	5.56785	4.82321	5.2442	5.27976	7.91111	6.03551	6.06473	2.81686	2.2	2.67029	2.7536	2.64819	2.51886	2.3352	2.81686	2.4241	2.59457
LOC101928865	3	2.39074	2.5037	2.33357	2.40933	2.56318	3.08161	2.82239	2.2	2.30852	2.25426		2.78247	2.32213	2.85897	2.72648	2.80895	3.09094	2.69875	3.45345	2.61859	2.63745	2.34663	3.11796	2.58322	2.86245	2.59062	3.91712	5.058	5.6325	4.83546	5.10393	7.42904	5.20898	4.4614	4.51053	6.24352	5.42074	4.64843	2.37625	2.73831	2.35676	2.4768	2.64819	2.51886	2.47041	2.37625	2.69325	2.43781
LOC101929709	4	4.34622	3.26664	4.52291	4.04526	4.59945	5.20706	4.90325	9.36314	6.48092	7.92203		11.6165	7.4516	9.28392	8.12288	3.90507	7.9911	4.79349	10.7951	7.47427	6.69951	6.59883	11.2058	6.27698	7.99151	6.50507	13.7429	13.5021	15.1224	9.08148	14.993	15.6714	17.0134	15.0726	14.3679	14.5867	16.0679	12.077	12.951	8.92891	10.0381	7.73601	6.00966	8.41776	7.3377	12.951	7.46928	9.22793
LOC105369364	5	2.46575	3.02589	2.97819	2.82328	2.5327	3.17376	2.85323	2.50398	3.03318	2.76858		2.29708	2.2	2.2	2.8581	2.44358	2.34849	2.7985	2.64766	2.45116	2.26249	2.2	2.47237	2.36491	2.27033	2.61887	2.2	2.2	2.2	2.2	2.27848	2.28863	2.35431	2.2	2.23924	2.24431	2.27715	2.2	2.28812	2.33458	2.2	2.2	2.64819	2.67829	2.60561	2.28812	2.49139	2.43914
LOC105373098	3	2.25884	2.2	2.31847	2.2591	2.34659	2.5598	2.45319	4.50213	4.76238	4.63226		2.2	2.2	2.69423	3.5162	2.44358	2.49698	3.59649	2.4686	2.61859	2.94992	4.10616	2.3343	2.42072	2.71371	3.73962	2.77237	3.36918	5.22868	7.91016	3.53424	8.75845	8.52656	14.2028	3.15331	6.06382	6.87762	11.0565	5.19619	4.08409	4.70819	6.49041	4.21688	5.06974	6.93209	5.19619	4.15049	4.88896
LOC105378614	3	2.2	2.2	2.2	2.2	2.2	2.2	2.2	2.2	2.2	2.2		2.2	2.2	2.2	2.2	2.2	2.2	2.2	2.2	2.2	2.2	2.2	2.2	2.2	2.2	2.2	2.2	2.2	2.2	2.2	2.2	2.28863	2.2	2.2	2.2	2.24431	2.2	2.2	2.2	2.2	2.2	2.2	2.2	2.2	2.2	2.2	2.2	2.2
LOC284454,MIR24-2	14	12.4542	9.37367	7.84712	9.89167	11.4987	6.81782	9.15825	11.023	9.54208	10.2826		43.361	18.4433	10.6019	11.545	14.379	13.3367	10.7785	46.5185	23.0459	10.4491	9.67801	44.9398	18.6228	11.4626	10.6672	24.7133	31.8193	15.5262	10.1064	35.242	24.5342	12.6157	10.4628	29.9777	28.1767	14.0709	10.2846	17.6216	10.5438	8.94076	7.04401	13.9651	10.1715	8.01371	17.6216	12.2545	9.55612
LOC374443	3	11.5733	14.7029	30.9496	19.0753	13.0173	28.8077	20.9125	7.57398	13.128	10.351		15.6938	13.8024	12.414	12.7296	18.2763	15.1186	16.4642	36.2223	31.0829	23.0727	28.2997	25.9581	21.0539	16.8684	19.1645	22.9008	31.4295	22.3912	20.3554	51.4099	61.3147	47.8747	54.995	37.1554	46.3721	35.133	37.6752	7.04678	5.2953	7.37314	8.84322	9.93136	9.21491	10.4474	7.04678	7.61333	8.29403
LOC388813	14	2.22081	2.35556	2.3115	2.29595	2.22344	2.2	2.21172	2.23917	2.43422	2.33669		2.29708	2.44426	2.52948	3.38458	2.32179	2.34849	2.998	2.37906	2.28372	2.51247	2.78651	2.33807	2.34992	2.46348	3.05636	2.48619	3.49909	5.6325	9.22789	2.51394	5.03609	7.21496	8.46235	2.50006	4.26759	6.42373	8.84512	2.28812	2.33458	2.35676	2.2	2.31205	2.51886	2.47041	2.28812	2.32331	2.43781
LOC440896	3	2.2	2.2	2.25924	2.21975	2.2	2.2	2.2	2.27833	2.2	2.23917		3.26786	3.66556	2.69423	2.33162	2.68716	2.34849	2.2	2.28953	2.70231	2.32499	2.2	2.77869	3.01834	2.4559	2.24387	4.58489	5.44773	7.65162	2.93207	4.47606	5.74511	4.5146	2.63489	4.53047	5.59642	6.08311	2.78348	2.28812	2.2	2.2	2.2	2.2	2.2	2.2	2.28812	2.2	2.2
LOC644090	3	3.1919	3.38512	4.50896	3.69533	3.83918	3.78772	3.81345	13.3723	5.44303	9.40766		20.3535	15.5122	37.7843	61.692	10.7253	20.4642	24.3444	6.85568	8.89748	14.5112	31.3789	13.6046	11.7117	24.2532	39.1384	46.1773	97.2934	110.425	145.833	27.1581	57.5923	57.7503	104.05	36.6677	77.4429	84.0876	124.941	15.6829	9.6018	12.8598	13.964	4.32893	5.06974	6.12088	15.6829	6.96536	8.96477
LOC730101	2	2.40902	2.35556	2.41487	2.39315	2.67033	2.43431	2.55232	2.7458	2.62242	2.68411		3.75324	3.4213	19.4979	33.3938	3.05253	7.84261	6.38948	3.99065	3.37206	5.63712	7.33197	3.87195	3.28196	10.9926	15.7051	24.9995	27.1425	16.9396	20.0626	26.5302	27.7248	17.322	17.6819	25.7649	27.4337	17.1308	18.8722	2.55249	2.46916	2.67029	3.1688	2.31205	2.83772	2.74081	2.55249	2.3906	2.754
LONRF1	8	11.4924	11.9143	8.56024	10.6557	17.2829	9.54768	13.4153	112.744	80.0658	96.4049		47.3412	32.9768	15.8736	29.5769	27.6542	21.8006	32.6236	38.7292	55.6124	21.1354	33.2851	43.0352	38.7478	19.6032	31.8285	37.9733	43.5111	47.8321	44.953	41.4423	57.681	55.4357	57.2565	39.7078	50.596	51.6339	51.1047	132.27	137.316	108.955	93.821	118.058	97.6984	84.5384	132.27	127.687	103.327
LPAR1	5	23.8317	13.4292	26.9973	21.4194	14.134	26.8491	20.4915	72.6024	35.7119	54.1571		17.0529	16.8556	48.4926	39.0535	7.92415	34.2738	38.5088	17.4205	20.1158	53.1944	65.983	17.2367	14.9652	45.3203	47.8484	11.1672	6.61691	43.9958	63.4012	19.7806	15.6714	59.1391	87.1765	15.4739	11.1442	51.5674	75.2889	65.0318	81.332	62.3966	62.8193	33.6857	30.4191	26.4013	65.0318	57.5088	46.4078
LPL	11	55.3527	84.2446	73.0197	70.8723	10.2984	8.91556	9.60697	147.643	72.1395	109.891		37.0509	111.995	147.503	208.974	102.921	213.798	329.279	40.878	116.643	189.055	444.136	38.9645	110.52	183.452	327.463	6.58819	8.30572	27.439	83.6064	14.5221	7.69492	53.9698	420.125	10.5551	8.00032	40.7044	251.866	69.7905	68.8162	93.2787	106.831	30.6604	34.7237	38.7047	69.7905	49.7383	64.0012
LRCH1	6	51.0129	56.1933	85.2703	64.1588	39.962	50.0963	45.0292	100.58	97.1116	98.8455		45.2055	125.796	62.6604	148.034	81.1202	80.3056	110.229	44.9965	80.3931	70.3175	96.3349	45.101	95.7697	71.0945	118.199	40.6444	110.284	87.0031	161.353	49.6047	113.251	145.551	204.769	45.1246	111.767	116.277	183.061	93.2313	105.96	110.522	98.8034	123.213	138.991	129.561	93.2313	114.586	124.757
LRG1	17	3.35615	3.45548	4.81097	3.8742	3.85858	3.30562	3.5821	3.74814	3.55896	3.65355		2.78247	3.29917	4.67113	4.43753	3.05253	4.27886	4.99299	4.34878	3.87437	4.13729	5.57244	3.56562	3.40869	4.36243	5.00099	3.72633	6.35709	16.1319	8.05658	2.98485	8.66982	12.0756	7.94048	3.35559	7.51346	14.1038	7.99853	3.3456	4.08409	3.92438	3.7224	3.88073	3.95373	3.82243	3.3456	3.98241	3.93905
LRP12	11	17.6149	36.0647	27.6754	27.1183	15.5843	28.6116	22.0979	80.376	106.163	93.2693		59.8642	156.084	82.4295	53.0052	112.298	115.052	91.0769	29.6864	123.173	104.501	79.3261	44.7753	130.519	100.661	74.4694	30.4371	87.6801	99.7235	81.4102	45.759	112.719	202.413	180.938	38.098	100.199	151.068	131.174	79.0434	104.076	81.9918	65.0338	111.111	122.569	112.255	79.0434	107.594	102.281
LRRC25	16	159.015	168.89	76.8464	134.917	154.179	119.606	136.892	55.6825	66.7875	61.235		55.3986	45.312	53.5996	52.0838	70.2808	69.7628	110.229	88.5987	61.7239	61.881	70.6751	71.9987	59.1055	61.7478	77.6626	69.263	16.7498	21.5836	77.457	77.6238	36.0558	22.4141	53.0816	73.4434	26.4028	21.9988	65.2693	49.8747	53.0705	47.661	58.2521	69.7654	54.493	60.6075	49.8747	61.418	51.077
LRRC3	13	6.98836	7.45888	4.46139	6.30288	10.3456	6.41831	8.38196	4.98577	4.94292	4.96435		5.88896	13.1917	10.1076	14.5722	15.5969	9.77297	9.38197	4.61737	10.0695	5.8871	7.18534	5.25316	12.9527	8.58923	10.3798	9.06847	10.2544	11.286	16.8414	5.57484	6.3655	9.52956	7.76653	7.32166	8.30993	10.4078	12.304	5.9893	6.77566	5.17848	4.27601	8.13858	5.22916	4.76885	5.9893	7.45712	5.20382
LRRC32	8	3.36787	3.42582	3.21514	3.33628	3.28142	2.54313	2.91227	24.1508	15.5234	19.8371		27.0519	22.4736	38.7728	16.1517	15.9623	18.2369	15.9654	13.5706	19.446	20.448	13.0504	20.3113	19.294	25.8192	15.0559	66.7827	84.952	73.0711	39.6821	25.4315	54.579	33.7557	15.5945	46.1071	69.7655	53.4134	27.6383	21.7634	23.1942	30.2604	24.0673	9.03497	18.7807	16.2611	21.7634	16.1146	24.5205
LRRC4	16	51.364	63.2035	40.4951	51.6875	26.497	47.2992	36.8981	3.02599	2.87381	2.9499		16.0821	11.2376	5.00062	4.30591	9.99458	7.69412	4.89324	26.2842	7.72542	10.0741	5.57244	21.1832	9.65255	7.58962	4.92386	15.2692	5.44773	4.42103	3.2249	22.6845	11.3287	4.82321	4.28745	18.9768	8.38819	4.62212	3.75617	2.90499	3.14205	2.82705	3.0304	3.09639	2.99715	2.47041	2.90499	3.11922	2.9121
LSS	11	70.8126	97.4347	56.0259	74.7578	70.3425	54.6899	62.5162	126.758	119.443	123.101		154.03	197.364	214.553	343.358	224.224	189.149	244.891	125.128	194.585	152.933	146.921	139.579	205.391	185.545	245.057	98.1678	222.266	241.062	281.705	94.9689	147.904	133.052	192.767	96.5684	185.085	187.057	237.236	160.293	178.767	174.952	165.928	158.172	176.935	179.856	160.293	168.469	175.943
LTBP2	17	13.8659	54.3532	12.0084	26.7425	5.24072	7.78128	6.511	7.91984	20.5148	14.2173		13.1698	8.06225	10.4371	8.12288	37.8846	36.3526	58.2593	11.5114	11.2416	8.38682	14.9566	12.3406	19.0628	18.3922	27.1129	4.48949	7.00663	8.66118	8.78865	6.8306	8.04943	7.52357	10.2889	5.66004	7.52803	8.09238	9.53876	6.69428	6.64108	6.43257	6.90561	12.1723	13.3601	19.9115	6.69428	9.40671	9.89633
LUCAT1	15	8.03103	9.74411	20.1469	12.6407	7.99164	11.8447	9.91817	7.93552	8.48002	8.20777		53.0688	47.1439	45.033	23.654	16.6931	39.0254	19.4567	58.6054	51.0079	47.3825	40.1766	55.8371	38.2816	43.8137	27.7624	31.4864	64.6862	48.2359	30.7508	105.878	86.3963	73.8753	56.9085	68.6823	75.5413	61.0556	43.8297	11.9817	10.9476	8.31372	6.07521	9.37112	6.98289	7.87851	11.9817	10.1593	7.6483
LY6E	1	25.3598	22.9543	23.2096	23.8412	2282.14	1183.71	1732.93	218.761	252.079	235.42		11.9078	13.1917	56.0707	399.428	30.2118	28.3342	55.0673	16.167	23.4645	42.2581	104.693	14.0374	22.2893	42.221	186.396	1735.82	1665.94	1131.29	725.487	774.803	1095.07	497.832	244.953	1255.31	1380.51	814.562	485.22	175.626	163.559	164.449	183.228	213.3	162.746	172.42	175.626	188.429	163.597
LY6K	17	2.73382	2.27036	3.37889	2.79436	2.55313	4.96638	3.75976	2.37966	2.37137	2.37551		7.34512	6.10817	3.02371	2.46324	2.80895	2.34849	2.29975	4.88597	3.87437	2.76244	2.63988	6.11555	4.26383	2.71155	2.46762	4.87107	4.27854	4.21912	2.78566	5.96726	6.9859	5.6719	2.98279	5.41917	5.63222	4.94551	2.88423	2.72874	2.33458	2.67029	2.3384	2.53615	2.35943	2.2	2.72874	2.43536	2.51486
LYN	3	295.058	390.302	258.465	314.608	400.436	356.711	378.574	465.761	507.635	486.698		329.352	842.578	1140.9	1232.05	634.901	1217.59	1086.58	252.532	640.805	919.599	860.705	290.942	706.095	1092.7	1059.78	439.207	661.358	988.54	1121.25	325.792	587.232	821.104	866.143	382.499	624.295	904.822	993.694	562.84	551.952	550.083	480.788	634.827	682.008	566.265	562.84	593.389	616.046
LYPD3	6	3.03835	2.35556	2.65994	2.68462	2.89723	3.26273	3.07998	2.27833	2.42838	2.35336		2.39416	2.32213	2.36474	2.33162	2.2	2.34849	2.7985	2.82673	2.28372	2.32499	2.34663	2.61044	2.26862	2.34607	2.49225	2.86777	2.71964	3.00765	2.63924	2.27848	2.37726	2.35431	2.2	2.57313	2.54845	2.68098	2.41962	2.28812	2.46916	2.51352	2.2	2.2	2.2	2.2	2.28812	2.33458	2.35676
LYRM1	3	8.55366	8.48483	12.1304	9.72297	9.43689	10.6501	10.0435	18.5627	15.7251	17.1439		10.8399	8.18438	10.7666	9.70232	9.14205	10.3669	9.78097	11.6904	9.06492	9.76167	7.47859	11.2652	8.79712	10.2984	8.98729	10.881	8.56554	10.8822	11.7169	13.6588	15.6714	12.9243	12.3763	12.2699	12.1185	11.9033	12.0466	16.5641	14.9849	16.9356	21.9912	16.094	18.3024	16.2611	16.5641	15.5395	17.619
LYRM4	17	18.6867	17.7916	22.4675	19.6486	11.4379	10.5317	10.9848	12.9276	16.4166	14.6721		19.674	31.5112	50.9637	86.0417	44.3395	54.1714	71.7254	20.6437	38.785	57.1315	66.4229	20.1588	38.2119	54.0889	74.73	12.5027	13.7619	28.8524	31.4829	10.5979	17.7099	30.7467	46.1234	11.5503	15.7359	29.7995	38.8031	15.5947	11.4859	11.449	18.808	14.5254	16.8675	15.4499	15.5947	13.0056	14.1582
LYSMD2	4	17.8688	18.1472	16.3931	17.4697	43.598	31.0863	37.3422	37.4568	38.6125	38.0347		9.38376	20.031	33.8305	61.9553	19.1289	27.1463	29.7309	10.5265	16.767	27.5097	41.3496	9.95513	18.6423	29.4955	44.3452	24.4271	21.9462	35.7174	44.6602	19.2312	17.7985	23.5714	31.5982	21.8292	19.8723	29.6444	38.1292	41.1505	31.1343	36.8444	43.9969	35.7026	33.7671	32.3502	41.1505	33.4184	35.3057
MACC1	4	2.98551	6.13321	5.38127	4.83333	3.93958	6.647	5.29329	11.3663	10.2201	10.7932		5.30649	9.77207	10.6019	13.7825	6.70624	18.6824	23.6462	7.75101	12.9997	16.261	25.6604	6.52875	9.826	15.1817	21.0297	6.87438	15.4507	14.3147	33.9719	12.9524	38.9805	23.6486	46.2973	9.91339	27.2156	18.9817	40.1346	14.4491	16.1961	10.0381	10.0888	14.6374	16.7081	10.3122	14.4491	15.4168	13.3731
MAFF	8	13.4045	18.8765	13.7113	15.3308	15.4634	11.9773	13.7204	122.343	124.006	123.174		377.503	90.8665	48.3278	56.164	120.337	50.1622	44.8928	190.487	144.521	48.3199	28.8862	283.995	118.575	48.9367	43.3144	435.009	388.42	113.857	97.3694	223.37	277.478	90.1547	48.9067	329.19	332.949	102.006	73.138	184.968	148.486	121.339	104.755	156.939	122.729	109.956	184.968	152.713	122.034
MAML2	3	56.5122	75.792	74.5724	68.9589	56.1822	52.7831	54.4826	73.9424	65.8333	69.8879		43.1668	113.338	64.1431	112.102	61.5119	84.4633	90.9771	47.5929	80.8954	72.3173	81.5255	45.3799	85.2486	73.6412	94.8683	52.5688	69.2331	99.7235	130.459	51.1744	64.0622	107.283	107.268	51.8716	66.6476	103.503	118.864	64.1506	73.5264	71.332	69.7394	59.9051	77.4508	68.8549	64.1506	66.7158	74.3914
MAMLD1	12	4.12689	6.69232	3.88412	4.90111	2.63685	2.49705	2.56695	3.15333	3.10186	3.12759		4.04448	49.2201	10.2724	4.70077	31.6733	13.4852	7.68623	2.55813	24.3854	7.51192	3.51965	3.3013	35.0929	10.4232	5.30222	2.67698	27.0126	35.1117	4.83546	2.59242	17.0008	18.7108	3.67861	2.6347	22.0067	26.9112	4.25703	3.3456	2.87289	3.14057	2.7536	3.43254	3.31601	3.68723	3.3456	3.15271	3.22829
MANF	13	43.85	65.4934	71.5282	60.2905	46.2127	30.1592	38.186	24.9716	23.6573	24.3144		36.3714	66.4405	87.3717	36.9476	62.8516	102.728	45.8903	58.2473	35.1851	65.3806	37.6839	47.3093	54.8257	85.1599	40.1739	28.1476	44.8102	161.711	51.1024	34.6142	25.3318	101.496	52.1248	31.3809	35.071	131.603	51.6136	24.1427	23.7325	28.6928	23.2369	21.6965	25.3173	22.6156	24.1427	22.7145	27.005
MAOA	18	5.99641	16.0772	67.3358	29.8031	6.87709	68.4612	37.6691	6.02395	11.0391	8.53151		10.937	63.8757	161.835	171.2	46.2881	109.558	127.386	51.4428	131.796	241.049	289.883	31.1899	80.6534	170.814	196.156	8.30531	30.2603	93.0604	162.085	83.5101	114.669	300.166	397.25	45.9077	72.4645	196.613	279.667	4.66745	4.75699	6.11905	6.49041	8.92292	10.8092	12.4754	4.66745	6.83995	8.46413
MAP1LC3A	5	6.48162	6.55159	5.24187	6.09169	12.2945	8.93765	10.6161	9.87624	16.2222	13.0492		10.4516	12.0925	21.3101	102.494	15.9623	25.3644	102.648	9.72072	12.9997	18.1358	65.2499	10.0862	13.6848	21.6034	90.1306	15.9369	31.0398	48.8417	121.089	17.8184	26.9271	39.3879	113.705	16.8777	28.9835	44.1148	117.397	18.2384	14.5812	15.0545	19.9152	22.2567	20.8533	32.215	18.2384	18.419	17.9539
MAP2K3	3	88.3437	105.815	36.8616	77.0067	73.4646	44.7894	59.127	115.248	120.709	117.978		552.534	457.623	99.8922	80.2504	548.186	101.688	100.653	153.331	247.412	65.693	41.7895	352.932	417.74	89.0911	74.2309	277.702	509.755	172.008	105.422	175.259	243.533	82.9023	45.3406	226.48	376.644	127.455	75.3814	122.488	121.302	106.917	107.661	135.09	130.7	115.5	122.488	128.196	118.809
MAP2K6	18	5.66296	4.92205	5.31037	5.29846	5.64636	4.59947	5.12292	2.42184	2.27968	2.35076		11.0341	4.15408	2.85897	2.8581	4.39223	2.34849	2.998	11.1532	5.3813	2.63745	2.63988	11.0937	4.64254	2.61497	2.83199	9.83164	5.44773	2.60382	2.63924	5.49636	3.7953	2.43146	2.37395	7.664	4.62151	2.51764	2.5066	2.55249	2.46916	2.2	2.2	2.31205	2.35943	2.3352	2.55249	2.3906	2.27971
MAP3K13	3	23.7341	26.069	29.8719	26.5583	23.1442	27.5893	25.3667	16.6967	15.9016	16.2992		28.3139	25.8933	27.735	21.5481	24.0005	24.028	24.5439	32.1933	33.5944	32.3842	30.6458	30.2536	27.8294	28.0491	25.5792	24.7133	24.1546	33.6983	29.4331	34.9281	36.6762	36.9961	38.8173	29.8207	30.4154	35.3472	34.1252	19.6484	17.8111	20.3844	15.4864	18.4471	17.027	15.8555	19.6484	18.1291	18.7057
MAP3K4	3	27.4986	26.2691	34.9068	29.5581	30.1258	36.3603	33.243	16.4072	16.6709	16.5391		99.8603	29.8014	25.0992	29.5769	35.9359	24.1765	24.4442	40.878	27.5667	27.3847	43.4024	70.3691	31.1014	25.5535	32.4745	60.1051	126.003	27.0352	49.4919	58.1596	92.0685	39.2335	61.5183	59.1323	109.036	33.1344	55.5051	17.8859	14.8503	17.2491	17.8392	13.0687	14.6355	17.3427	17.8859	13.9595	15.9423
MAP3K5	3	49.2986	41.0979	38.2879	42.8948	53.5432	55.8744	54.7088	102.895	72.4414	87.6682		44.7201	118.712	87.7012	107.759	72.5948	82.6814	86.9871	43.8325	105.174	104.251	130.499	44.2763	98.8269	91.5447	108.415	52.5688	100.281	152.624	113.329	41.5208	110.149	199.712	195.289	47.0448	105.215	176.168	154.309	58.2464	55.493	78.5431	85.1018	45.4508	54.0147	51.1433	58.2464	50.4719	66.2789
MAP3K7CL	8	3.86049	4.71097	5.48922	4.68689	4.21411	7.77247	5.99329	34.4614	48.4746	41.468		3.26786	4.15408	3.51794	6.28021	4.02686	4.42735	8.78347	5.60223	5.71618	4.9497	12.7572	4.43504	4.63237	4.29833	9.27362	3.44014	3.49909	3.61338	6.00678	6.75211	12.3922	9.99248	16.5512	5.09613	7.94564	6.80293	11.279	42.3842	37.4595	37.1579	33.4785	72.0063	61.8267	62.906	42.3842	54.7329	49.4923
MAP3K8	3	33.6581	31.4022	45.894	36.9848	36.2997	49.9904	43.1451	28.8747	27.5668	28.2207		117.237	58.502	123.286	76.3018	46.4099	90.2544	57.162	150.466	69.5097	102.252	80.7924	133.851	58.1405	105.264	71.4187	238.685	165.366	71.6577	48.467	253.9	141.08	79.9705	76.4784	246.293	153.223	75.8141	62.4727	37.273	35.8445	32.4551	22.9601	38.2797	34.2454	28.1589	37.273	37.0621	33.3502
MAP4K4	5	130.354	142.248	113.522	128.708	142.108	127.074	134.591	116.96	73.3643	95.162		113.451	283.466	214.223	62.2185	169.905	185.882	95.3661	107.848	105.341	126.811	42.6692	110.65	186.237	175.639	66.7513	125.833	263.577	237.629	99.712	110.823	174.492	142.465	52.9946	118.328	219.035	190.047	76.3533	89.9707	114.842	118.047	127.591	60.2412	78.8857	66.8268	89.9707	87.5416	98.4664
MAPKAPK2	3	143.474	138.376	88.3343	123.395	161.23	154.46	157.845	161.352	160.613	160.983		286.541	332.806	162	92.2278	278.055	155.887	125.889	141.87	198.771	124.062	72.1414	214.206	269.878	147.316	96.7529	201.672	303.069	276.598	157.106	168.901	226.428	199.635	116.575	185.287	264.749	238.117	136.841	166.726	164.098	153.005	139.216	169.377	158.601	158.089	166.726	166.737	155.803
MARCH1	2	164.881	159.427	316.791	213.7	593.627	848.653	721.14	200.664	217.084	208.874		88.0168	53.8611	195.937	277.285	21.0775	204.294	271.125	205.886	55.6961	231.925	475.367	146.951	43.5449	210.719	341.259	554.54	271.631	258.426	636.321	651.111	471.75	464.811	1162.82	602.825	371.691	361.619	899.571	208.32	196.8	182.163	220.319	211.171	205.313	230.422	208.32	203.985	193.738
MARCH3	17	4.21336	4.40727	4.6925	4.43771	3.58419	3.586	3.5851	5.40867	5.14113	5.2749		8.99545	7.69586	6.97753	7.46478	11.3343	13.7822	13.4717	4.9755	8.89748	6.63701	8.94487	6.98547	9.30921	9.13225	9.96045	4.96647	13.1124	7.2478	8.34941	3.53424	13.8102	9.91532	9.50607	4.25035	13.4613	8.58156	8.92774	6.60616	6.91024	4.70819	6.21361	8.02653	5.70745	4.63365	6.60616	7.46838	5.20782
MARCKSL1	6	14.2365	21.6764	20.4154	18.7761	33.3339	36.7313	35.0326	30.9142	40.5366	35.7254		14.1406	13.436	17.0268	32.7357	23.8787	21.9491	61.551	22.4343	18.1902	18.6982	38.8569	18.2874	18.5016	19.2247	44.3812	27.4798	57.931	115.271	169.845	23.6263	41.1962	46.1002	81.697	25.5531	49.5636	80.6855	125.771	37.978	24.0017	27.2819	35.4161	29.0917	30.4191	37.4879	37.978	26.5467	28.8505
MARCO	18	22.7092	80.9008	21.3547	41.6549	8.48462	3.34851	5.91657	3.58687	3.92953	3.7582		23.1688	26.3818	134.653	211.607	74.1781	144.453	251.474	19.0321	30.8317	84.2535	91.203	21.1004	43.7972	121.12	184.761	7.54215	8.17581	13.9109	15.963	3.2203	4.59295	11.767	14.0289	5.38122	6.38438	12.8389	14.9959	2.55249	3.00747	2.98381	7.32081	3.32049	5.22916	6.52648	2.55249	3.16398	4.10649
MASTL	13	17.3955	24.495	35.0601	25.6502	40.5845	33.5365	37.0605	24.3281	21.0359	22.682		30.7409	22.7179	45.8567	66.2987	24.6094	37.3921	42.1996	53.6811	52.8497	56.6315	56.7455	42.211	33.3923	46.6268	55.0813	73.842	68.8433	34.1021	46.2707	42.2272	55.8198	30.2838	38.3824	58.0346	62.3316	32.1929	42.3266	29.6944	22.7905	26.9684	25.3129	23.8254	29.1436	20.3171	29.6944	23.3079	28.056
MATK	9	16.4575	33.391	11.6299	20.4928	3.62935	3.24287	3.43611	106.564	118.889	112.727		13.7523	35.4194	30.3709	10.2288	55.5442	37.0951	22.0502	7.39288	22.2087	18.3232	8.50499	10.5726	37.7241	28.5964	13.5946	2.67698	3.629	3.8153	2.93207	3.29879	2.46588	3.66591	2.89582	2.98788	3.04744	3.7406	2.91394	56.7483	52.5322	86.6947	79.8426	60.4653	72.5085	82.9159	56.7483	56.4988	79.6016
MB21D1	11	20.9229	23.7841	30.3481	25.0184	36.0015	41.0914	38.5464	53.2906	51.7545	52.5226		22.0039	30.5342	57.3887	81.6982	17.911	31.601	32.6236	21.2704	28.069	44.8828	37.6839	21.6371	25.5047	44.6241	50.6686	47.3221	48.4476	44.1977	52.1273	35.713	49.4386	38.6935	43.688	41.5175	48.9431	41.4456	47.9077	56.6601	56.5696	52.6773	50.7785	58.8966	57.6815	51.4137	56.6601	57.7331	55.1794
MB21D2	18	46.5692	35.5237	45.6025	42.5652	49.7379	43.3065	46.5222	8.34938	14.2654	11.3074		140.439	114.926	89.8429	42.6072	96.9529	65.7536	40.1048	73.4678	114.467	82.0662	60.4112	106.953	108.782	79.2209	47.7077	121.54	149.907	123.549	66.9152	94.498	162.084	124.565	68.8244	108.019	155.995	124.057	67.8698	18.679	10.5438	9.56781	8.98162	17.5507	16.2298	15.3147	18.679	14.0473	12.8988
MBOAT1	13	33.4201	33.3613	27.6744	31.4853	24.0363	31.6138	27.8251	8.59514	9.55841	9.07678		31.4204	15.6343	9.28392	6.80669	12.9176	15.2671	15.4667	24.1354	14.0043	11.8864	9.38475	27.7779	14.1854	12.1458	10.5527	23.187	11.8133	7.2478	6.59243	28.7278	11.9491	6.9835	7.76653	25.9574	11.8812	7.11565	7.17948	6.95865	6.91024	7.21638	6.62881	11.1639	8.0989	9.23053	6.95865	9.03707	7.65764
MCL1	3	407.297	384.293	418.523	403.371	704.44	599.755	652.097	830.025	753.183	791.604		1156.75	565.587	617.018	756.249	463.785	530.675	547.331	1119.56	702.171	763.429	649.854	1138.16	577.181	637.041	651.145	1010.43	1177.1	817.117	685.077	1055.94	1305.74	943.855	648.526	1033.18	1241.42	880.486	666.802	985.831	949.361	903.268	824.298	870.129	893.731	826.395	985.831	909.745	898.499
MCOLN2	9	5.89151	4.64802	14.9318	8.49045	18.0094	21.1095	19.5595	42.485	47.6641	45.0745		7.83051	24.3056	143.714	287.551	16.9366	123.516	208.183	12.0486	32.6735	88.9405	217.743	9.93954	24.6386	118.723	237.826	30.4371	92.3569	249.946	305.278	29.9836	116.973	265.91	370.2	30.2103	104.665	257.928	337.739	60.3613	52.5322	59.1046	64.757	58.8966	76.6537	74.8038	60.3613	55.7144	67.8791
MCTP1	3	82.9647	118.383	193.453	131.6	51.4219	89.9655	70.6937	146.154	165.831	155.993		105.394	280.29	250.137	476.689	165.034	297.398	526.085	137.662	234.938	320.79	700.881	121.528	226.754	289.442	567.885	61.8222	112.753	219.659	310.988	107.212	137.446	354.713	623.303	84.5173	125.099	287.186	467.145	170.163	208.777	157.394	204.818	208.93	214.879	232.585	170.163	208.854	186.137
MCTP2	14	2.48122	2.87034	2.7122	2.68792	2.51065	2.81078	2.66071	4.30501	4.28812	4.29656		2.39416	2.93278	2.36474	2.33162	2.32179	2.49698	2.69875	2.4686	2.70231	2.88742	2.34663	2.43138	2.65229	2.58305	2.459	3.15395	2.84955	3.8153	2.78566	3.61272	3.17491	3.97452	2.63489	3.38334	3.01223	3.89491	2.71027	4.13871	5.16072	3.61086	4.69121	4.77712	3.7943	5.30966	4.13871	4.96892	3.70258
MDK	1	2.49825	2.42592	2.37073	2.43163	29.9534	20.8267	25.3901	21.6522	21.5215	21.5869		2.29708	2.56639	2.2	4.43753	2.2	2.94245	2.49925	2.4686	2.28372	2.26249	2.34663	2.38284	2.35004	2.46831	3.09447	22.71	23.1154	17.5453	14.0596	14.6006	21.255	11.9985	6.80978	18.6553	22.1852	14.7719	10.4347	20.2653	17.5419	17.0924	22.1296	17.6627	14.9544	21.3988	20.2653	17.6023	16.0234
MEFV	1	14.4287	8.79956	22.846	15.3581	79.6288	71.9956	75.8122	37.9156	45.4718	41.6937		13.6552	6.71882	13.4025	24.3121	7.68057	12.5943	13.372	21.7181	13.3346	20.323	14.6633	17.6866	9.24465	15.4399	17.4491	130.03	138.085	41.7748	34.9968	64.8308	95.4364	36.3789	23.8573	97.4303	116.761	39.0768	29.4271	31.9856	45.3996	43.4284	39.8449	48.5882	53.6958	51.0081	31.9856	46.9939	48.5621
MEI1	3	3.57805	7.09224	8.56825	6.41285	5.80348	8.16805	6.98576	19.1991	24.8811	22.0401		3.75324	3.05491	5.65959	6.28021	9.99458	15.8611	17.0627	8.91493	7.97658	11.1365	18.1824	6.33409	7.00869	10.8857	13.8418	5.15726	7.52627	14.1128	18.452	8.55726	13.8102	22.5685	32.468	6.85726	10.6683	18.3406	25.46	21.5871	16.4653	18.66	22.1296	20.576	20.5344	25.1844	21.5871	18.5206	19.5972
MELK	18	17.1371	27.9615	49.4369	31.5118	4.32111	7.50164	5.91138	5.33653	7.29243	6.31448		14.8201	20.5195	18.839	14.0458	19.0071	27.8887	25.0426	41.3256	33.0921	38.3835	28.2997	28.0729	24.2062	28.3704	22.4627	4.2987	4.27854	4.82486	4.10339	6.51666	6.89727	6.13481	6.54885	5.40768	5.58791	5.47984	5.32612	6.25367	6.64108	6.58933	4.55281	5.89761	9.05548	8.01371	6.25367	6.26934	7.82241
MESDC1	3	45.012	61.9441	30.5564	45.8375	41.4747	38.0159	39.7453	51.8391	60.146	55.9926		155.098	133.001	72.8744	55.5059	146.765	71.2477	51.7755	82.2419	132.717	64.9431	35.0446	118.67	137.495	69.6884	47.442	69.4538	129.901	121.934	67.0616	61.3774	101.286	78.5817	38.8173	65.4156	115.593	100.258	52.9395	100.898	68.9508	55.8126	47.4569	86.3486	52.1015	56.0106	100.898	77.6497	53.957
MET	3	2.69055	3.32217	2.81672	2.94315	2.29675	2.24289	2.26982	4.48675	4.8214	4.65407		3.46201	15.6343	8.62495	3.91105	12.1868	14.5246	7.78598	2.28953	14.1717	22.7602	8.50499	2.87577	13.9976	15.3033	6.73401	2.39079	4.01873	6.44015	3.51773	2.35697	11.3287	18.325	13.0721	2.37388	7.67369	12.3826	8.29493	3.25748	3.81494	4.08114	4.41441	4.66507	6.5046	5.44486	3.25748	4.24	5.29287
METTL1	3	6.33247	9.16258	7.56832	7.68779	4.82753	5.19432	5.01092	25.5791	19.8846	22.7319		9.57791	26.1375	17.6858	9.43908	28.3849	14.8216	13.8707	9.89978	20.1995	20.073	12.7572	9.73885	24.9073	17.5268	12.0223	5.82503	10.6441	14.9205	11.4241	7.22302	7.78355	12.4614	11.8544	6.52402	9.21382	13.6909	11.6393	25.0239	20.9064	25.5575	25.0361	18.223	21.491	18.8299	25.0239	19.5647	23.5243
METTL21B	8	12.354	10.5365	7.07122	9.98724	15.2876	10.3665	12.8271	41.8936	29.9663	35.9299		8.12175	17.222	13.8967	6.28021	14.7444	10.8124	10.18	7.21381	10.4881	10.949	7.18534	7.66778	14.1515	11.886	7.88184	9.16387	15.1909	12.0937	11.4241	5.88878	9.91061	10.0696	9.85398	7.52632	12.5508	11.0817	10.639	40.6217	40.2856	49.6989	37.9073	23.0411	35.3614	30.1869	40.6217	31.6633	42.5301
MFHAS1	3	88.7	77.2437	37.0219	67.6552	105	75.6354	90.3177	112.554	106.506	109.53		95.6859	143.016	44.5388	43.3969	104.382	39.6194	44.9926	43.743	76.7932	21.1979	15.2499	69.7145	108.064	35.1187	34.5464	77.8486	152.894	62.3698	61.4979	54.0784	77.0018	52.5039	31.4243	65.9635	114.948	57.4368	46.4611	99.3999	125.204	124.788	115.688	118.843	141.382	117.122	99.3999	122.024	133.085
MFN1	3	27.9173	31.491	45.6096	35.006	37.9822	53.6027	45.7925	67.2031	51.6985	59.4508		25.2074	45.6783	56.8944	44.3183	26.4363	46.7469	32.9229	34.6107	55.1938	61.5685	52.6399	29.9091	42.4362	55.0699	43.2937	38.7365	41.8223	68.0233	45.3923	50.5466	51.1225	77.6559	54.995	44.6415	46.4724	72.8396	50.1937	51.2846	57.377	61.2992	54.2385	51.9496	50.6666	47.4929	51.2846	54.6633	55.9829
MFSD14A	5	77.0949	85.8212	129.603	97.5064	107.519	147.944	127.731	113.124	104.579	108.852		75.1054	101.003	90.8313	102.757	82.4599	93.5212	100.952	126.113	152.475	132.998	138.27	100.609	111.979	105.784	113.993	109.52	111.713	106.387	114.793	142.845	167.136	170.548	156.758	126.182	139.425	138.467	135.775	122.4	131.53	106.603	109.599	115.481	109.177	104.278	122.4	123.505	107.89
MFSD2A	11	14.3296	15.5509	11.8298	13.9034	9.24687	8.18228	8.71457	54.4372	41.0078	47.7225		281.299	224.477	93.632	24.3121	241.883	68.7234	36.7133	95.6718	177.255	65.6306	26.8334	188.485	214.539	75.9953	29.2863	203.484	351.785	75.2922	26.944	136.723	230.062	60.9136	17.334	170.104	290.924	68.1029	22.139	52.959	60.4723	75.7213	48.8409	47.4677	61.0296	46.1408	52.959	53.97	68.3755
MGAM	3	8.32014	8.86268	12.6636	9.9488	3.54913	4.33182	3.94048	11.3726	13.826	12.5993		6.5685	12.7032	14.7204	16.8098	6.94982	11.5549	12.973	10.5265	13.7532	12.8863	15.5431	8.54751	11.1354	13.0539	15.1086	3.24935	7.916	27.6409	44.2209	5.73181	9.20159	21.8741	36.9908	4.49058	8.55879	24.7575	40.6059	11.0123	10.1401	11.7625	11.7496	11.6121	13.6789	13.8274	11.0123	10.8761	12.7207
MGC12916	5	3.10843	2.49628	2.6158	2.74017	3.42773	2.5598	2.99376	8.49417	5.40286	6.94852		9.28668	16.245	31.1946	28.2607	11.6996	21.6522	13.6712	6.67662	8.73005	14.4487	15.983	7.98165	12.2249	22.4318	19.305	8.4961	15.9704	42.3805	28.9938	6.2812	11.1514	14.3131	20.7261	7.38865	13.5609	28.3468	24.86	12.5985	9.73638	10.5084	10.504	7.57834	7.62061	8.01371	12.5985	8.65736	9.0645
MGC16275	2	4.68333	3.30734	3.78886	3.92651	6.01827	5.01246	5.51537	3.32918	3.07886	3.20402		8.99545	5.98604	2.52948	3.12134	2.68716	2.49698	3.59649	3.00579	2.45116	2.82493	3.22639	6.00062	3.70812	2.61713	3.31474	22.0423	28.9613	6.84398	6.00678	5.81029	5.74511	3.43445	2.72186	13.9263	17.3532	5.13921	4.36432	3.69809	3.14205	3.4541	4.41441	3.20844	3.7943	4.22804	3.69809	3.17524	3.6242
MGST1	8	13.9651	32.9462	41.5956	29.5023	8.39415	9.56435	8.97925	123.996	121.447	122.721		12.3932	15.5122	43.3856	102.757	31.0643	59.3685	138.657	38.0129	36.5246	41.6332	109.238	25.2031	27.7004	48.1291	116.884	8.20991	8.56554	39.5537	125.481	11.3827	13.2785	46.486	205.204	9.79631	10.922	43.0198	165.343	134.649	116.457	135.448	162.052	114.921	105.192	141.594	134.649	115.689	120.32
MICALL1	3	22.5369	29.4355	13.3048	21.7591	26.3257	21.0095	23.6676	68.025	81.5714	74.7982		43.8464	122.987	60.0245	31.0247	129.227	56.2502	33.4216	18.853	66.6633	34.009	13.0504	31.3497	106.292	50.0946	25.8322	28.8153	99.242	102.954	53.1522	17.74	45.8935	48.4919	23.6833	23.2776	72.5678	75.723	38.4178	61.9475	70.162	67.2562	52.4393	76.6003	91.3212	65.0692	61.9475	73.3812	79.2887
MIDN	3	109.475	76.7401	33.4368	73.2173	97.9202	57.3919	77.656	116.51	107.143	111.827		213.053	112.361	24.2755	47.7404	97.0747	46.8954	62.748	149.839	81.1466	29.322	32.112	181.446	96.8609	33.4976	47.5335	79.5657	138.085	71.6577	75.7001	56.2759	96.7658	42.2425	41.4266	67.9208	117.425	56.9501	58.5633	144.519	158.849	120.398	90.361	124.333	99.6116	84.944	144.519	141.591	110.005
MIR146A,MIR3142HG	12	14.7509	14.477	23.4421	17.5566	8.72769	9.37706	9.05238	11.4755	13.936	12.7057		237.225	117.735	181.275	110.918	81.8509	149.799	76.5134	244.564	124.931	157.87	83.725	240.895	108.172	162.981	90.3854	282.09	105.348	83.3686	72.9182	336.78	138.687	129.426	87.3505	309.435	122.017	106.397	80.1343	13.8323	16.869	17.7194	17.424	33.7977	29.7813	28.9701	13.8323	25.3334	23.7504
MIR155HG,MIR155	11	9.43003	8.28478	9.48595	9.06692	7.18589	5.56686	6.37638	33.6243	19.445	26.5347		274.989	127.994	176.003	106.443	48.8457	68.7234	26.7384	143.303	108.02	101.252	42.8159	209.146	94.9533	115.326	58.6656	295.255	230.06	145.154	67.5008	271.952	271.806	177.878	64.7365	283.603	250.933	161.516	66.1187	41.6792	27.3661	35.5903	32.7865	18.223	19.259	15.9907	41.6792	22.7945	27.4246
MIR17,MIR18A,MIR19A,MIR19B1,MIR20A,MIR92A1,MIR17HG	3	2.99481	3.08884	3.01536	3.033	2.73481	2.62254	2.67868	3.16347	3.41743	3.29045		4.62694	6.84095	3.18845	2.98972	3.05253	3.38792	3.49674	9.81025	5.71618	2.82493	3.22639	7.2186	5.20322	3.13377	3.23762	3.24935	2.45982	2.80574	2.34641	3.61272	4.32707	3.28015	2.63489	3.43104	3.39344	3.04294	2.49065	5.63681	3.14205	3.4541	3.3072	3.09639	2.51886	2.87601	5.63681	3.11922	2.98648
MIR210HG	15	3.30609	4.62215	6.32561	4.75128	2.75233	6.29676	4.52454	2.30133	2.40605	2.35369		2.49123	9.77207	18.839	5.49049	6.58445	13.9307	4.39449	4.88597	7.72542	17.5108	7.91848	3.6886	8.02732	16.7602	5.93449	2.39079	4.27854	11.6899	2.78566	2.82788	2.90902	9.37525	3.67861	2.60933	3.59378	10.5326	3.23213	2.64062	2.46916	2.51352	3.1688	3.09639	3.47544	2.2	2.64062	2.78277	2.99448
MIR22HG,MIR22	3	31.3079	29.302	19.6431	26.751	19.8809	14.6246	17.2527	34.3442	27.2449	30.7946		155.777	132.757	39.926	45.7661	85.1392	41.6983	30.2296	101.67	114.215	43.633	38.2704	128.724	110.704	41.7524	38.0887	52.855	96.7738	71.8596	47.0028	61.7699	81.4332	67.6259	42.6443	57.3124	89.1035	69.7428	44.8236	75.6948	47.1491	37.785	27.5273	32.7893	28.6653	22.886	75.6948	39.9692	33.2251
MIR29A,MIR29B1	3	2.90229	3.2444	3.37192	3.17287	2.42848	2.68847	2.55848	4.05795	4.10875	4.08335		9.38376	11.3598	5.98907	4.04267	8.41131	4.87281	2.7985	6.49755	9.9021	4.88721	3.37302	7.94065	9.89106	5.2497	3.40473	4.3941	7.65618	6.23824	3.51773	5.88878	7.78355	7.29211	4.28745	5.14144	7.71986	6.76518	3.90259	6.34179	5.56445	4.08114	3.4456	6.00966	3.95373	3.68723	6.34179	5.78706	4.01744
MIR29B2,MIR29C	8	13.0235	8.38118	11.6125	11.0057	10.4269	13.3856	11.9063	47.4791	32.0022	39.7407		6.27727	6.47456	23.946	30.3666	4.87939	22.5431	25.6411	13.7497	7.39055	23.3852	30.3525	10.0135	6.24816	23.2914	28.7867	17.5587	14.2815	27.6409	30.3116	24.9606	13.2785	27.5834	36.5559	21.2596	13.78	27.6122	33.4337	45.821	57.6462	63.4939	37.3537	30.8845	35.3614	37.8935	45.821	44.2653	49.4276
MIR3945	3	2.2239	2.2	2.2	2.20797	2.2	2.2	2.2	2.26216	2.2	2.23108		2.97662	2.56639	2.36474	2.59486	2.68716	2.49698	2.2	2.28953	2.45116	2.44997	2.34663	2.63308	2.56824	2.43723	2.3805	3.24935	2.45982	2.80574	3.07849	2.98485	3.44079	2.50861	2.28698	3.1171	2.9503	2.65717	2.68273	2.37625	2.33458	2.35676	2.3384	2.2	2.2	2.2	2.37625	2.26729	2.27838
MLK4	5	10.1274	8.78111	10.854	9.92084	13.6363	10.2942	11.9653	6.20564	6.2442	6.22492		9.1896	12.0925	18.6742	16.6782	6.82803	7.10016	4.29474	12.3172	9.31607	7.38693	8.21173	10.7534	9.41222	11.0538	9.72821	13.6475	6.61691	16.3338	11.8634	6.75211	6.09962	6.21197	5.41815	10.1998	6.35826	11.2729	8.64075	8.2805	9.33264	5.17848	5.24481	7.35424	5.70745	5.17446	8.2805	8.34344	5.44297
MLKL	3	43.1045	32.1239	42.5123	39.2469	57.4661	64.644	61.0551	52.5886	45.3129	48.9508		25.7899	20.2753	21.8043	47.6088	17.911	18.2369	19.4567	50.0998	24.1343	25.5724	24.1941	37.9449	20.7735	21.8712	30.4199	46.3681	25.5836	13.3052	14.0596	50.939	35.0809	14.3902	11.5935	48.6535	30.3323	13.8477	12.8265	45.6447	44.4575	48.6015	45.5193	36.711	36.9557	34.1078	45.6447	40.5843	42.7786
MMP1	17	2.26987	2.5037	2.70522	2.49293	2.31868	2.2	2.25934	2.23917	2.59975	2.41946		3.55909	3.17704	4.17691	2.46324	9.26384	12.4458	11.8757	3.72205	6.46964	8.69929	19.0622	3.64057	6.30351	8.44066	11.1337	2.2954	2.32991	2.2	2.49283	3.14182	5.83374	6.90635	11.8544	2.71861	4.08182	4.55317	7.17364	2.28812	2.2	2.2	2.2	2.31205	2.35943	2.87601	2.28812	2.25602	2.27971
MMP10	17	2.2239	2.49628	2.2964	2.33886	2.27897	2.2	2.23949	2.2	2.26285	2.23142		3.17078	2.93278	2.52948	2.59486	3.4179	3.6849	2.599	2.37906	2.2	2.2	2.78651	2.77492	2.85023	2.80479	2.66012	2.2	2.2	2.2	2.2	2.2	2.2	2.43146	2.37395	2.2	2.2	2.31573	2.28698	2.2	2.2	2.51352	2.2	2.4241	2.2	2.2	2.2	2.31205	2.35676
MMP14	5	437.063	526.12	291.976	418.387	439.038	316.275	377.657	1211.96	1147.62	1179.79		517.489	714.707	976.65	1472.79	834.15	1100.58	1738.14	288.077	481.74	716.559	926.247	402.783	676.866	931.263	1379.06	373.67	705.527	1264.15	2080.41	329.56	560.821	953.268	1424.54	351.615	633.174	1108.71	1752.47	1453.06	1370.73	1397.54	1440.18	1166.83	1312.87	1386.81	1453.06	1268.78	1355.2
MMP19	18	73.7673	77.7214	32.5826	61.3571	40.1294	33.8147	36.972	34.4071	44.7055	39.5563		876.483	460.188	460.513	306.241	301.683	263.69	186.637	175.714	121.164	107.188	67.3027	526.098	294.345	277.131	186.727	283.807	319.957	286.896	167.502	387.403	217.034	253.179	131.1	335.605	268.496	270.038	149.301	34.9818	32.8838	35.7471	34.8625	47.2436	43.9706	49.9265	34.9818	40.0637	39.8588
MMP7	10	4.11314	13.3957	4.35801	7.28895	3.91697	4.28575	4.10136	28.631	53.8409	41.2359		3.85032	4.52047	5.82433	5.09563	16.3277	10.8124	29.0326	5.60223	3.95809	3.38737	7.03871	4.72628	8.26875	6.6747	13.7223	3.63093	4.27854	5.02677	3.51773	5.73181	6.72001	5.98051	5.07024	4.68137	5.49928	5.50364	4.29399	14.4491	11.6205	21.952	30.4337	24.9459	17.3458	20.9932	14.4491	18.2832	19.6489
MN1	7	4.62366	3.72952	2.77956	3.71091	4.2178	3.63919	3.9285	8.20225	9.14282	8.67254		20.5477	21.2523	40.4202	60.2442	17.6674	34.4223	51.4763	12.8544	15.0927	13.7612	19.5021	16.701	18.0041	29.5346	43.7409	18.608	74.9491	76.9074	83.7528	16.3272	45.8935	36.7646	36.7299	17.4676	60.4213	56.836	60.2414	16.5641	7.85228	17.4059	15.7632	12.8446	24.2013	19.1003	16.5641	10.3485	20.8036
MNDA	17	219.418	180.06	176.288	191.922	567.485	465.384	516.435	167.96	135.877	151.918		200.821	111.507	68.0969	138.426	117.901	37.5405	36.1148	277.333	131.461	62.3809	48.8276	239.077	120.29	56.0061	74.4562	561.027	363.217	119.915	62.0835	405.611	327.464	95.4011	26.1187	483.319	345.34	107.658	44.1011	185.849	172.038	121.966	138.109	160.637	117.468	111.038	185.849	166.337	119.717
MOV10	3	27.2867	29.8948	18.8159	25.3325	106.566	58.511	82.5386	79.8875	70.4242	75.1558		21.9068	20.6417	34.3247	128.292	25.7055	29.3736	42.7981	21.2704	22.8785	33.0091	37.3906	21.5886	23.0752	32.2358	69.4934	78.7072	83.7829	80.5419	85.9491	44.9741	54.0472	41.471	34.2075	61.8407	68.915	61.0064	60.0783	77.1929	75.0068	77.6025	71.677	62.7063	60.073	63.8524	77.1929	68.8565	68.8377
MREG	9	4.57588	10.1368	5.39282	6.70183	2.72282	2.70833	2.71557	89.6845	81.8855	85.785		9.28668	38.9612	48.1631	27.3393	36.6667	45.262	52.5735	4.88597	20.2832	21.7604	27.7132	7.08632	31.9704	38.3952	35.8754	4.2033	20.3873	17.9491	18.7448	3.92666	13.3671	15.779	22.4656	4.06498	16.8772	16.8641	20.6052	72.6986	61.4144	85.2838	95.897	70.5497	72.9868	74.6686	72.6986	65.9821	79.1353
MRPL32	3	24.5445	24.5691	30.2516	26.4551	27.234	29.5288	28.3814	32.4258	31.8509	32.1383		21.3243	31.8776	32.8421	29.182	27.167	27.8887	25.1424	33.2677	32.3387	34.8839	34.898	27.296	30.4611	31.8716	29.7408	26.4304	28.8313	33.9002	25.6263	29.5127	34.0174	35.3759	32.9029	27.9716	31.4244	34.638	29.2646	32.5144	25.6166	32.2983	32.2329	28.6435	28.187	29.5109	32.5144	27.13	30.2427
MRPS24	3	2.3622	2.49628	2.52637	2.46162	2.42998	2.39142	2.4107	2.46101	2.38237	2.42169		3.9474	3.4213	3.51794	3.5162	2.68716	3.23943	2.599	3.81158	2.78603	2.76244	3.37302	3.87949	2.96483	3.17327	3.16274	9.06847	8.56554	4.82486	5.12829	6.51666	11.7718	6.52058	4.54838	7.79257	10.1687	5.67272	4.83833	2.2	2.46916	2.35676	2.3384	2.31205	2.2	2.2	2.2	2.3906	2.27838
MS4A14	5	62.4267	51.3202	98.4765	70.7411	80.0059	103.575	91.7903	21.1757	21.8725	21.5241		16.0821	18.1991	33.501	19.0473	10.7253	32.7889	29.4316	10.437	9.31607	26.5098	29.0329	13.2596	12.7468	30.9332	25.8373	41.1214	41.5624	65.8023	62.962	40.0296	37.0307	60.7593	46.8192	40.5755	39.2966	63.2808	54.8906	15.3304	17.1382	30.4171	20.3304	15.4217	34.2454	30.9982	15.3304	16.28	32.3313
MS4A4A	18	535.744	400.5	363.844	433.363	482.424	555.19	518.807	13.0677	17.5705	15.3191		499.724	282.611	160.023	39.0535	329.573	154.105	51.8753	391.218	284.834	145.184	42.376	445.471	299.006	153.104	44.4349	477.079	346.849	193.411	51.1024	564.15	397.746	270.848	66.65	520.614	372.297	232.129	58.8762	13.9204	12.5625	11.9192	13.272	22.0326	20.2156	16.6667	13.9204	17.2976	16.0674
MS4A6A	18	929.333	460.382	761.364	717.026	1360.18	1572.52	1466.35	10.8204	19.7059	15.2632		770.571	411.214	192.972	51.9522	332.13	133.762	38.4091	758.659	497.646	227.425	63.637	764.615	413.663	184.72	51.3328	1140.74	827.252	423.187	138.365	1178.45	852.406	528.539	174.675	1159.6	839.829	475.863	156.52	14.8897	12.4279	12.5463	13.4104	32.3411	24.5202	21.9396	14.8897	22.3845	18.5332
MS4A7	5	1129.83	720.506	894.289	914.876	955.987	877.726	916.856	137.33	180.566	158.948		1165.29	631.293	524.762	390.478	428.71	520.429	381.049	390.502	293.038	362.785	415.543	777.895	451.014	469.326	395.69	1416.06	1395.34	1158.55	919.047	1037.96	928.36	772.035	700.278	1227.01	1161.85	965.293	809.662	199.508	141.623	170.719	198.452	216.997	250.91	313.031	199.508	179.31	210.815
MSANTD3	10	11.1646	19.114	13.1142	14.4643	7.43353	7.98937	7.71145	61.5609	61.8665	61.7137		47.147	99.2935	73.6981	37.2108	101.581	72.4356	64.2442	22.1657	71.7701	64.3807	49.2675	34.6564	90.8815	70.1715	50.2408	15.7462	55.4627	76.3017	68.6722	20.4084	59.808	78.4274	82.1319	18.0773	57.6354	77.3645	75.402	55.2502	50.1098	55.4991	68.3554	44.6665	58.6381	66.5564	55.2502	47.3881	57.0686
MSC	9	6.65887	14.255	7.37895	9.43096	3.77493	3.04827	3.4116	141.124	168.733	154.929		71.9989	175.747	273.695	325.853	202.18	185.436	214.766	27.9853	92.6997	102.377	143.402	49.9921	156.876	187.169	228.007	33.2989	177.058	421.369	410.257	29.7481	130.976	241.066	252.52	31.5235	154.017	331.218	331.388	280.052	189.937	171.346	137.14	198.733	188.095	161.198	280.052	194.335	179.721
MSC-AS1	9	6.41551	14.8699	9.7181	10.3345	3.5589	3.45096	3.50493	78.6419	69.3101	73.976		5.30649	18.9318	56.2355	67.2201	12.1868	56.6957	67.7355	7.57194	8.81376	37.5711	68.4757	6.43922	13.3108	50.1674	67.8104	3.34475	6.35709	39.3518	53.1522	2.98485	6.80864	42.6283	73.5212	3.1648	6.58287	40.9901	63.3367	60.0088	64.3751	78.3863	83.0258	48.0279	64.3776	72.0997	60.0088	56.2015	71.3819
MSX1	3	2.23474	2.2	2.2	2.21158	2.22344	2.2	2.21172	2.2	2.2	2.2		2.29708	2.56639	2.2	2.46324	2.32179	2.34849	2.29975	2.2	2.2	2.2	2.2	2.24854	2.36273	2.2495	2.321	2.2	2.45982	2.40191	2.2	2.27848	2.2	2.2	2.2	2.23924	2.32991	2.30096	2.2	2.2	2.2	2.2	2.2	2.2	2.2	2.2	2.2	2.2	2.2
MT1A	3	2.2	2.2	2.2	2.2	2.2	2.2	2.2	2.2	2.26868	2.23434		2.2	2.2	2.2	2.2	2.2	2.2	2.29975	2.2	2.2	2.26249	2.34663	2.2	2.2	2.22083	2.28213	2.2	2.32991	2.2	2.34641	2.2	2.28863	2.27715	2.28698	2.2	2.30927	2.23858	2.3167	2.2	2.33458	2.2	2.2	2.31205	2.2	2.2	2.2	2.32331	2.2
MT1E	10	2.69916	3.32217	4.32084	3.44739	2.89888	3.62889	3.26389	10.9962	21.3005	16.1483		2.29708	2.44426	4.01216	39.0535	3.53969	4.13037	29.8306	2.91626	3.28834	3.69984	42.9625	2.60667	3.09077	3.94746	37.2822	3.34475	2.84955	4.21912	13.0347	2.90636	3.08628	3.74306	27.4233	3.12555	2.96791	3.98109	20.229	18.1503	16.5999	11.6057	10.6424	25.7302	18.4618	17.4779	18.1503	21.165	15.0338
MT1F	4	4.82567	6.24048	10.9319	7.33268	4.29862	8.0227	6.16066	7.77282	19.9078	13.8403		3.9474	2.93278	2.52948	12.2031	4.39223	2.79396	23.5464	10.7056	7.97658	4.57474	39.4434	7.32649	5.10053	3.29939	25.0643	4.01251	3.23927	3.61338	8.34941	7.8509	6.09962	3.82022	25.6838	5.9317	4.66945	3.7168	17.0166	11.0123	9.73638	9.25429	7.73601	19.4555	15.2732	14.7738	11.0123	14.5959	12.2638
MT1G	8	2.25884	2.56664	3.03857	2.62135	2.23079	2.56298	2.39689	7.1257	20.4918	13.8087		2.2	2.2	2.2	7.85964	2.56537	2.64547	18.3594	2.82673	2.53487	2.32499	41.0563	2.51336	2.43342	2.39015	22.4251	2.2	2.32991	3.00765	3.66414	2.59242	2.73177	2.27715	16.5512	2.39621	2.53084	2.6424	10.1077	5.90117	6.37192	6.7461	4.96801	20.4639	21.9693	17.4779	5.90117	13.4179	14.3577
MT1H	3	2.2	2.27036	2.56354	2.34463	2.2	2.2	2.2	5.04001	12.5499	8.79495		2.2	2.2	2.2	3.25296	2.2	2.34849	9.78097	2.4686	2.28372	2.32499	17.156	2.3343	2.22791	2.29116	10.0633	2.2	2.2	2.2	2.49283	2.27848	2.28863	2.2	9.41909	2.23924	2.24431	2.2	5.95596	4.05059	4.75699	3.61086	3.584	10.9398	10.9686	13.2866	4.05059	7.84839	7.28975
MT1M	3	2.2239	2.27036	2.44506	2.31311	2.2	2.28578	2.24289	3.57481	5.41069	4.49275		2.2	2.2	2.2	9.17584	2.44358	2.2	5.89073	2.2	2.36744	2.51247	15.1032	2.2	2.33701	2.30416	10.0566	2.39079	2.2	2.2	2.49283	2.2	2.28863	2.35431	6.46187	2.2954	2.24431	2.27715	4.47735	3.43372	4.08409	3.76762	2.892	7.24219	6.5046	4.49844	3.43372	5.66314	5.13611
MT1X	14	3.87844	4.69613	8.33371	5.63609	5.14538	7.30629	6.22584	7.70315	16.5129	12.108		3.55909	2.56639	4.17691	20.4951	4.14865	5.0213	35.7159	7.57194	5.29759	4.76222	80.4992	5.56552	4.00421	4.65348	45.57	5.15726	4.27854	4.42103	8.34941	6.67363	5.47923	5.51759	42.6443	5.91544	4.87889	4.96931	25.4969	10.4836	8.3906	7.52991	5.66001	17.9989	16.5487	11.7994	10.4836	13.1947	12.0393
MT2A	9	6.13255	10.1402	14.9248	10.3992	16.2685	8.85431	12.5614	161.96	306.718	234.339		8.99545	13.8024	32.0183	345.069	22.6608	31.304	173.47	15.5403	21.9576	45.6952	239.297	12.2679	19.4736	36.3392	252.612	22.4238	40.1334	68.6291	95.466	9.42059	55.1108	78.8132	105.442	15.9222	47.6221	73.7211	100.454	253.792	224.254	189.687	165.512	396.275	299.855	333.582	253.792	310.265	244.771
MTF1	3	51.5344	76.5739	100.022	76.0433	61.1121	82.4064	71.7592	223.876	208.036	215.956		160.437	251.956	288.028	305.188	176.604	286.261	322.895	135.872	198.855	273.733	256.892	148.154	209.138	282.674	294.992	197.57	376.208	422.783	506.012	202.964	338.099	415.973	413.514	200.267	357.154	419.378	459.763	256.347	220.351	296.129	265.299	195.932	311.494	280.447	256.347	208.142	303.811
MTMR11	3	2.9381	2.94812	3.62396	3.17006	3.42339	4.50095	3.96217	5.74628	5.07862	5.41245		2.58831	2.81065	2.85897	2.98972	3.17432	3.98188	2.599	4.88597	3.1209	3.88732	3.37302	3.73714	3.03529	3.57605	2.98725	2.86777	3.10936	4.01721	3.2249	3.37727	5.3906	4.05168	4.89629	3.12252	4.24998	4.03444	4.06059	5.72493	6.23734	6.43257	5.10641	5.33736	3.63487	5.03925	5.72493	5.78735	5.03372
MUC1	8	2.35222	2.34814	2.2964	2.33225	3.31517	2.85048	3.08283	25.2263	12.89	19.0581		2.29708	2.2	3.18845	4.70077	2.44358	3.09094	2.49925	2.28953	2.28372	2.51247	2.93314	2.29331	2.3091	2.93062	3.37772	4.2033	4.53836	8.45927	5.12829	2.43545	3.88393	4.05168	3.67861	3.31938	4.21114	6.25548	4.40345	35.2462	30.3268	36.6876	20.3304	14.0772	19.0996	11.1234	35.2462	22.202	27.8936
MVB12B	3	39.4331	31.0242	15.4476	28.635	97.1285	57.4198	77.2741	18.9612	35.1791	27.0701		32.5853	8.55077	12.2493	43.0021	8.89847	16.3065	19.1574	24.404	6.80452	8.51181	9.0915	28.4947	8.08459	12.3559	23.7503	82.3322	36.7558	27.8428	34.704	43.4829	24.8001	10.0696	9.85398	62.9076	30.7779	18.9562	22.279	25.817	17.8111	22.1088	26.5585	30.8845	39.3471	43.3016	25.817	24.3478	30.7279
MX1	1	42.6035	32.0427	82.4141	52.3534	2164.95	1334.66	1749.81	335.208	276.471	305.839		36.3714	86.592	662.652	2335.03	66.6271	238.299	420.151	38.5501	155.74	658.378	676.687	37.4608	102.986	519.776	1143.95	1881.2	1538.24	914.439	1114.95	933.656	1183.52	526.148	424.56	1407.43	1360.88	720.293	769.755	306.225	312.403	283.117	348.062	244.225	241.026	210.277	306.225	278.314	262.072
MX2	2	57.1579	29.5574	69.5199	52.0784	919.942	625.248	772.595	67.4996	51.8712	59.6854		55.1074	64.2421	367.434	1312.47	42.3908	129.753	245.09	49.0254	79.6396	324.977	446.482	52.0664	62.0909	274.054	668.015	873.256	798.153	446.406	499.131	595.623	595.12	267.453	194.854	734.439	696.636	356.93	346.992	56.572	55.3584	52.0503	64.2034	41.8652	36.318	41.1383	56.572	48.6118	44.1841
MXD1	6	72.7385	104.635	82.6675	86.6803	91.4821	147.926	119.704	201.778	180.101	190.939		156.554	110.652	139.266	106.838	63.5823	139.85	142.747	233.373	136.066	163.682	131.086	194.963	103.433	147.599	126.89	373.575	136.136	293.761	296.347	353.105	231.391	339.437	280.613	363.34	183.764	316.599	288.48	222.244	205.548	201.915	164.682	184.055	205.154	196.892	222.244	194.801	203.534
MYADM	5	35.4458	61.0923	21.2134	39.2505	28.3768	28.7535	28.5652	88.4487	101.654	95.0513		106.073	123.597	53.2701	9.30746	156.387	71.8417	23.7459	66.6633	185.292	104.251	12.3173	86.3683	155.092	76.4544	15.1236	25.4765	53.5141	64.187	19.0377	24.5681	44.2982	51.9638	16.1163	25.0223	48.9061	58.0754	17.577	92.0857	120.225	119.928	77.905	139.908	138.831	100.222	92.0857	130.066	129.38
MYBBP1A	16	23.5484	32.7724	12.6614	22.9941	23.5885	14.6253	19.1069	21.6899	23.1082	22.399		12.7815	41.7702	49.3163	19.9686	40.8075	43.3316	25.6411	18.2263	22.0413	26.1974	14.3701	15.5039	34.873	39.6151	19.9933	17.8449	14.9311	26.4294	17.1343	13.5018	8.40394	11.3812	8.89723	15.6733	11.6675	18.9053	13.0158	23.8783	26.0203	24.617	23.9289	18.6712	23.5636	25.0492	23.8783	22.3457	24.0903
MYBPH	3	2.40757	2.637	2.27433	2.43963	2.24838	2.24289	2.24563	15.6899	8.58437	12.1371		2.39416	2.32213	2.2	2.46324	2.68716	2.49698	4.09524	2.2	2.28372	2.26249	2.49326	2.29708	2.431	2.31982	3.01725	2.2	2.32991	2.2	2.34641	2.2	2.2	2.2	2.54791	2.2	2.26495	2.2	2.44716	6.34179	6.77566	10.5084	8.01281	4.32893	7.30175	6.25608	6.34179	5.55229	8.90507
MYC	18	19.171	43.5642	20.5315	27.7556	6.05686	8.39036	7.22361	4.13267	5.72876	4.93071		170.048	65.097	25.4287	18.126	92.5685	39.0254	32.4241	61.6495	52.5148	23.7601	24.9273	115.848	70.0601	29.4047	25.1591	15.6508	37.5353	6.23824	7.32451	31.3963	27.9907	4.6689	8.98421	23.5235	32.763	5.45357	8.15436	5.01994	3.27663	3.76762	3.1688	4.55302	3.63487	4.63365	5.01994	3.91482	3.70124
MYD88	3	91.6853	105.369	106.58	101.211	226.056	190.81	208.433	277.516	263.897	270.707		110.345	138.375	435.307	563.426	171.123	326.501	397.208	164.97	230.249	441.652	491.496	137.657	179.916	401.154	484.044	275.031	278.387	308.904	363.697	240.636	278.807	293.453	424.56	257.834	278.597	301.179	394.129	267.363	240.538	283.274	300.453	259.576	275.622	274.904	267.363	250.057	279.448
MYEOV	8	2.3894	2.80739	3.53453	2.91044	2.72282	4.60977	3.66629	49.633	36.1978	42.9154		2.58831	3.17704	3.68268	4.04267	3.53969	5.46677	6.18998	3.18486	3.45578	5.38715	7.77185	2.88658	3.39084	4.84553	6.0015	2.86777	4.79818	16.5358	35.1433	5.18242	9.82198	20.9482	43.2532	4.02509	7.31008	18.742	39.1982	34.6293	30.0577	55.8126	60.0513	14.8615	32.4916	39.5159	34.6293	22.4596	44.1521
MYH11	3	2.27635	2.2	2.23717	2.23784	2.24838	2.2	2.22419	2.77483	2.54858	2.6617		2.2	2.44426	3.18845	7.72802	2.44358	2.64547	7.38698	2.28953	2.2	2.2	5.86569	2.24477	2.36261	2.67797	6.99356	2.2954	2.45982	2.60382	6.73885	2.2	2.37726	3.74306	8.81025	2.2477	2.41854	3.17344	7.77455	3.16936	2.33458	2.82705	3.3072	2.64819	2.51886	3.01122	3.16936	2.49139	2.67295
MYO10	18	35.8485	35.9577	16.5881	29.4648	22.5901	9.38567	15.9879	8.06666	15.0448	11.5557		19.1886	75.9666	162	226.48	57.8582	159.005	193.819	10.437	30.162	72.3173	80.2059	14.8128	54.6623	131.107	166.835	12.1211	37.0156	161.105	96.6373	7.22302	26.1295	105.354	87.9593	9.67207	31.5726	133.229	92.2983	6.87053	8.25602	8.784	10.3656	14.5254	16.7081	22.21	6.87053	11.3907	12.7461
MYO1B	6	4.02553	10.3443	6.36964	6.91314	2.518	2.62891	2.57346	17.8937	9.71278	13.8032		2.68539	5.00899	6.31856	5.09563	5.9755	7.69412	7.78598	3.81158	3.95809	4.51225	7.47859	3.24849	4.98086	6.17497	6.78673	2.2	2.45982	2.40191	3.95697	2.35697	2.28863	2.50861	4.63536	2.27848	2.37422	2.45526	4.29616	11.5411	8.25602	13.0166	14.7944	4.66507	8.25833	11.3938	11.5411	6.46054	10.6375
MYO1G	8	41.8591	72.5477	51.726	55.3776	142.846	165.539	154.193	264.677	271.727	268.202		63.2619	132.879	182.099	249.776	204.737	212.016	227.235	112.683	197.348	212.989	146.921	87.9724	178.322	202.368	207.978	182.497	407.906	681.23	517.432	241.421	426.018	435.724	371.157	211.959	416.962	558.477	444.294	365.796	323.707	342.844	349.17	330.503	356.772	348.589	365.796	327.105	349.808
MYOF	9	45.7601	134.35	129.83	103.313	69.2487	83.5225	76.3856	1532.33	1276.96	1404.64		36.9539	146.558	205.492	497.353	136.048	297.546	482.394	100.507	129.871	208.802	468.329	68.7302	137.492	237.28	482.692	49.23	91.8372	276.397	425.631	76.6819	106.426	368.524	614.344	62.956	99.1317	322.46	519.987	1356.65	1520.24	1359.44	1428	1114.51	1289.91	1297.58	1356.65	1317.37	1324.68
[truncated: 701 more rows]
[truncated: 124 more columns]

## Sheet: Notes
1754 genes induced 4-fold in any condition (same genes as in Fig2 heatmap)
row 1 = conditioning regimen
row 2 = subsequent stimulus
row 3 = time point
reported values are Counts per Million reads (cpm)
average of two or more replicates; individual donor data is in hidden columns
