# Supplementary material for: Sequential conditioning-stimulation reveals distinct gene- and stimulus-specific effects of Type I and II IFN on human macrophage functions
Source: Sci Rep. 2019 Mar 27;9:5288. doi: 10.1038/s41598-019-40503-y (PMC6437173; doi:10.1038/s41598-019-40503-y)
Supplement: Supplementary file 3 — Supplementary Table 2 [file 41598_2019_40503_MOESM3_ESM.xlsx]

## Sheet: Potentiated
Potentiated by IFN𝛽						Potentiated by IFN𝛾						Potentiated by both
TNF	Pam3CSK	Lipid A	Poly(I:C)	IFN-𝛽		TNF	Pam3CSK	Lipid A	Poly(I:C)	IFN-𝛽		TNF	Pam3CSK	Lipid A	Poly(I:C)	IFN-𝛽
ANKRD22	BCL2L14	BCL2L14	CXCR4	AMOTL2		BBC3,MIR3191	ABLIM1	ABLIM1	DUSP6	ADM			BBC3,MIR3191	BBC3,MIR3191	BBC3,MIR3191	BBC3,MIR3191
ARID5B	C6orf223	C6orf223	ENSG00000265150	ANPEP		ENSG00000229754	ADGRE3	ADPGK-AS1	G0S2	BCL2L11			ENSG00000272016	CH25H		PDGFB
ARL5B	CCL19	CCR7	KIF21B	CXCR4		GALM	ANO5	ANKRD33B	HIP1	CPM			IL6	DLL4
BCL2L14	CCR7	CLEC4E	LRRC25	FAM65B		GCNT1	ANTXR2	APOBEC3B	IL2RA	DUSP1			LDLR,MIR6886	DNAJB4
BIRC3	CLEC4E	CXCR4	RGS2	IDO1		GIMAP6	APOBEC3B	ARMC9	IRS2	ENSG00000006075				EGR1
CAMK1G	DAPP1	DEPDC7	S1PR1	KDM6B		IL21R	ARMC9	BCL2L11	LAMB3,MIR4260	FZD1				FAM43A
CCR7	EGR1	DLAT	SLC40A1	LGALS17A		IRS2	B3GNT5	BET1	LILRA5	HELB				IFNB1
CD274	ENSG00000260997	DNAJB5	SLFN5	PRICKLE1		LCP2	BCL2L11	BMP2	SH3PXD2B	IRS2				IFNL1
CLEC4E	ENSG00000265150	DUSP2	THBS1	SOCS1		MARCH1	BMP2	BOC	SLC39A8	JUN				IL6
DAPP1	FAM43A	DUSP6	TNFRSF1B,MIR7846	TMCC3,MIR7844		PAQR8	BRCA2	BRCA2		NMRAL1P1				KDM6A
DNAAF1	FOSB	ENSG00000223387	VNN1	UNC5C			C11orf96	C11orf57		PNRC1				PLEKHA4
DUSP2	FSTL3	ENSG00000231233	ZNF331	ZNF331			C21orf91	C11orf96		PPP1R16B				RANBP3L
EFNA1	GBP3	EREG					CA12	C17orf58		SEMA4B				SGK1
ENSG00000240907	GIMAP5	FAM65B					CD55	C21orf91		SLFN12L
ENSG00000258486	GPR18	FOS					CITED2	CCDC117		STEAP3
ENSG00000260997	GPR183	FOSB					CSF2	CCDC140		ZC3H12C
ENSG00000265150	IDO1	FSTL3					CSF3	CCL20
ENSG00000272016	IL15RA	GIMAP5					CXCL3	CDKN1C
EREG	KCNJ2	GPR183					CXCR5	CITED2
FAM43A	LINC00926	IDO2					DPYSL3	CREB5
FAM49A	LOC644090	IL1A					DUSP2	CSF3
FCAMR	LOC730101	KCNJ2					E2F7	DUSP4
FOSB	MGC16275	LOC100507144					EGR3	E2F7
FSTL3	MS4A14	LOC101928865					ENSG00000229754	EGR3
GCNT4	NCOA7	LOC644090					ENSG00000237513	EGR4
GIMAP5	NEMP1	LOC730101					ENSG00000272476	EID2
GPR132	OLR1	MGC16275					G0S2	ENSG00000231123
GPR183	OXTR	MS4A14					GRASP	ENSG00000272016
GUCY1B3	PIGR	MS4A7					HAS1	ENSG00000272463
HAPLN3	PLEKHG3	MXD1					HBP1	ENSG00000272476
HCAR3	PRDM1	NEMP1					HIP1	ENSG00000272512
IDO1	PTK2B	NR4A1					IL12B	ERICH1
IL1A	RBKS	NR4A2					IL23A	FZD1
IL23A	SLFN5	OLR1					IRF4	FZD4
IL27	SMAD3	OXTR					IRF8	GRASP
IL6	THBS1	RASGEF1B					IRS2	HERC5
KCNJ2		RBKS					KL	HIP1
KLF7		RFX8					LCP2	IFIT1
LAMP3		RHOB					LIF	IFNA1
LOC644090		S1PR1					LRCH1	IFNL2
LOC730101		SEMA4C					LYPD3	IFNL3
MGC16275		SYNPO2					MAMLD1	IL12A
MYEOV		THBS1					NCCRP1	IL1R1
NCOA7		TNFSF18					NFKBID	IL1R2
NLRP3		TTYH2					NR4A3	IL23A
NR4A1		VEGFA					NTN1	IRF4
NR4A2		ZBTB10					OSR2	IRS2
OLR1		ZFY					PDE4D	JUN
OXTR		ZNF503					PDGFB	KLF4
PDE4B							PIH1D2	KLF6
PNRC1							PIM2	LOC105369364
PTGS2							PKIG	LRCH1
PTK2B							PLAT	LYPD3
RBKS							POLR3C	MAP4K4
RND1							PPM1K	MFSD14A
SAMSN1							PRRG4	MLK4
SIAH2							PSD3	NAB2
SLFN5							PTGES	NCCRP1
SNAI1							RAB29	NKX3-1
SOCS3							RBM43	NTN1
THBS1							REL	OASL
TNFSF9							RHBDD2	OSR2
ZBTB10							RUNX2	OTUD1
							SDS	PARP15
							SGMS2	PIH1D2
							SIPA1L1	PIM2
							SNAI1	PKIG
							SOS1	PLEKHG2
							SRGAP1	POLR3C
							TMEM120A	PRRG4
							TNFSF9	PTGER4
							VAV2	PTGES
							VCPIP1	RNF19A
							VEGFA	RORB
							ZC3HAV1	SEMA3A
								SLC39A8
								SOX4
								VCPIP1
								XBP1
								ZC3HAV1
								ZNF699
								ZSWIM6

## Sheet: Diminished
Diminished by IFN𝛽						Diminished by IFN𝛾						Diminished by both
TNF	Pam3CSK	Lipid A	Poly(I:C)	IFN-𝛽		TNF	Pam3CSK	Lipid A	Poly(I:C)	IFN-𝛽		TNF	Pam3CSK	Lipid A	Poly(I:C)	IFN-𝛽
ACOD1	ACOD1	CCNA1	ABCC1	ACOD1		ACHE	ADARB1	ABHD17C	ACSM5	ACE		FFAR2	ALDH1A2	ALDH1A2	ADM	ANGPTL4
ATF3	ANXA1	CISH	ABL2	ACSL1		ACVR2A	ADGRE1	ACHE	ACVR2A	ACSM5		IL12RB2	BZW2	ANXA1	AMOTL2	BHLHE40
BAALC	BAALC	DLL1	ABTB2	ADM		ADARB1	ADM	ADAM19	ADARB1	AMOTL2		NOP16	CCL13	CEMIP	ARL5B	CCL13
HEG1	CA12	EDN1	ACOD1	ANKRD22		ADGRE1	ANGPTL4	ADARB1	ADGRE1	APOBEC3B		PDGFRL	CEMIP	DPP4	CBARP	CH25H
IL1RN	CCL20	ENSG00000110347	ACSL1	ATF3		ADM	ARNT2,MIR5572	ADGRE1	ARMC9	ARMC9			CXCL13	EIF4E	CCL13	CXCL12
SLC2A1	CCL7	ENSG00000251194	AIFM2	BTG2		APOBEC3B	ASTL	ADIRF	ATP10A	C21orf91			DACT1	ERRFI1	CCL20	DACT1
SPSB1	CISH	ENSG00000261618	AKT1S1	CCL7		ATP10A	ATP10A	ADM	BCL11A	CD69			DPP4	FERMT2	CH25H	ENSG00000205020
TNFSF18	CSF2	ENSG00000267596	ANKRD22	CCNA1		C1orf21	BATF	AMOTL2	BLZF1	CXorf21			EIF4E	FRMD6	CXCL12	ENSG00000253557
	DDX21	GADD45G	APOL2	CD40		C1QTNF1	C1orf21	ANGPTL4	CCNJ	EGR1			ENSG00000228013	GFPT2	CXorf21	IGF2BP3
	DUSP5	GCLM	ARAP2	CDC42EP2		CCL13	CASP5	ARNT2,MIR5572	CD69	EMP1			ERRFI1	HILPDA	DUSP2	IL6
	ENPP2	HSD11B1	ATF3	CDS1		CCL20	CCR1	ASTL	CDC25B	FOSB			FJX1	ICAM4	EGR1	KLF10
	ENSG00000110347	MICALL1	ATF5,MIR4751	DDIT4		CXCL1	CD47	B3GNT5	CHST12,LOC101927181	FOXC1			GFPT2	LGALSL	ENDOD1	MSX1
	ENSG00000188477	MIR22HG,MIR22	B4GALT5	DRAM1		CXCL3	CH25H	BACH1,GRIK1-AS2	CNP	GCNT1			HILPDA	LIF	ENSG00000188477	PAX5
	ENSG00000205020	PDE1B	BATF3	EDN1		CXCL6	CXCL6	BANP	CXCL1	GOLGA4			HSPA6	MMP1	ENSG00000197262	SERPINB9
	ENSG00000261618	PDGFA	BHLHE41	ENSG00000161570		CYB5D1	CYB5D1	BATF	CXCL3	GRK5			ICAM4	MMP10	ENSG00000205020	TNFSF15
	FAM126A	RRAD	BIRC3	ENSG00000258486		CYP7B1	CYP7B1	C1orf122	DEFB1	IFIT1			ITGB3	P2RY13	ENSG00000205021
	FLT1	SLAMF1	BLVRA	ENSG00000261827		DNAAF1	DUSP4	C1QTNF1	ENSG00000006075	IRF4			MARCH2	PNP	ENSG00000224298
	FRMD6	SLC2A1	BNIP3	FAM177A1,LOC101927178		DUSP2	DYRK3	CAMK2A	ENSG00000213492	MAP2K6			MMP1	TM4SF1	ENSG00000253557
	HSD11B1	SPSB1	BRIP1	FFAR2		DYRK3	EIF2AK2	CASP5	ENSG00000229754	NAB2			MMP10	TMCC2	ENSG00000263050
	IL1A	TJP2	BTG3	GBP3		ENSG00000006075	ENSG00000006074	CBFA2T3	ENSG00000237276	NEXN			NOP16	TMEM45A	FAM177A1,LOC101927178
	IL1RN	TNFSF15	C1orf122	GCH1		ENSG00000167236	ENSG00000167236	CCL19	ENSG00000272669	NKAIN1			PDGFRL		FFAR2
	LAD1	TSLP	CASP3	GPR84		ENSG00000188477	ENSG00000197262	CCR1	ERO1B	ODF3B			PLIN2		FOXC1
	LDLRAD3	XIRP1	CCL7	IL1RN		ENSG00000197262	ENSG00000218565	CD69	FAM46A	PDGFRL			PNP		GADD45B
	LIF		CD274	JUNB		ENSG00000205020	ENSG00000253557	CERS6	FN1	PLEKHA4			RGS16		GOLGA4
	MET		CD40	MIDN		ENSG00000205021	ENSG00000254281	COA1	FOSB	PRICKLE1			STEAP1		HES4
	MIR29A,MIR29B1		CDC42EP2	MIR155HG,MIR155		ENSG00000218565	ENSG00000260196	CSRP2	GAREM1	RET			STEAP4		IGF2BP3
	MLKL		CKB	MIR22HG,MIR22		ENSG00000254281	ENSG00000262001	CSTA	GCNT1	RHPN1			TGFA		IL18
	MMP7		CLEC4D	NFKBID		ENSG00000260196	ENSG00000272565	CXCL1	GMPR	SAMSN1			TJP2		IL6
	PDGFA		CLEC4E	NR1H3		ENSG00000263050	ETV3L	CXCL13	GPR180	SDS			TM4SF1		IRAK2
	PSD3		CLIC4	OPTN		ETV3	FAM162A	CXorf21	HERC5	SIPA1L2			TMEM45A		ITPKB
	PTGS2		DENND5A	P2RX7		FJX1	FAM46A	CYB5D1	HERC6	SMPD3			URB2		MMP19
	RCAN1		DLL1	PDCD1		FOSB	FCAMR	CYP7B1	HES1	STAMBPL1					NFKBIA
	RND3		DRAM1	PFKFB3		G0S2	FFAR2	DDX21	HESX1	TMCC3,MIR7844					NFKBID
	S100A8		DTX4	PIM1		GADD45B	FFAR3	DICER1	HIVEP1	TMEM263					NR4A3
	SERPINB2		DUSP5	RND3		GJA3	FOSB	DYRK3	IER3						PAX5
	SIPA1L2		EBI3	SERPINB2		GMPR	FOSL2	ELL2	IFI44						PDGFRL
	SLAMF1		EDN1	SLAMF7		GPR180	GADD45B	ENSG00000006074	IFIT1						PI4K2B
	SLC2A1		EGR2	SLC41A2		GPR84	GCNT1	ENSG00000006075	IFITM2						PLEKHA4
	SPSB1		EGR3	SNX10		GRASP	GMPR	ENSG00000167236	IL1A						RND3
	SRGAP1		ENPP2	SOCS3		HERC5	GPR180	ENSG00000197262	IL1R1						SERPINB9
	SSTR2		ENSG00000161570	SSTR2		HERC6	GPR84	ENSG00000205020	IL7R						TMEM171
	TNFSF15		ENSG00000179294	TIFA		HES1	GRPEL1	ENSG00000218565	IRF4						TMEM263
	TNFSF18		ENSG00000230438	TMEM217		HEY1	GYS1	ENSG00000228013	KANK1						TNFRSF4
	TRIM25,MIR3614		ENSG00000234518	TNIP3		HILPDA	HAMP	ENSG00000231027	KLF10						TNIP3
	XIRP1		ENSG00000254281	TUBB2A		HIVEP1	HERC5	ENSG00000253227	LRRC3						TRIM36
			ENSG00000261618	WARS		HIVEP3	HERC6	ENSG00000253557	MASTL
			ENSG00000261827			ICAM4	HES1	ENSG00000254281	MIR146A,MIR3142HG
			ENSG00000262533			IER3	HESX1	ENSG00000262001	MX2
			ENSG00000267596			IFI44	HEY1	ENSG00000264469	NAB2
			EREG			IFIT1	HIVEP3	ENSG00000272565	NCOA7
			FAM129A			IL18	IFI44	ETV3L	NEXN
			FAM20A			IL18R1	IFIT1	FAM162A	OASL
			FOSL2			IL1A	IL1R1	FCAMR	PAPD7
			GBP2			IL1R1	IL21R	FFAR2	PHLDB1,MIR6716
			GBP3			IL6	IL7R	FJX1	PLA2G16
			GBP5			IL7R	ITPKB	FKBP5	PNPT1
			GBP7			IRAK2	JHDM1D-AS1	FOSB	POGLUT1
			GCH1			ITPKB	KANK1	FOSL1	PPM1K
			GEM			KANK1	KLF10	FOSL2	RABGAP1L
			GJB2			KLF10	KMO	FSD1L	RIN2
			GK			KMO	LBH	FSTL3	RTCB
			GPR68			LAD1	LGALS9	G0S2	RUBCN,MIR922
			GRAMD1A			LINC00936	LGALSL	GADD45A	SAMD9
			GRASP			LINC01268	LRG1	GADD45B	SAMSN1
			GUCY1A3			LOC100288175	LRRC25	GCKR	SDS
			HAPLN3			LOC730101	LTBP2	GJA4	SELENOO
			HEG1			LPL	LY6K	GK5	SGPP2
			HIVEP2			LUCAT1	LYRM4	GOLGA4	SIGLEC14
			HS3ST3B1			LYRM4	MARCH1	GPR141	SMPD3
			ICOSLG,LOC102723996			MAMLD1	MMP19	GPR180	SRGAP2B
			IDO1			MIR146A,MIR3142HG	MNDA	GYS1	SSB
			IL15RA			MIR210HG	MX2	HAMP	TDRD7
			IL1R2			MMP1	MYBBP1A	HES1	TLR3
			IL1RN			MMP19	NAT10	HIVEP3	TMCC3,MIR7844
			IL27			MX2	NIPAL4	HSPA6	TMEM106A
			JAG1			N4BP3	NLRP3	IGF2BP3	TMEM268
			JAK3			NAB2	NOCT	IL21R	TOR1B
			KCNJ2			NFKB1	NOLC1	IL2RA	TRIM5
			KYNU			NFKBIA	OASL	IL7R	USP18
			LGALS17A			NID1	OLR1	ITGB3	ZFP36
			LHFP			NIPAL4	PDSS1	ITPKB	ZHX2
			LIMK2			NLRP3	PER1,MIR6883	KANK1
			LINC01137			NOCT	PHLDB1,MIR6716	KLF10
			LRP12			NQO1	PNPT1	KMO
			LSS			NR4A3	PRKCH	LILRA5
			LYRM4			OASL	PTP4A3	LINC01268
			MAOA			OLR1	PUS7	LOC284454,MIR24-2
			MB21D1			PDGFB	RAB33A	LOC388813
			MFSD2A			PDSS1	RASL11A	LRG1
			MIR155HG,MIR155			PHLDB1,MIR6716	RASSF4	LTBP2
			MMP7			PI4K2B	RBKS	LUCAT1
			MSANTD3			PLEKHF2	RIN2	LY6K
			MT1E			PNPT1	RND1	LYRM4
			MT2A			PTGIR	SGPP2	MARCH1
			MYO10			PUS7	SH3PXD2B	MARCH3
			MYOF			RAB33A	SIGLEC14	MMP19
			NBN			RASL11A	SPRED2	MNDA
			NEURL3			RBKS	SSB	MX2
			NFE2L3			RGS16	STEAP3	NABP1
			NFKB1			SAMSN1	STRIP2	NEXN
			NFKBIZ			SERPINB9	TCAF2	NFKBID
			NR1H3			SGPP2	TCTEX1D1	NIPAL4
			NR4A1			SRGAP1	THAP2	NLRP3
			NXF1			STEAP4	TMCC2	NNMT
			OPTN			STK26	TNC	NOCT
			P2RX4			TNC	TNFRSF1B,MIR7846	NUDCD1
			P2RX7			TNFRSF18	TNIP3	OLR1
			PANX1			TNFRSF4	TPD52	OSMR
			PDE1B			TNFRSF9	TRIB1	PAX5
			PDE4B			TNFSF15	TRIM14	PDGFRL
			PFKFB3			TNFSF9	TRMT61A	PDPN
			PFKP			TNIP3	URB1	PDSS1
			PHACTR1			TPD52	USP18	PLAC8
			PIM1			TRIM36	VNN1	PNPT1
			PLEK			TRIP10	ZNRF1	PPIF
			PMAIP1			USP12		PRKCH
			PPA1			USP18		RAB33A
			PSTPIP2			WTAP		RABGAP1L
			PTGS2			ZFP36		RASSF4
			RAPGEF2			ZHX2		RBKS
			RCAN1					RET
			RFTN1					RGS16
			RGS16					RHOH
			RIPK2					RIN2
			RNF144B					RND1
			RUFY3					RND3
			RXFP1					S100A9
			S100A8					SAMSN1
			SCIMP					SERTAD2
			SELENOI					SH3PXD2B
			SERPINB2					SLC8A3
			SH3PXD2A					SLC9B2
			SH3PXD2B					SLCO5A1
			SLAMF7					SMARCA1
			SLC22A16					SPRED2
			SLC25A25					SRFBP1
			SLC2A1					STEAP3
			SLC38A5					STRIP2
			SLC41A2					TCAF2
			SMCO4					TGFA
			SNX10					THAP2
			SOCS1					TMEM171
			SOCS3					TNC
			SPHK1					TNFRSF1B,MIR7846
			SPSB1					TNIP3
			SSTR2					TRIB1
			STAT4					TRIP10
			STK26					TRMT5
			STX11					WSB1
			TGM2
			TIFA
			TJP2
			TMEM138
			TNF
			TNFAIP3
			TNFSF15
			TNFSF18
			TNIK
			TRAF1
			TTC39B
			TXN
			UBXN2A
			VCAM1
			WARS
			WTAP
			ZC3H12A,MIR6732
			ZNF618
